# Supplementary material for: Biased genome editing using the local accumulation of DSB repair molecules system
Source: Nat Commun. 2018 Aug 16;9:3270. doi: 10.1038/s41467-018-05773-6 (PMC6095859; doi:10.1038/s41467-018-05773-6)
Supplement: Supplementary file 4 — Supplementary Data 1 [file 41467_2018_5773_MOESM4_ESM.xlsx]

## Sheet: sgRNA template
Oligonucleotides for the sgRNA template.
Name	Direction	Sequence (5’ to 3’)
PITCh-gRNA	Sense	caccgtgcttcgatatcgatcgtt
	Antisense	aaacaacgatcgatatcgaagcac
Human CANX	Sense	caccgagattgtttcactctcttcg
	Antisense	aaaccgaagagagtgaaacaatctc
Human PARP1	Sense	caccgctacctctcccaattaccac
	Antisense	aaacgtggtaattgggagaggtagc
Human ATP5B	Sense	caccgtgaagagcattcatcgtgag
	Antisense	aaacctcacgatgaatgctcttcac
Human RPL11	Sense	caccgcgggaatttatttgccagga
	Antisense	aaactcctggcaaataaattcccgc
Human FBL	Sense	caccgctctcacaggccacccccca
	Antisense	aaactggggggtggcctgtgagagc
Human LMNB1	Sense	caccgcataattgcacagcttctat
	Antisense	aaacatagaagctgtgcaattatgc
Human APC-12	Sense	caccgtttatcttcagaatcagcc
	Antisense	aaacggctgattctgaagataaac
Human APC-5	Sense	caccgccatttatacagaaagatg
	Antisense	aaaccatctttctgtataaatggc
Human APC-4	Sense	caccgactgtataggtctacttaa
	Antisense	aaacttaagtagacctatacagtc
Human APC-1	Sense	caccgtctgagaagtactatttgt
	Antisense	aaacacaaatagtacttctcagac
Human HPRT1-C193T	Sense	caccgtgtagccctctgtgtgctca
	Antisense	aaactgagcacacagagggctacac
CHO Canx	Sense	caccgagattatttcactctcttcg
	Antisense	aaaccgaagagagtgaaataatctc
CHO Atp5b	Sense	caccgcagaagagcatgcatcttg
	Antisense	aaaccaagatgcatgctcttctgc

## Sheet: Effector vector
Construction of the effector vectors with or without MS2 coat protein.
Name	Direction	Sequence (5’ to 3’)
CtIP-vector	F	gagcagaagacatagaaaatcagcctcgactgtgccttc
	R	tcccgagatgttcatggtggcctcgaggcc
CtIP-insert	F	atgaacatctcgggaagcagctg
	R	ctatgtcttctgctccttgccttttgg
MS2-Exo1-vector	F	atggggatacagggattgctacaatttatcaaag
	R	aaagtttgaagccatggtggcctcgaggccaaag
MS2-Exo1-insert	F	atggcttcaaactttactcagttcgtgctc
	R	tccctgtatccccatggatccagcggccgcc
MS2-vector*	F	taaaaaatcagcctcgactgtgccttc
	R	ggatccagcggccgcc
MS2-CtIP-insert	F	gcggccgctggatccatgaacatctcgggaagcagc
	R	gaggctgattttttatgtcttctgctccttgccttttggag
MS2-Trex2-insert	F	gcggccgctggatccatgtccgaggcacccc
	R	gaggctgattttttaggcctccagg
MS2-Rad51-insert	F	gcggccgctggatccatggcaatgcagatgcagc
	R	gaggctgattttttagtctttggcatctcc
MS2-Altemis-insert	F	gcggccgctggatccatgagttctttcgaggggc
	R	gaggctgattttttaggtatctaagagtgagc
MS2-Mre11a-insert	F	gcggccgctggatccatgagtactgcagatgcacttg
	R	gaggctgattttttatcttctatttcttcttaaag
MS2-DN-Lig4-insert	F	gcggccgctggatccatggttaacaaaatttctaatatatttgaag
	R	gaggctgattttttaaatcaaatactgg
MS2-Nbs1-insert	F	gcggccgctggatccatgtggaaactgctgccc
	R	gaggctgattttttatcttctcctttttaaataagg
MS2-LIG3-insert	F	gcggccgctggatccatgtctttggctttcaagatcttctttc
	R	gaggctgattttttagcagggagctaccagtctccgtttc
MS2-PARP1-insert	F	gcggccgctggatccatggcggagtcttcggataag
	R	gaggctgattttttaccacagggaggtc
MS2-DN-Ku70-insert	F	gcggccgctggatccatgagcatccagtgtatccaaagtgtg
	R	gaggctgattttttagtcctggaagtgcttg
*MS2-insert-F/R primers were commonly used for the amplification of the vector fragment for the construction of MS2-effector vectors other than MS2-Exo1.

## Sheet: MS2-CtIP mutant vectors
Construction of the MS2-CtIP mutant vectors.
Primer
Name	Direction	Sequence (5’ to 3’)
CtIP-3KR-vector	F	ggagtgctggttctcatgagccaataaaaatac
	R	ctatcagtgttagaatctttaccgtactcagtcc
CtIP-3KR-insert-1	F	ttctaacactgatagacatttggagcccctgaaatc
	R	ctcaaagcctcataaagagtcacttgcctaaatttg
CtIP-3KR-insert-2	F	ttatgaggctttgaggaccattccaaagggc
	R	gagaaccagcactccttatgtcatctaaaacattctc
CtIP-S327E/T847E-vector	F	gagccagagaatttttgggaagttggttttccttcc
	R	ctctgacactcgagtaggtaattcttcttgaggagg
CtIP-S327E/T847E-insert	F	actcgagtgtcagagcctgtatttggagctacctctagtatcaaaagtgg
	R	aaaattctctggctcgttgggtggaatgtagcggaatcggtg
CtIP-3KR-S327E/T847E-vector	F	acacatcacagtcttgggtctgaagtgaac
	R	gctccacaaacgctttctgcttgac
CtIP-3KR-S327E/T847E-insert	F	aagcgtttgtggagccgtattttaaagg
	R	aagactgtgatgtgtgaaaagggcactatc
CtIP-HE	F	aaacagccttttgagtaaaaaatcagcctcgactgtgccttc
	R	ctcaaaaggctgtttcttgtgatttccttc
CtIP-HE-gBlocks	F	acaagaaacagccttttgagtaaaaaatcag
	R	tgcacacacagagtgctccaatttag
CtIP-gBlocks	F	acaagaaacagccttttgaggaatctac
	R	tgcacacacagagtgctccaatttag
gBlocks fragments
Name	Sequence (5’ to 3’)
CtIP-3A	CACTCTGTGTGTGCAAATGAAATGAGAAAAGTTTCCAAGTCTTCAACTCATCCACAACATAATCCTAATGAAAATGAAATTCTAGTAGCTGACACTTATGACCAAAGTCAAGCCCCAATGGCCAAAGCACATGGAACAAGCAGCTATGCCCCTGATAAGTCATCTTTTAATTTAGCTACAGTTGTTGCTGAAACACTTGGACTTGGTGTTCAAGAAGAATCTGAAACTCAAGGTCCCATGGCCCCCCTTGGTGATGAGCTCTACCACTGTCTGGAAGGAAATCACAAGAAACAGCCTT
CtIP-3E	CACTCTGTGTGTGCAAATGAAATGAGAAAAGTTTCCAAGTCTTCAACTCATCCACAACATAATCCTAATGAAAATGAAATTCTAGTAGCTGACACTTATGACCAAAGTCAAGAACCAATGGCCAAAGCACATGGAACAAGCAGCTATGAACCTGATAAGTCATCTTTTAATTTAGCTACAGTTGTTGCTGAAACACTTGGACTTGGTGTTCAAGAAGAATCTGAAACTCAAGGTCCCATGGAACCCCTTGGTGATGAGCTCTACCACTGTCTGGAAGGAAATCACAAGAAACAGCCTT

## Sheet: mNeonGreen donor
Construction of the PITCh donor vectors carrying mNeonGreen.
Gene	Direction	Sequence (5’ to 3’)
Human CANX	F	tagtgcttcgatatcgatcgtttggtgaaattttgaacagatcaccaagaaacagaaagccacgaggatccatggtgagtaagggagaggaag
	R	tagtgcttcgatatcgatcgtttggagaaatcacagatcaagctcttaagattgtttcactctcttcacttatacagctcgtccatgcccattac
Human PARP1	F	tagtgcttcgatatcgatcgtttggatctgctgaaactgaaattcaattttaagacctccctgtggggatccatggtgagtaagggagaggaag
	R	tagtgcttcgatatcgatcgtttggcagagccaccgggtgtgactcggctacctctcccaattactcacttatacagctcgtccatgcccattac
Human ATP5B	F	tagtgcttcgatatcgatcgtttgggtggcaaaagctgataagctggctgaagagcattcatcgtggggatccatggtgagtaagggagaggaag
	R	tagtgcttcgatatcgatcgtttggggggcaaggagagagacagtacagaggacaaagacccctctcacttatacagctcgtccatgcccattac
Human RPL11	F	tagtgcttcgatatcgatcgtttggttaaatctcttctctttcagtatgatgggatcatccttccgggatccatggtgagtaagggagaggaag
	R	tagtgcttcgatatcgatcgtttggtttattgctcttttggatagaaacgggaatttatttgccatcacttatacagctcgtccatgcccattac
CHO Canx	F	tagtgcttcgatatcgatcgtttggtgaaattttgaacagatcaccaagaaacagaaagccacgaggatccatggtgagtaagggagaggaag
	R	tagtgcttcgatatcgatcgtttggggaaatcacagatcaagttctttagattatttcactctcttcacttatacagctcgtccatgcccattac
CHO Atp5b	F	tagtgcttcgatatcgatcgtttggctgtggcaaaggctgataagctggcagaagagcatgcatctggatccatggtgagtaagggagaggaag
	R	tagtgcttcgatatcgatcgtttggggagagtacagtacagagagtttgcagaagggcccctcaatcacttatacagctcgtccatgcccattac

## Sheet: Triple knock-in donor
Construction of the PITCh donor vectors for triple knock-in.
Insert	Gene	Direction	Sequence (5’ to 3’)
mNeonGreen	FBL	F	ccatgctatttaggtgtgcttcgatatcgatcgtttggaccctccttcatcacctatcttcctctcacaggccaccccccggatccatggtgagtaagggagaggaag
		R	caggtaagcggccatgtgcttcgatatcgatcgtttggcgcaatcctgacagcgctgaacttcagttcttcaccttggtcacttatacagctcgtccatgcccattac
	CANX	F	ccatgctatttaggtgtgcttcgatatcgatcgtttggtgaaattttgaacagatcaccaagaaacagaaagccacgaggatccatggtgagtaagggagaggaag
		R	caggtaagcggccatgtgcttcgatatcgatcgtttggagaaatcacagatcaagctcttaagattgtttcactctcttcacttatacagctcgtccatgcccattac
	PARP1	F	ccatgctatttaggtgtgcttcgatatcgatcgtttggatctgctgaaactgaaattcaattttaagacctccctgtggggatccatggtgagtaagggagaggaag
		R	caggtaagcggccatgtgcttcgatatcgatcgtttggcagagccaccgggtgtgactcggctacctctcccaattactcacttatacagctcgtccatgcccattac
mKate2	PARP1	F	atggccgcttacctggtgcttcgatatcgatcgtttggatctgctgaaactgaaattcaattttaagacctccctgtggggatccatggtgagcgagctgattaaggagaacatg
		R	ttcttcgtcgcctaggtgcttcgatatcgatcgtttggcagagccaccgggtgtgactcggctacctctcccaattactcatctgtgccccagtttgctaggg
	CANX	F	atggccgcttacctggtgcttcgatatcgatcgtttggtgaaattttgaacagatcaccaagaaacagaaagccacgaggatccatggtgagcgagctgattaaggagaacatg
		R	ttcttcgtcgcctaggtgcttcgatatcgatcgtttggagaaatcacagatcaagctcttaagattgtttcactctcttcatctgtgccccagtttgctaggg
TagBFP	ATP5B	F	ctaggcgacgaagaagtgcttcgatatcgatcgtttgggtggcaaaagctgataagctggctgaagagcattcatcgtggggatccatgagcgagctgattaaggagaacatgc
		R	cactatagggcgcgggtgcttcgatatcgatcgtttggggggcaaggagagagacagtacagaggacaaagacccctcttaattaagcttgtgccccagtttgctagg
	CANX	F	ctaggcgacgaagaagtgcttcgatatcgatcgtttggtgaaattttgaacagatcaccaagaaacagaaagccacgaggatccatgagcgagctgattaaggagaacatgc
		R	cactatagggcgcgggtgcttcgatatcgatcgtttggagaaatcacagatcaagctcttaagattgtttcactctctttaattaagcttgtgccccagtttgctagg
	PARP1	F	ctaggcgacgaagaagtgcttcgatatcgatcgtttggatctgctgaaactgaaattcaattttaagacctccctgtggggatccatgagcgagctgattaaggagaacatgc
		R	cactatagggcgcgggtgcttcgatatcgatcgtttggcagagccaccgggtgtgactcggctacctctcccaattacttaattaagcttgtgccccagtttgctagg
Vector backbone		F	CCGCGCCCTATAGTGAGTCGTATTAC
		R	ACCTAAATAGCATGGCGTAATCATGG

## Sheet: 3× Flag knock-in donor
Construction of the PITCh donor vectors carrying 3× Flag tag.
Gene	Direction	Sequence (5’ to 3’)
CANX	F	tagtgcttcgatatcgatcgtttggtgaaattttgaacagatcaccaagaaacagaaagccacgaggatccgactataaggaccacgac
	R	tagtgcttcgatatcgatcgtttggagaaatcacagatcaagctcttaagattgtttcactctctttacttatcgtcatcgtctttgtaatcaatatcatg
PARP1	F	tagtgcttcgatatcgatcgtttggatctgctgaaactgaaattcaattttaagacctccctgtggggatccgactataaggaccacgac
	R	tagtgcttcgatatcgatcgtttggcagagccaccgggtgtgactcggctacctctcccaattacttacttatcgtcatcgtctttgtaatcaatatcatg
ATP5B	F	tagtgcttcgatatcgatcgtttgggtggcaaaagctgataagctggctgaagagcattcatcgtggggatccgactataaggaccacgac
	R	tagtgcttcgatatcgatcgtttggggggcaaggagagagacagtacagaggacaaagacccctcttacttatcgtcatcgtctttgtaatcaatatcatg
RPL11	F	tagtgcttcgatatcgatcgtttggttaaatctcttctctttcagtatgatgggatcatccttccgggatccgactataaggaccacgac
	R	tagtgcttcgatatcgatcgtttggtttattgctcttttggatagaaacgggaatttatttgccattacttatcgtcatcgtctttgtaatcaatatcatg

## Sheet: Out-out PCR
Out-out PCR (Supplementary Figure 7b) and translocation analysis (Supplementary Figure 17).
Gene	Direction	Sequence (5’ to 3’)
CANX	F	tccaccacctctgagacaaccattcttcttg
	R	gttcaactggagcctgctgatggtgatg
PARP1	F	gcacatgtacataccctctgttgtatggctg
	R	caaaacaacccctccccacagacacaac
ATP5B	F	ttacatgatgcagaaagttgatatccctccgcttc
	R	aaccaagagaatcagacaaattctgaggggtgtac
RPL11	F	ggggtagatggaaggggaggaatatggc
	R	gccaggatcctttcacagaacacacaacag
FBL	F	acaccaagacagacatctctgtcccttg
	R	tcagcaggtcaaggggaggaatg

## Sheet: Southern blotting
Primers to create the probe for Southern blot analysis.
Locus	Direction	Sequence (5’ to 3’)
mNG probe	F	gcaccggcaatcccaatgac
	R	gtttgccgtttccggtggtg

## Sheet: Knock-in junction PCR
Genomic PCR of knock-in junctions for Sanger sequencing
Gene	Junction	Direction	Sequence (5’ to 3’)
CANX	5 prime	F*	tccaccacctctgagacaaccattcttcttg
		R	ttcttcgtatccgtcattgggattgccgg
	3 prime	F	acctacacatttgcaaaacctatggccgc
		R**	gttcaactggagcctgctgatggtgatg
PARP1	5 prime	F	gcacatgtacataccctctgttgtatggctg
		R	gccctcgaccgccttgattctcatg
	3 prime	F	aaacccgctaagaacctcaagatgccc
		R	caaaacaacccctccccacagacacaac
ATP5B	5 prime	F***	ttacatgatgcagaaagttgatatccctccgcttc
		R	gccctcgaccaccttgattctcatgg
	3 prime	F	tcaagatgcctggcgtctactatgtggac
		R****	aaccaagagaatcagacaaattctgaggggtgtac
FBL	5 prime	F	acaccaagacagacatctctgtcccttg
		R	ttcttcgtatccgtcattgggattgccgg
	3 prime	F	acctacacatttgcaaaacctatggccgc
		R	tcagcaggtcaaggggaggaatg
*The following primer was used for the single knock-in clone at the CANX locus; 5'-ttcttcgtatccgtcattgggattgccgg-3'
**The following primer was used for the single knock-in clone at the CANX locus; 5'-caactggagcctgctgatggtgatgtc-3'
***The following primer was used for the single knock-in clone at the ATP5B locus and triple knock-in clone at the CANX, PARP1, and ATP5B loci; 5'-catgtaactttccctttgttagcttgtcc-3'
****The following primer was used for the single knock-in clone at the ATP5B locus and triple knock-in clone at the CANX, PARP1, and ATP5B loci; 5'-ccaatctgaccttgcacgcttc-3'

## Sheet: NGS library
First-step PCR for the NGS library preparation.
Gene	Direction	Sequence (5’ to 3’)*
PARP1	F	acactctttccctacacgacgctcttccgatctGCACATGTACATACCCTCTGTTGTATGGCTG
	R	gtgactggagttcagacgtgtgctcttccgatctCAAAACAACCCCTCCCCACAGACACAAC
ATP5B	F	acactctttccctacacgacgctcttccgatctTTACATGATGCAGAAAGTTGATATCCCTCCGCTTC
	R	gtgactggagttcagacgtgtgctcttccgatctAACCAAGAGAATCAGACAAATTCTGAGGGGTGTAC
RPL11	F	acactctttccctacacgacgctcttccgatctGGGGTAGATGGAAGGGGAGGAATATGGC
	R	gtgactggagttcagacgtgtgctcttccgatctGCCAGGATCCTTTCACAGAACACACAACAG
*Uppercase letters indicate the target gene-specific sequences. Lowercase letters indicate the adapter sequences.

[truncated: 1 more sheets: Other applications]
