# Supplementary material for: Biased genome editing using the local accumulation of DSB repair molecules system
Source: Nat Commun. 2018 Aug 16;9:3270. doi: 10.1038/s41467-018-05773-6 (PMC6095859; doi:10.1038/s41467-018-05773-6)
Supplement: Supplementary file 5 — Supplementary Data 2 [file 41467_2018_5773_MOESM5_ESM.xlsx]

## Sheet: ATP5B-mock
Aligned_Sequence	NHEJ	UNMODIFIED	HDR	n_deleted	n_inserted	n_mutated	#Reads	%Reads
TTACATGATGCAGAAAGTTGATATCCCTCCGCTTCTTACTCTTTTTTTTTTTCTCCCCCATCATACAGGTGAATATGACCATCTCCCAGAACAGGCCTTCTATATGGTGGGACCCATTGAAGAAGCTGTGGCAAAAGCTGATAAGCTGGCTGAAGAGCATTCATCGTGAGGGGTCTTTGTCCTCTGTACTGTCTCTCTCCTTGCCCCTAACCCAAAAAGCTTCATTTTTCTGTGTAGGCTGCACAAGAGCCTTGATTGAAGATATATTCTTTCTGAACAGTATTTAAGGTTTCCAATAAAATGTACACCCCTCAGAATTTGTCTGATTCTCTTGGT-	FALSE	TRUE	FALSE	0	0	0	23264	17.4322
TTACATGATGCAGAAAGTTGATATCCCTCCGCTTCTTACTCTTTTTTTTTTTCTCCCCCATCATACAGGTGAATATGACCATCTCCCAGAACAGGCCTTCTATATGGTGGGACCCATTGAAGAAGCTGTGGCAAAAGCTGATAAGCTGGCTGAAGAGCATTCATCGTTGAGGGGTCTTTGTCCTCTGTACTGTCTCTCTCCTTGCCCCTAACCCAAAAAGCTTCATTTTTCTGTGTAGGCTGCACAAGAGCCTTGATTGAAGATATATTCTTTCTGAACAGTATTTAAGGTTTCCAATAAAATGTACACCCCTCAGAATTTGTCTGATTCTCTTGGT-	TRUE	FALSE	FALSE	0	1	0	20445	15.3199
TTACATGATGCAGAAAGTTGATATCCCTCCGCTTCTTACTC-TTTTTTTTTTCTCCCCCATCATACAGGTGAATATGACCATCTCCCAGAACAGGCCTTCTATATGGTGGGACCCATTGAAGAAGCTGTGGCAAAAGCTGATAAGCTGGCTGAAGAGCATTCATCGTGAGGGGTCTTTGTCCTCTGTACTGTCTCTCTCCTTGCCCCTAACCCAAAAAGCTTCATTTTTCTGTGTAGGCTGCACAAGAGCCTTGATTGAAGATATATTCTTTCTGAACAGTATTTAAGGTTTCCAATAAAATGTACACCCCTCAGAATTTGTCTGATTCTCTTGGT-	FALSE	TRUE	FALSE	0	0	0	10783	8.07994
TTACATGATGCAGAAAGTTGATATCCCTCCGCTTCTTACTC-TTTTTTTTTTCTCCCCCATCATACAGGTGAATATGACCATCTCCCAGAACAGGCCTTCTATATGGTGGGACCCATTGAAGAAGCTGTGGCAAAAGCTGATAAGCTGGCTGAAGAGCATTCATCGTTGAGGGGTCTTTGTCCTCTGTACTGTCTCTCTCCTTGCCCCTAACCCAAAAAGCTTCATTTTTCTGTGTAGGCTGCACAAGAGCCTTGATTGAAGATATATTCTTTCTGAACAGTATTTAAGGTTTCCAATAAAATGTACACCCCTCAGAATTTGTCTGATTCTCTTGGT-	TRUE	FALSE	FALSE	0	1	0	9970	7.47074
TTACATGATGCAGAAAGTTGATATCCCTCCGCTTCTTACTCTTTTTTTTTTTCTCCCCCATCATACAGGTGAATATGACCATCTCCCAGAACAGGCCTTCTATATGGTGGGACCCATTGAAGAAGCTGTGGCAAAAGCTGATAAGCTGGCTGAAGAGCATTCATCGTGGGGATCCGACTATAAGGACCACGACGGAGACTACAAGGATCATGATATTGATTACAAAGACGATGACGATAAGTAAGAGGGGTCTTTGTCCTCTGTACTGTCTCTCTCCTTGCCCCTAACCCAAAAAGCTTCATTTTTCTGTGTAGGCTGCACAAGAGCCTTGATTGAAGATATATTCTTTCTGAACAGTATTTAAGGTTTCCAATAAAATGTACACCCCTCAGAATTTGT…	FALSE	FALSE	TRUE	1	77	0	4771	3.57501
TTACATGATGCAGAAAGTTGATATCCCTCCGCTTCTTACTCTTTTTTTTTTTTCTCCCCCATCATACAGGTGAATATGACCATCTCCCAGAACAGGCCTTCTATATGGTGGGACCCATTGAAGAAGCTGTGGCAAAAGCTGATAAGCTGGCTGAAGAGCATTCATCGTGAGGGGTCTTTGTCCTCTGTACTGTCTCTCTCCTTGCCCCTAACCCAAAAAGCTTCATTTTTCTGTGTAGGCTGCACAAGAGCCTTGATTGAAGATATATTCTTTCTGAACAGTATTTAAGGTTTCCAATAAAATGTACACCCCTCAGAATTTGTCTGATTCTCTTGGT-	FALSE	TRUE	FALSE	0	0	0	3474	2.60314
TTACATGATGCAGAAAGTTGATATCCCTCCGCTTCTTACTCTTTTTTTTTTTTCTCCCCCATCATACAGGTGAATATGACCATCTCCCAGAACAGGCCTTCTATATGGTGGGACCCATTGAAGAAGCTGTGGCAAAAGCTGATAAGCTGGCTGAAGAGCATTCATCGTTGAGGGGTCTTTGTCCTCTGTACTGTCTCTCTCCTTGCCCCTAACCCAAAAAGCTTCATTTTTCTGTGTAGGCTGCACAAGAGCCTTGATTGAAGATATATTCTTTCTGAACAGTATTTAAGGTTTCCAATAAAATGTACACCCCTCAGAATTTGTCTGATTCTCTTGGT-	TRUE	FALSE	FALSE	0	1	0	3043	2.28019
TTACATGATGCAGAAAGTTGATATCCCTCCGCTTCTTACTC-TTTTTTTTTTCTCCCCCATCATACAGGTGAATATGACCATCTCCCAGAACAGGCCTTCTATATGGTGGGACCCATTGAAGAAGCTGTGGCAAAAGCTGATAAGCTGGCTGAAGAGCATTCATCGTGGGGATCCGACTATAAGGACCACGACGGAGACTACAAGGATCATGATATTGATTACAAAGACGATGACGATAAGTAAGAGGGGTCTTTGTCCTCTGTACTGTCTCTCTCCTTGCCCCTAACCCAAAAAGCTTCATTTTTCTGTGTAGGCTGCACAAGAGCCTTGATTGAAGATATATTCTTTCTGAACAGTATTTAAGGTTTCCAATAAAATGTACACCCCTCAGAATTTGT…	FALSE	FALSE	TRUE	2	77	0	2416	1.81036
TTACATGATGCAGAAAGTTGATATCCCTCCGCTTCTTACTC--TTTTTTTTTCTCCCCCATCATACAGGTGAATATGACCATCTCCCAGAACAGGCCTTCTATATGGTGGGACCCATTGAAGAAGCTGTGGCAAAAGCTGATAAGCTGGCTGAAGAGCATTCATCGTTGAGGGGTCTTTGTCCTCTGTACTGTCTCTCTCCTTGCCCCTAACCCAAAAAGCTTCATTTTTCTGTGTAGGCTGCACAAGAGCCTTGATTGAAGATATATTCTTTCTGAACAGTATTTAAGGTTTCCAATAAAATGTACACCCCTCAGAATTTGTCTGATTCTCTTGGT-	TRUE	FALSE	FALSE	0	1	0	792	0.593463
TTACATGATGCAGAAAGTTGATATCCCTCCGCTTCTTACTC--TTTTTTTTTCTCCCCCATCATACAGGTGAATATGACCATCTCCCAGAACAGGCCTTCTATATGGTGGGACCCATTGAAGAAGCTGTGGCAAAAGCTGATAAGCTGGCTGAAGAGCATTCATCGTGAGGGGTCTTTGTCCTCTGTACTGTCTCTCTCCTTGCCCCTAACCCAAAAAGCTTCATTTTTCTGTGTAGGCTGCACAAGAGCCTTGATTGAAGATATATTCTTTCTGAACAGTATTTAAGGTTTCCAATAAAATGTACACCCCTCAGAATTTGTCTGATTCTCTTGGT-	FALSE	TRUE	FALSE	0	0	0	720	0.539512
TTACATGATGCAGAAAGTTGATATCCCTCCGCTTCTTACTCTTTTTTTTTTTCTCCCCCATCATACAGGTGAATATGACCATCTCCCAGAACAGGCCTTCTATATGGTGGGACCCATTGAAGAAGCTGTGGCAAAAGCTGATAAGCTGGCTGAAGAGCATTCATCG-GAGGGGTCTTTGTCCTCTGTACTGTCTCTCTCCTTGCCCCTAACCCAAAAAGCTTCATTTTTCTGTGTAGGCTGCACAAGAGCCTTGATTGAAGATATATTCTTTCTGAACAGTATTTAAGGTTTCCAATAAAATGTACACCCCTCAGAATTTGTCTGATTCTCTTGGT-	TRUE	FALSE	FALSE	1	0	0	641	0.480315
TTACATGATGCAGAAAGTTGATATCCCTCCGCTTCTTACTCTTTTTTTTTTTTCTCCCCCATCATACAGGTGAATATGACCATCTCCCAGAACAGGCCTTCTATATGGTGGGACCCATTGAAGAAGCTGTGGCAAAAGCTGATAAGCTGGCTGAAGAGCATTCATCGTGGGGATCCGACTATAAGGACCACGACGGAGACTACAAGGATCATGATATTGATTACAAAGACGATGACGATAAGTAAGAGGGGTCTTTGTCCTCTGTACTGTCTCTCTCCTTGCCCCTAACCCAAAAAGCTTCATTTTTCTGTGTAGGCTGCACAAGAGCCTTGATTGAAGATATATTCTTTCTGAACAGTATTTAAGGTTTCCAATAAAATGTACACCCCTCAGAATTTG…	FALSE	FALSE	TRUE	1	78	0	631	0.472822
TTACATGATGCAGAAAGTTGATATCCCTCCGCTTCTTACTCTTTTTTTTTTTTTCTCCCCCATCATACAGGTGAATATGACCATCTCCCAGAACAGGCCTTCTATATGGTGGGACCCATTGAAGAAGCTGTGGCAAAAGCTGATAAGCTGGCTGAAGAGCATTCATCGTGAGGGGTCTTTGTCCTCTGTACTGTCTCTCTCCTTGCCCCTAACCCAAAAAGCTTCATTTTTCTGTGTAGGCTGCACAAGAGCCTTGATTGAAGATATATTCTTTCTGAACAGTATTTAAGGTTTCCAATAAAATGTACACCCCTCAGAATTTGTCTGATTCTCTTGGT-	FALSE	TRUE	FALSE	0	0	0	370	0.277249
TTACATGATGCAGAAAGTTGATATCCCTCCGCTTCTTACTCTTTTTTTTTTTCTCCCCCATCATACAGGTGAATATGACCATCTCCCAGAACAGGCCTTCTATATGGTGGGACCCATTGAAGAAGCTGTGGCAAAAGCTGATAAGCTGGCTGAAGAGCATTCATC--GAGGGGTCTTTGTCCTCTGTACTGTCTCTCTCCTTGCCCCTAACCCAAAAAGCTTCATTTTTCTGTGTAGGCTGCACAAGAGCCTTGATTGAAGATATATTCTTTCTGAACAGTATTTAAGGTTTCCAATAAAATGTACACCCCTCAGAATTTGTCTGATTCTCTTGGT-	TRUE	FALSE	FALSE	2	0	0	368	0.27575
TTACATGATGCAGAAAGTTGCTATCCCTCCGCTTCTTACTCTTTTTTTTTTTCTCCCCCATCATACAGGTGAATATGACCATCTCCCAGAACAGGCCTTCTATATGGTGGGACCCATTGAAGAAGCTGTGGCAAAAGCTGATAAGCTGGCTGAAGAGCATTCATCGTGAGGGGTCTTTGTCCTCTGTACTGTCTCTCTCCTTGCCCCTAACCCAAAAAGCTTCATTTTTCTGTGTAGGCTGCACAAGAGCCTTGATTGAAGATATATTCTTTCTGAACAGTATTTAAGGTTTCCAATAAAATGTACACCCCTCAGAATTTGTCTGATTCTCTTGGT-	FALSE	TRUE	FALSE	0	0	0	366	0.274252
TTACATGATGCAGAAAGTTGCTATCCCTCCGCTTCTTACTCTTTTTTTTTTTCTCCCCCATCATACAGGTGAATATGACCATCTCCCAGAACAGGCCTTCTATATGGTGGGACCCATTGAAGAAGCTGTGGCAAAAGCTGATAAGCTGGCTGAAGAGCATTCATCGTTGAGGGGTCTTTGTCCTCTGTACTGTCTCTCTCCTTGCCCCTAACCCAAAAAGCTTCATTTTTCTGTGTAGGCTGCACAAGAGCCTTGATTGAAGATATATTCTTTCTGAACAGTATTTAAGGTTTCCAATAAAATGTACACCCCTCAGAATTTGTCTGATTCTCTTGGT-	TRUE	FALSE	FALSE	0	1	0	317	0.237535
TTACATGATGCAGAAAGTTGATATCCCTCCGCTTCTTACTCTTTTTTTTTTTCTCCCCCATCATACAGGTGAATATGACCATCTCCCAGAACAGGCCTTCTATATGGTGGGACCCATTGAAGAAGCTGTGGCAAAAGCTGATAAGCTGGCTGAA-------------GAGGGGTCTTTGTCCTCTGTACTGTCTCTCTCCTTGCCCCTAACCCAAAAAGCTTCATTTTTCTGTGTAGGCTGCACAAGAGCCTTGATTGAAGATATATTCTTTCTGAACAGTATTTAAGGTTTCCAATAAAATGTACACCCCTCAGAATTTGTCTGATTCTCTTGGT-	TRUE	FALSE	FALSE	13	0	0	316	0.236786
TTACATGATGCAGAAAGTTGATATCCCTCCGCTTCTTACTCTTTTTTTTTTTTTCTCCCCCATCATACAGGTGAATATGACCATCTCCCAGAACAGGCCTTCTATATGGTGGGACCCATTGAAGAAGCTGTGGCAAAAGCTGATAAGCTGGCTGAAGAGCATTCATCGTTGAGGGGTCTTTGTCCTCTGTACTGTCTCTCTCCTTGCCCCTAACCCAAAAAGCTTCATTTTTCTGTGTAGGCTGCACAAGAGCCTTGATTGAAGATATATTCTTTCTGAACAGTATTTAAGGTTTCCAATAAAATGTACACCCCTCAGAATTTGTCTGATTCTCTTGGT-	TRUE	FALSE	FALSE	0	1	0	300	0.224797
TTACATGATGCAGAAAGTTGGTATCCCTCCGCTTCTTACTCTTTTTTTTTTTCTCCCCCATCATACAGGTGAATATGACCATCTCCCAGAACAGGCCTTCTATATGGTGGGACCCATTGAAGAAGCTGTGGCAAAAGCTGATAAGCTGGCTGAAGAGCATTCATCGTGAGGGGTCTTTGTCCTCTGTACTGTCTCTCTCCTTGCCCCTAACCCAAAAAGCTTCATTTTTCTGTGTAGGCTGCACAAGAGCCTTGATTGAAGATATATTCTTTCTGAACAGTATTTAAGGTTTCCAATAAAATGTACACCCCTCAGAATTTGTCTGATTCTCTTGGT-	FALSE	TRUE	FALSE	0	0	0	294	0.220301
TTACATGATGCAGAAAGTTGATATCCCTCCGCTTCTTACTCTTTTTTTTTTTCTCCCCCATCATACAGGTGAATATGACCATCTCCCAGAACAGGCCTTCTATATGGTGGGACCCATTGAAGAAGCTGTGGCAAAAGCTGATAAGCTGGCTGAAGAGCATTCATCGTGTTTGGGTGGCAAAAGCTGATAAGCTGGCTGAAGAGCATTCATCGTGGGGATCCGACTATAAGGACCACGACGGAGACTACAAGGATCATGATATTGATTACAAAGACGATGACGATAAGTAAGAGGGGTCTTTGTCCTCTGTACTGTCTCTCTCCTTGCCCCTAACCCAAAAAGCTTCATTTTTCTGTGTAGGCTGCACAAGAGCCTTGATTGAAGATATATTCTTTCTGA…	FALSE	FALSE	FALSE	1	123	0	272	0.203816
TTACATGATGCAGAAAGTTGGTATCCCTCCGCTTCTTACTCTTTTTTTTTTTCTCCCCCATCATACAGGTGAATATGACCATCTCCCAGAACAGGCCTTCTATATGGTGGGACCCATTGAAGAAGCTGTGGCAAAAGCTGATAAGCTGGCTGAAGAGCATTCATCGTTGAGGGGTCTTTGTCCTCTGTACTGTCTCTCTCCTTGCCCCTAACCCAAAAAGCTTCATTTTTCTGTGTAGGCTGCACAAGAGCCTTGATTGAAGATATATTCTTTCTGAACAGTATTTAAGGTTTCCAATAAAATGTACACCCCTCAGAATTTGTCTGATTCTCTTGGT-	TRUE	FALSE	FALSE	0	1	0	258	0.193325
TTACATGATGCAGAAAGTTGATATCCCTCCGCTTCTTACTCTTTTTTTTTTTCTCCCCCATCATACAGGTGAATATGACCATCTCCCAGAACAGGCCTTCTATATGGTGGGACCCATTGAAGAAGCTGTGGCAAAAGCTGATAAGCTGGCTGA---------------AGGGGTCTTTGTCCTCTGTACTGTCTCTCTCCTTGCCCCTAACCCAAAAAGCTTCATTTTTCTGTGTAGGCTGCACAAGAGCCTTGATTGAAGATATATTCTTTCTGAACAGTATTTAAGGTTTCCAATAAAATGTACACCCCTCAGAATTTGTCTGATTCTCTTGGT-	TRUE	FALSE	FALSE	15	0	0	239	0.179088
TTACATGATGCAGAAAGTTGATATCCCTCCGCTTCTTACTCTTTTTTTTTTTCTCCCCCATCATACAGGTGAATATGACCATCTCCCAGAACAGGCCTTCTATATGGTGGGACCCATTGAAGAAGCTGTGGCAAAAGCTGATAAGCTGGCTGAAGAGCATTCATCGTGGGGATCCGACTATAAGGACCACGACGGAGACTACAAGGATCATGATATTGATTACAAAGACGATGACGATAAGTAAGAGGGGTCTTTGTCCTCTGTACTGTCTCTCTCCTTGCCCCCCAAACTGAGGGGTCTTTGTCCTCTGTACTGTCTCTCTCCTTGCCCCTAACCCAAAAAGCTTCATTTTTCTGTGTAGGCTGCACAAGAGCCTTGATTGAAGATATATTCTTTCTG…	FALSE	FALSE	FALSE	1	124	0	239	0.179088
TTACATGATGCAGAAAGTTGATATCCCTCCGCTTCTTACTC-TTTTTTTTTTCTCCCCCATCATACAGGTGAATATGACCATCTCCCAGAACAGGCCTTCTATATGGTGGGACCCATTGAAGAAGCTGTGGCAAAAGCTGATAAGCTGGCTGAAGAGCATTCATCG-GAGGGGTCTTTGTCCTCTGTACTGTCTCTCTCCTTGCCCCTAACCCAAAAAGCTTCATTTTTCTGTGTAGGCTGCACAAGAGCCTTGATTGAAGATATATTCTTTCTGAACAGTATTTAAGGTTTCCAATAAAATGTACACCCCTCAGAATTTGTCTGATTCTCTTGGT-	TRUE	FALSE	FALSE	1	0	0	214	0.160355
TTACATGATGCAGAAAGTTGATATCCCTCCGCTTCTTACTCTTTTTTTTTTTCTCCCCCATCATACAGGTGAATATGACCATCTCCCAGAACAGGCCTTCTATATGGTGGGACCCATTGAAGAAGCTGTGGCAAAAGCTGATAAGCTGGCTGAAGAGCATTCATC-------GTCTTTGTCCTCTGTACTGTCTCTCTCCTTGCCCCTAACCCAAAAAGCTTCATTTTTCTGTGTAGGCTGCACAAGAGCCTTGATTGAAGATATATTCTTTCTGAACAGTATTTAAGGTTTCCAATAAAATGTACACCCCTCAGAATTTGTCTGATTCTCTTGGT-	TRUE	FALSE	FALSE	7	0	0	196	0.146867
TTACATGATGCAGAAAGTTGATATCCCTCCGCTTCTTACTC-TTTTTTTTTTCTCCCCCATCATACAGGTGAATATGACCATCTCCCAGAACAGGCCTTCTATATGGTGGGACCCATTGAAGAAGCTGTGGCAAAAGCTGATAAGCTGGCTGAAGAGCATTCATC--GAGGGGTCTTTGTCCTCTGTACTGTCTCTCTCCTTGCCCCTAACCCAAAAAGCTTCATTTTTCTGTGTAGGCTGCACAAGAGCCTTGATTGAAGATATATTCTTTCTGAACAGTATTTAAGGTTTCCAATAAAATGTACACCCCTCAGAATTTGTCTGATTCTCTTGGT-	TRUE	FALSE	FALSE	2	0	0	186	0.139374
TTACATGATGCAGAAAGTTGATATCCCTCCGCTTCTTACTC-TTTTTTTTTTCTCCCCCATCATACAGGTGAATATGACCATCTCCCAGAACAGGCCTTCTATATGGTGGGACCCATTGAAGAAGCTGTGGCAAAAGCTGATAAGCTGGCTGAA-------------GAGGGGTCTTTGTCCTCTGTACTGTCTCTCTCCTTGCCCCTAACCCAAAAAGCTTCATTTTTCTGTGTAGGCTGCACAAGAGCCTTGATTGAAGATATATTCTTTCTGAACAGTATTTAAGGTTTCCAATAAAATGTACACCCCTCAGAATTTGTCTGATTCTCTTGGT-	TRUE	FALSE	FALSE	13	0	0	179	0.134129
TTACATGATGCAGAAAGTTGATATCCCTCCGCTTCTTACTCTTTTTTTTTTTCTCCCCCATCATACAGGTGAATATGACCATCTCCCAGAACAGGCCTTCTATATGGTGGGACCCATTGAAGAAGCTGTGGCAAAAGCTGATAAGCTGGCTGAAGAGCATTCATCGTATGAGGGGTCTTTGTCCTCTGTACTGTCTCTCTCCTTGCCCCTAACCCAAAAAGCTTCATTTTTCTGTGTAGGCTGCACAAGAGCCTTGATTGAAGATATATTCTTTCTGAACAGTATTTAAGGTTTCCAATAAAATGTACACCCCTCAGAATTTGTCTGATTCTCTTGGT-	TRUE	FALSE	FALSE	0	2	0	178	0.133379
TTACATGATGCAGAAAGTTGATATCCCTCCGCTTCTTACTCTTTTTTTTTTTCTCCCCCATCATACAGGTGAATATGACCATCTCCCAGAACAGGCCTTCTATATGGTGGGACCCATTGAAGAAGCTGTGGCAAAAGCTGATAAGCTGGCTGAAGAGCATTCATCG---------TTTGTCCTCTGTACTGTCTCTCTCCTTGCCCCTAACCCAAAAAGCTTCATTTTTCTGTGTAGGCTGCACAAGAGCCTTGATTGAAGATATATTCTTTCTGAACAGTATTTAAGGTTTCCAATAAAATGTACACCCCTCAGAATTTGTCTGATTCTCTTGGT-	TRUE	FALSE	FALSE	9	0	0	173	0.129633
TTACATGATGCAGAAAGTTGATATCCCTCCGCTTCTTACTC--TTTTTTTTTCTCCCCCATCATACAGGTGAATATGACCATCTCCCAGAACAGGCCTTCTATATGGTGGGACCCATTGAAGAAGCTGTGGCAAAAGCTGATAAGCTGGCTGAAGAGCATTCATCGTGGGGATCCGACTATAAGGACCACGACGGAGACTACAAGGATCATGATATTGATTACAAAGACGATGACGATAAGTAAGAGGGGTCTTTGTCCTCTGTACTGTCTCTCTCCTTGCCCCTAACCCAAAAAGCTTCATTTTTCTGTGTAGGCTGCACAAGAGCCTTGATTGAAGATATATTCTTTCTGAACAGTATTTAAGGTTTCCAATAAAATGTACACCCCTCAGAATTTGT…	FALSE	FALSE	FALSE	3	77	0	162	0.12139
TTACATGATGCAGAAAGTTGCTATCCCTCCGCTTCTTACTC-TTTTTTTTTTCTCCCCCATCATACAGGTGAATATGACCATCTCCCAGAACAGGCCTTCTATATGGTGGGACCCATTGAAGAAGCTGTGGCAAAAGCTGATAAGCTGGCTGAAGAGCATTCATCGTTGAGGGGTCTTTGTCCTCTGTACTGTCTCTCTCCTTGCCCCTAACCCAAAAAGCTTCATTTTTCTGTGTAGGCTGCACAAGAGCCTTGATTGAAGATATATTCTTTCTGAACAGTATTTAAGGTTTCCAATAAAATGTACACCCCTCAGAATTTGTCTGATTCTCTTGGT-	TRUE	FALSE	FALSE	0	1	0	158	0.118393
TTACATGATGCAGAAAGTTGCTATCCCTCCGCTTCTTACTC-TTTTTTTTTTCTCCCCCATCATACAGGTGAATATGACCATCTCCCAGAACAGGCCTTCTATATGGTGGGACCCATTGAAGAAGCTGTGGCAAAAGCTGATAAGCTGGCTGAAGAGCATTCATCGTGAGGGGTCTTTGTCCTCTGTACTGTCTCTCTCCTTGCCCCTAACCCAAAAAGCTTCATTTTTCTGTGTAGGCTGCACAAGAGCCTTGATTGAAGATATATTCTTTCTGAACAGTATTTAAGGTTTCCAATAAAATGTACACCCCTCAGAATTTGTCTGATTCTCTTGGT-	FALSE	TRUE	FALSE	0	0	0	157	0.117644
TTACATGATGCAGAAAGTTGATATCCCTCCGCTTCTTACTCTTTTTTTTTTTCTCCCCCATCATACAGGTGAATATGACCATCTCCCAGAACAGGCCTTCTATATGGTGGGACCCATTGAAGAAGCTGTGGCAAAAGCTGATAAGCTGGCTGAAGAGCATTCATCG-----------TGTCCTCTGTACTGTCTCTCTCCTTGCCCCTAACCCAAAAAGCTTCATTTTTCTGTGTAGGCTGCACAAGAGCCTTGATTGAAGATATATTCTTTCTGAACAGTATTTAAGGTTTCCAATAAAATGTACACCCCTCAGAATTTGTCTGATTCTCTTGGT-	TRUE	FALSE	FALSE	11	0	0	148	0.1109
TTACATGATGCAGAAAGTTGATATCCCTCCGCTTCTTACTCTTTTTTTTTTTCTCCCCCATCATACAGGTGAATATGACCATCTCCCAGAACAGGCCTTCTATATGGTGGGACCCATTGAAGAAGCTGTGGCAAAAGCTGATAAGCTGGCTGAAGAG-----------------CTTTGTCCTCTGTACTGTCTCTCTCCTTGCCCCTAACCCAAAAAGCTTCATTTTTCTGTGTAGGCTGCACAAGAGCCTTGATTGAAGATATATTCTTTCTGAACAGTATTTAAGGTTTCCAATAAAATGTACACCCCTCAGAATTTGTCTGATTCTCTTGGT-	TRUE	FALSE	FALSE	17	0	0	145	0.108652
TTACATGATGCAGAAAGTTGGTATCCCTCCGCTTCTTACTC-TTTTTTTTTTCTCCCCCATCATACAGGTGAATATGACCATCTCCCAGAACAGGCCTTCTATATGGTGGGACCCATTGAAGAAGCTGTGGCAAAAGCTGATAAGCTGGCTGAAGAGCATTCATCGTTGAGGGGTCTTTGTCCTCTGTACTGTCTCTCTCCTTGCCCCTAACCCAAAAAGCTTCATTTTTCTGTGTAGGCTGCACAAGAGCCTTGATTGAAGATATATTCTTTCTGAACAGTATTTAAGGTTTCCAATAAAATGTACACCCCTCAGAATTTGTCTGATTCTCTTGGT-	TRUE	FALSE	FALSE	0	1	0	136	0.101908
TTACATGATGCAGAAAGTTGGTATCCCTCCGCTTCTTACTC-TTTTTTTTTTCTCCCCCATCATACAGGTGAATATGACCATCTCCCAGAACAGGCCTTCTATATGGTGGGACCCATTGAAGAAGCTGTGGCAAAAGCTGATAAGCTGGCTGAAGAGCATTCATCGTGAGGGGTCTTTGTCCTCTGTACTGTCTCTCTCCTTGCCCCTAACCCAAAAAGCTTCATTTTTCTGTGTAGGCTGCACAAGAGCCTTGATTGAAGATATATTCTTTCTGAACAGTATTTAAGGTTTCCAATAAAATGTACACCCCTCAGAATTTGTCTGATTCTCTTGGT-	FALSE	TRUE	FALSE	0	0	0	134	0.100409
TTACATGATGCAGAAAGTTGATATCCCTCCGCTTCTTACTCTTTTTTTTTTTCTCCCCCATCATACAGGTGAATATGACCATCTCCCAGAACAGGCCTTCTATATGGTGGGACCCATTGAAGAAGCTGTGGCAAAAGCTGATAAGCTGGC----------------TGAGGGGTCTTTGTCCTCTGTACTGTCTCTCTCCTTGCCCCTAACCCAAAAAGCTTCATTTTTCTGTGTAGGCTGCACAAGAGCCTTGATTGAAGATATATTCTTTCTGAACAGTATTTAAGGTTTCCAATAAAATGTACACCCCTCAGAATTTGTCTGATTCTCTTGGT-	TRUE	FALSE	FALSE	16	0	0	124	0.0929159
TTACATGATGCAGAAAGTTGATATCCCTCCGCTTCTTACTCTTTTTTTTTTTCTCCCCCATCATACAGGTGAATATGACCATCTCCCAGAACAGGCCTTCTATATGGTGGGACCCATTGAAGAAGCTGTGGCAAAAGCTGATAAGCTGGCTGAAGAGCATTCATC-------------GTCCTCTGTACTGTCTCTCTCCTTGCCCCTAACCCAAAAAGCTTCATTTTTCTGTGTAGGCTGCACAAGAGCCTTGATTGAAGATATATTCTTTCTGAACAGTATTTAAGGTTTCCAATAAAATGTACACCCCTCAGAATTTGTCTGATTCTCTTGGT-	TRUE	FALSE	FALSE	13	0	0	120	0.0899186
TTACATGATGCAGAAAGTTGATATCCCTCCGCTTCTTACTC-TTTTTTTTTTCTCCCCCATCATACAGGTGAATATGACCATCTCCCAGAACAGGCCTTCTATATGGTGGGACCCATTGAAGAAGCTGTGGCAAAAGCTGATAAGCTGGCTGAAGAGCATTCATCGTGGGGATCCGACTATAAGGACCACGACGGAGACTACAAGGATCATGATATTGATTACAAAGACGATGACGATAAGTAAGAGGGGTCTTTGTCCTCTGTACTGTCTCTCTCCTTGCCCCCCAAACTGAGGGGTCTTTGTCCTCTGTACTGTCTCTCTCCTTGCCCCTAACCCAAAAAGCTTCATTTTTCTGTGTAGGCTGCACAAGAGCCTTGATTGAAGATATATTCTTTCTG…	FALSE	FALSE	FALSE	2	124	0	119	0.0891693
TTACATGATGCAGAAAGTTGATATCCCTCCGCTTCTTACTCTTTTTTTTTTTTCTCCCCCATCATACAGGTGAATATGACCATCCCCCAGAACAGGCCTTCTATATGGTGGGACCCATTGAAGAAGCTGTGGCAAAAGCTGATAAGCTGGCTGAAGAGCATTCATCGTGAGGGGTCTTTGTCCTCTGTACTGTCTCTCTCCTTGCCCCTAACCCAAAAAGCTTCATTTTTCTGTGTAGGCTGCACAAGAGCCTTGATTGAAGATATATTCTTTCTGAACAGTATTTAAGGTTTCCAATAAAATGTACACCCCTCAGAATTTGTCTGATTCTCTTGGT-	FALSE	TRUE	FALSE	0	0	0	118	0.08842
TTACATGATGCAGAAAGTTGATATCCCTCCGCTTCTTACTCTTTTTTTTTTTCTCCCCCATCATACAGGTGAATATGACCATCTCCCAGAACAGGCCTTCTATATGGTGGGACCCATTGAAGAAGCTGTGGCAAAAGCTGATAAGCTGGCTGAAGAGCATTCATC-----GGGTCTTTGTCCTCTGTACTGTCTCTCTCCTTGCCCCTAACCCAAAAAGCTTCATTTTTCTGTGTAGGCTGCACAAGAGCCTTGATTGAAGATATATTCTTTCTGAACAGTATTTAAGGTTTCCAATAAAATGTACACCCCTCAGAATTTGTCTGATTCTCTTGGT-	TRUE	FALSE	FALSE	5	0	0	116	0.0869213
TTACATGATGCAGAAAGTTGATATCCCTCCGCTTCTTACTCTTTTTTTTTTTCTCCCCCATCATACAGGTGAATATGACCATCTCCCAGAACAGGCCTTCTATATGGTGGGACCCATTGAAGAAGCTGTGGCAAAAGCTGATAAGCTGGCTGAAGAGCATTCATC----GGGGTCTTTGTCCTCTGTACTGTCTCTCTCCTTGCCCCTAACCCAAAAAGCTTCATTTTTCTGTGTAGGCTGCACAAGAGCCTTGATTGAAGATATATTCTTTCTGAACAGTATTTAAGGTTTCCAATAAAATGTACACCCCTCAGAATTTGTCTGATTCTCTTGGT-	TRUE	FALSE	FALSE	4	0	0	112	0.083924
TTACATGATGCAGAAAGTTGATATCCCTCCGCTTCTTACTCTTTTTTTTTTTCTCCCCCATCATACAGGTGAATATGACCATCTCCCAGAACAGGCCTTCTATATGGTGGGACCCATTGAAGAAGCTGTGGCAAAAGCTGATAAGCTGGCTGAAGAGCATTCATCG--------CTTTGTCCTCTGTACTGTCTCTCTCCTTGCCCCTAACCCAAAAAGCTTCATTTTTCTGTGTAGGCTGCACAAGAGCCTTGATTGAAGATATATTCTTTCTGAACAGTATTTAAGGTTTCCAATAAAATGTACACCCCTCAGAATTTGTCTGATTCTCTTGGT-	TRUE	FALSE	FALSE	8	0	0	112	0.083924
TTACATGATGCAGAAAGTTGATATCCCTCCGCTTCTTACTCTTTTTTTTTTTTCTCCCCCATCATACAGGTGAATATGACCATCCCCCAGAACAGGCCTTCTATATGGTGGGACCCATTGAAGAAGCTGTGGCAAAAGCTGATAAGCTGGCTGAAGAGCATTCATCGTTGAGGGGTCTTTGTCCTCTGTACTGTCTCTCTCCTTGCCCCTAACCCAAAAAGCTTCATTTTTCTGTGTAGGCTGCACAAGAGCCTTGATTGAAGATATATTCTTTCTGAACAGTATTTAAGGTTTCCAATAAAATGTACACCCCTCAGAATTTGTCTGATTCTCTTGGT-	TRUE	FALSE	FALSE	0	1	0	106	0.0794281
TTACATGATGCAGAAAGTTGATATCCCTCCGCTTCTTACTC---TTTTTTTTCTCCCCCATCATACAGGTGAATATGACCATCTCCCAGAACAGGCCTTCTATATGGTGGGACCCATTGAAGAAGCTGTGGCAAAAGCTGATAAGCTGGCTGAAGAGCATTCATCGTGAGGGGTCTTTGTCCTCTGTACTGTCTCTCTCCTTGCCCCTAACCCAAAAAGCTTCATTTTTCTGTGTAGGCTGCACAAGAGCCTTGATTGAAGATATATTCTTTCTGAACAGTATTTAAGGTTTCCAATAAAATGTACACCCCTCAGAATTTGTCTGATTCTCTTGGT-	FALSE	TRUE	FALSE	0	0	0	102	0.0764308
TTACATGATGCAGAAAGTTGATATCCCTCCGCTTCTTACTC-TTTTTTTTTTCTCCCCCATCATACAGGTGAATATGACCATCTCCCAGAACAGGCCTTCTATATGGTGGGACCCATTGAAGAAGCTGTGGCAAAAGCTGATAAGCTGGCTGAAGAGCATTCATC-------GTCTTTGTCCTCTGTACTGTCTCTCTCCTTGCCCCTAACCCAAAAAGCTTCATTTTTCTGTGTAGGCTGCACAAGAGCCTTGATTGAAGATATATTCTTTCTGAACAGTATTTAAGGTTTCCAATAAAATGTACACCCCTCAGAATTTGTCTGATTCTCTTGGT-	TRUE	FALSE	FALSE	7	0	0	101	0.0756815
TTACATGATGCAGAAAGTTGATATCCCTCCGCTTCTTACTCTTTTTTTTTTTCTCCCCCATCATACAGGTGAATATGACCATCTCCCAGAACAGGCCTTCTATATGGTGGGACCCATTGAAGAAGCTGTGGCAAAAGCTGATAAGCTGGCTGAAGAGCATTCATCGATGAGGGGTCTTTGTCCTCTGTACTGTCTCTCTCCTTGCCCCTAACCCAAAAAGCTTCATTTTTCTGTGTAGGCTGCACAAGAGCCTTGATTGAAGATATATTCTTTCTGAACAGTATTTAAGGTTTCCAATAAAATGTACACCCCTCAGAATTTGTCTGATTCTCTTGGT-	TRUE	FALSE	FALSE	0	1	0	100	0.0749322
TTACATGATGCAGAAAGTTGATATCCCTCCGCTTCTTACTC-TTTTTTTTTTCTCCCCCATCATACAGGTGAATATGACCATCTCCCAGAACAGGCCTTCTATATGGTGGGACCCATTGAAGAAGCTGTGGCAAAAGCTGATAAGCTGGCTGAAGAGCATTCATCGTGCCTGGCGTGCTGCGATTGATGGGGTCACAAAGAGTCGGACACGACGAGGGGTCTTTGTCCTCTGTACTGTCTCTCTCCTTGCCCCTAACCCAAAAAGCTTCATTTTTCTGTGTAGGCTGCACAAGAGCCTTGATTGAAGATATATTCTTTCTGAACAGTATTTAAGGTTTCCAATAAAATGTACACCCCTCAGAATTTGTCTGATTCTCTTGGT-	TRUE	FALSE	FALSE	0	46	0	98	0.0734335
TTACATGATGCAGAAAGTTGATATCCCTCCGCTTCTTACTCTTTTTTTTTTTCTCCCCCATCATACAGGTGAATATGACCATCTCCCAGAACAGGCCTTCTATATGGTGGGACCCATTGAAGAAGCTGTGGCAAAAGCTGATAAGCTGGCTGAAGAGCATTCATCGTGTGAGGGGTCTTTGTCCTCTGTACTGTCTCTCTCCTTGCCCCTAACCCAAAAAGCTTCATTTTTCTGTGTAGGCTGCACAAGAGCCTTGATTGAAGATATATTCTTTCTGAACAGTATTTAAGGTTTCCAATAAAATGTACACCCCTCAGAATTTGTCTGATTCTCTTGGT-	FALSE	TRUE	FALSE	0	0	0	97	0.0726842
TTACATGATGCAGAAAGTTGATATCCCTCCGCTTCTTACTC-TTTTTTTTTTCTCCCCCATCATACAGGTGAATATGACCATCTCCCAGAACAGGCCTTCTATATGGTGGGACCCATTGAAGAAGCTGTGGCAAAAGCTGATAAGCTGGCTGAAGAGCATT-----TGAGGGGTCTTTGTCCTCTGTACTGTCTCTCTCCTTGCCCCTAACCCAAAAAGCTTCATTTTTCTGTGTAGGCTGCACAAGAGCCTTGATTGAAGATATATTCTTTCTGAACAGTATTTAAGGTTTCCAATAAAATGTACACCCCTCAGAATTTGTCTGATTCTCTTGGT-	TRUE	FALSE	FALSE	5	0	0	92	0.0689376
TTACATGATGCAGAAAGTTGATATCCCTCCGCTTCTTACTCTTTTTTTTTTTTCTCCCCCATCATACAGGTGAATATGACCATCTCCCAGAACAGGCCTTCTATATGGTGGGACCCATTGAAGAAGCTGTGGCAAAAGCTGATAAGCTGGCTGAAGAGCATTCATCG-GAGGGGTCTTTGTCCTCTGTACTGTCTCTCTCCTTGCCCCTAACCCAAAAAGCTTCATTTTTCTGTGTAGGCTGCACAAGAGCCTTGATTGAAGATATATTCTTTCTGAACAGTATTTAAGGTTTCCAATAAAATGTACACCCCTCAGAATTTGTCTGATTCTCTTGGT-	TRUE	FALSE	FALSE	1	0	0	89	0.0666896
TTACATGATGCAGAAAGTTGATATCCCTCCGCTTCTTACTC-TTTTTTTTTTCTCCCCCATCATACAGGTGAATATGACCATCTCCCAGAACAGGCCTTCTATATGGTGGGACCCATTGAAGAAGCTGTGGCAAAAGCTGATAAGCTGGCTGAAG-GCA-------------------GTCCTCTGTACTGTCTCTCTCCTTGCCCCTAACCCAAAAAGCTTCATTTTTCTGTGTAGGCTGCACAAGAGCCTTGATTGAAGATATATTCTTTCTGAACAGTATTTAAGGTTTCCAATAAAATGTACACCCCTCAGAATTTGTCTGATTCTCTTGGT-	TRUE	FALSE	FALSE	19	0	0	87	0.065191
TTACATGATGCAGAAAGTTGATATCCCTCCGCTTCTTACTCTTTTTTTTTTTCTCCCCCATCATACAGGTGAATATGACCATCTCCCAGAACAGGCCTTCTATATGGTGGGACCCATTGAAGAAGCTGTGGCAAAAGCTGATAAGCTGGCTGAAGAGCATTCA----------GCTTTGTCCTCTGTACTGTCTCTCTCCTTGCCCCTAACCCAAAAAGCTTCATTTTTCTGTGTAGGCTGCACAAGAGCCTTGATTGAAGATATATTCTTTCTGAACAGTATTTAAGGTTTCCAATAAAATGTACACCCCTCAGAATTTGTCTGATTCTCTTGGT-	TRUE	FALSE	FALSE	10	0	0	87	0.065191
TTACATGATGCAGAAAGTTGATATCCCTCCGCTTCTTACTC-TTTTTTTTTTCTCCCCCATCATACAGGTGAATATGACCATCTCCCAGAACAGGCCTTCTATATGGTGGGACCCATTGAAGAAGCTGTGGCAAAAGCTGATAAGCTGGCTGAAGAGCATTC------AGGGGTCTTTGTCCTCTGTACTGTCTCTCTCCTTGCCCCTAACCCAAAAAGCTTCATTTTTCTGTGTAGGCTGCACAAGAGCCTTGATTGAAGATATATTCTTTCTGAACAGTATTTAAGGTTTCCAATAAAATGTACACCCCTCAGAATTTGTCTGATTCTCTTGGT-	TRUE	FALSE	FALSE	6	0	0	86	0.0644417
TTACATGATGCAGAAAGTTGATATCCCTCCGCTTCTTACTCTTTTTTTTTTTCTCCCCCATCATACAGGTGAATATGACCATCCCCCAGAACAGGCCTTCTATATGGTGGGACCCATTGAAGAAGCTGTGGCAAAAGCTGATAAGCTGGCTGAAGAGCATTCATCGTGAGGGGTCTTTGTCCTCTGTACTGTCTCTCTCCTTGCCCCTAACCCAAAAAGCTTCATTTTTCTGTGTAGGCTGCACAAGAGCCTTGATTGAAGATATATTCTTTCTGAACAGTATTTAAGGTTTCCAATAAAATGTACACCCCTCAGAATTTGTCTGATTCTCTTGGT-	FALSE	TRUE	FALSE	0	0	0	85	0.0636924
TTACATGATGCAGAAAGTTGATATCCCTCCGCTTCTTACTC-TTTTTTTTTTCTCCCCCATCATACAGGTGAATATGACCATCTCCCAGAACAGGCCTTCTATATGGTGGGACCCATTGAAGAAGCTGTGGCAAAAGCTGATAAGCTGGCTGA---------------AGGGGTCTTTGTCCTCTGTACTGTCTCTCTCCTTGCCCCTAACCCAAAAAGCTTCATTTTTCTGTGTAGGCTGCACAAGAGCCTTGATTGAAGATATATTCTTTCTGAACAGTATTTAAGGTTTCCAATAAAATGTACACCCCTCAGAATTTGTCTGATTCTCTTGGT-	TRUE	FALSE	FALSE	15	0	0	84	0.062943
TTACATGATGCAGAAAGTTGATATCCCTCCGCTTCTTACTC-TTTTTTTTTTCTCCCCCATCATACAGGTGAATATGACCATCTCCCAGAACAGGCCTTCTATATGGTGGGACCCATTGAAGAAGCTGTGGCAAAAGCTGATAAGCTGGCTGAAGAGCA----------------TTTGTCCTCTGTACTGTCTCTCTCCTTGCCCCTAACCCAAAAAGCTTCATTTTTCTGTGTAGGCTGCACAAGAGCCTTGATTGAAGATATATTCTTTCTGAACAGTATTTAAGGTTTCCAATAAAATGTACACCCCTCAGAATTTGTCTGATTCTCTTGGT-	TRUE	FALSE	FALSE	16	0	0	78	0.0584471
TTACATGATGCAGAAAGTTGATATCCCTCCGCTTCTTACTC-TTTTTTTTTTCTCCCCCATCATACAGGTGAATATGACCATCTCCCAGAACAGGCCTTCTATATGGTGGGACCCATTGAAGAAGCTGTGGCAAAAGCTGATAAGCTGGCTGAA------------AGAGGGGTCTTTGTCCTCTGTACTGTCTCTCTCCTTGCCCCTAACCCAAAAAGCTTCATTTTTCTGTGTAGGCTGCACAAGAGCCTTGATTGAAGATATATTCTTTCTGAACAGTATTTAAGGTTTCCAATAAAATGTACACCCCTCAGAATTTGTCTGATTCTCTTGGT-	TRUE	FALSE	FALSE	12	0	1	77	0.0576978
TTACATGATGCAGAAAGTTGATATCCCTCCGCTTCTTACTC-TTTTTTTTTTCTCCCCCATCATACAGGTGAATATGACCATCTCCCAGAACAGGCCTTCTATATGGTGGGACCCATTGAAGAAGCTGTGGCAAAAGCTGATAAGCTGGCTGAAGGCAGGCATATCACCTAAGGTCAGGGGTCTTTGTCCTCTGTACTGTCTCTCTCCTTGCCCCTAACCCAAAAAGCTTCATTTTTCTGTGTAGGCTGCACAAGAGCCTTGATTGAAGATATATTCTTTCTGAACAGTATTTAAGGTTTCCAATAAAATGTACACCCCTCAGAATTTGTCTGATTCTCTTGGT-	FALSE	TRUE	FALSE	0	0	0	77	0.0576978
TTACATGATGCAGAAAGTTGATATCCCTCCGCTTCTTACTC-TTTTTTTTTTCTCCCCCATCTTACAGGTGAATATGACCATCTCCCAGAACAGGCCTTCTATATGGTGGGACCCATTGAAGAAGCTGTGGCAAAAGCTGATAAGCTGGCTGAAGAGCATTCATC-TGAGGGGTCTTTGTCCTCTGTACTGTCTCTCTCCTTGCCCCTAACCCAAAAAGCTTCATTTTTCTGTGTAGGCTGCACAAGAGCCTTGATTGAAGATATATTCTTTCTGAACAGTATTTAAGGTTTCCAATAAAATGTACACCCCTCAGAATTTGTCTGATTCTCTTGGT-	TRUE	FALSE	FALSE	1	0	0	76	0.0569485
TTACATGATGCAGAAAGTTGATATCCCTCCGCTTCTTACTCTTTTTTTTTTTCTCCCCCATCATACAGGTGAATATGACCATCTCCCAGAACAGGCCTTCTATATGGTGGGACCCATTGAAGAAGCTGTGGCAAAAGCTGATAAGCTGGCTGAAGAGCATTCA----------TCTTTGTCCTCTGTACTGTCTCTCTCCTTGCCCCTAACCCAAAAAGCTTCATTTTTCTGTGTAGGCTGCACAAGAGCCTTGATTGAAGATATATTCTTTCTGAACAGTATTTAAGGTTTCCAATAAAATGTACACCCCTCAGAATTTGTCTGATTCTCTTGGT-	TRUE	FALSE	FALSE	10	0	0	76	0.0569485
TTACATGATGCAGAAAGTTGATATCCCTCCGCTTCTTACTC-TTTTTTTTTTCTCCCCCATCATACAGGTGAATATGACCATCTCCCAGAACAGGCCTTCTATATGGTGGGACCCATTGAAGAAGCTGTGGCAAAAGCTGATAAGCTGGCTGAAGAGCATTCATCATACAGAGGGGTCTTTGTCCTCTGTACTGTCTCTCTCCTTGCCCCTAACCCAAAAAGCTTCATTTTTCTGTGTAGGCTGCACAAGAGCCTTGATTGAAGATATATTCTTTCTGAACAGTATTTAAGGTTTCCAATAAAATGTACACCCCTCAGAATTTGTCTGATTCTCTTGGT-	TRUE	FALSE	FALSE	0	3	1	75	0.0561991
TTACATGATGCAGAAAGTTGATATCCCTCCGCTTCTTACTCTTTTTTTTTTTCTCCCCCATCATACAGGTGAATATGACCATCTCCCAGAACAGGCCTTCTATATGGTGGGACCCATTGAAGAAGCTGTGGCAAAAGCTGATAAGCTGGCTGAAG----------------------------------TGTCTCTCTCCTTGCCCCTAACCCAAAAAGCTTCATTTTTCTGTGTAGGCTGCACAAGAGCCTTGATTGAAGATATATTCTTTCTGAACAGTATTTAAGGTTTCCAATAAAATGTACACCCCTCAGAATTTGTCTGATTCTCTTGGT-	TRUE	FALSE	FALSE	34	0	0	75	0.0561991
TTACATGATGCAGAAAGTTGATATCCCTCCGCTTCTTACTCTTTTTTTTTTTCTCCCCCATCATACAGGTGAATATGACCATCTCCCAGAACAGGCCTTCTATATGGTGGGACCCATTGAAGAAGCTGTGGCAAAAGCTGATAAGCTGGCTGAAGA------------------------CCTCTGTACTGTCTCTCTCCTTGCCCCTAACCCAAAAAGCTTCATTTTTCTGTGTAGGCTGCACAAGAGCCTTGATTGAAGATATATTCTTTCTGAACAGTATTTAAGGTTTCCAATAAAATGTACACCCCTCAGAATTTGTCTGATTCTCTTGGT-	TRUE	FALSE	FALSE	24	0	0	74	0.0554498
TTACATGATGCAGAAAGTTGATATCCCTCCGCTTCTTACTCTTTTTTTTTTTCTCCCCCATCATACAGGTGAATATGACCATCTCCCAGAACAGGCCTTCTATATGGTGGGACCCATTGAAGAAGCTGTGGCAAAAGCTGATAAGCTGGCTGAAGAGCATTCATCGTAAGTGAGGGGTCTTTGTCCTCTGTACTGTCTCTCTCCTTGCCCCTAACCCAAAAAGCTTCATTTTTCTGTGTAGGCTGCACAAGAGCCTTGATTGAAGATATATTCTTTCTGAACAGTATTTAAGGTTTCCAATAAAATGTACACCCCTCAGAATTTGTCTGATTCTCTTGGT-	FALSE	TRUE	FALSE	0	0	0	74	0.0554498
TTACATGATGCAGAAAGTTGATATCCCTCCGCTTCTTACTCTTTTTTTTTTTCTCCCCCATCATACAGGTGAATATGACCATCTCCCAGAACAGGCCTTCTATATGGTGGGACCCATTGAAGAAGCTGTGGCAAAAGCTGATAAGCTGGCTGAAGAGCATTCATCGTCGTTTGGGTGGCAAAAGCTGATAAGCTGGCTGAAGAGCATTCATCGTGGGGATCCGACTATAAGGACCACGACGGAGACTACAAGGATCATGATATTGATTACAAAGACGATGACGATAAGTAAGAGGGGTCTTTGTCCTCTGTACTGTCTCTCTCCTTGCCCCTAACCCAAAAAGCTTCATTTTTCTGTGTAGGCTGCACAAGAGCCTTGATTGAAGATATATTCTTTCTG…	FALSE	FALSE	FALSE	1	124	0	74	0.0554498
TTACATGATGCAGAAAGTTGATATCCCTCCGCTTCTTACTCTTTTTTTTTTTCTCCCCCATCATACAGGTGAATATGACCATCTCCCAGAACAGGCCTTCTATATGGTGGGACCCATTGAAGAAGCTGTGGCAAAAGCTGATAAGCTGGCTGAAGAGCATTCATCGTTGAGGGGTCTTTTTCCTCTGTACTGTCTCTCTCCTTGCCCCTAACCCAAAAAGCTTCATTTTTCTGTGTAGGCTGCACAAGAGCCTTGATTGAAGATATATTCTTTCTGAACAGTATTTAAGGTTTCCAATAAAATGTACACCCCTCAGAATTTGTCTGATTCTCTTGGT-	TRUE	FALSE	FALSE	0	1	0	74	0.0554498
TTACATGATGCAGAAAGTTGATATCCCTCCGCTTCTTACTCTTTTTTTTTTTCTCCCCCATCATACAGGTGAATATGACCATCTCCCAGAACAGGCCTTCTATATGGTGGGACCCATTGAAGAAGCTGTGGCAAAAGCTGATAAGCTGGCTGAAGAGCATTCATCGT--GGGGTCTTTGTCCTCTGTACTGTCTCTCTCCTTGCCCCTAACCCAAAAAGCTTCATTTTTCTGTGTAGGCTGCACAAGAGCCTTGATTGAAGATATATTCTTTCTGAACAGTATTTAAGGTTTCCAATAAAATGTACACCCCTCAGAATTTGTCTGATTCTCTTGGT-	FALSE	TRUE	FALSE	0	0	0	72	0.0539512
TTACATGATGCAGAAAGTTGATATCCCTCCGCTTCTTACTCTTTTTTTTTTTCTCCCCCATCATACAGGTGAATATGACCATCTCCCAGAACAGGCCTTCTATATGGTGGGACCCATTGAAGAAGCTGTGGCAAAAGCTGATAAGCTGGCTGAAGAGCA-----------------TTGCCCTCTGTACTGTCTCTCTCCTTGCCCCTAACCCAAAAAGCTTCATTTTTCTGTGTAGGCTGCACAAGAGCCTTGATTGAAGATATATTCTTTCTGAACAGTATTTAAGGTTTCCAATAAAATGTACACCCCTCAGAATTTGTCTGATTCTCTTGGT-	TRUE	FALSE	FALSE	17	0	0	72	0.0539512
TTACATGATGCAGAAAGTTGATATCCCTCCGCTTCTTACTCTTTTTTTTTTTCTCCCCCATCATACAGGTGAATATGACCATCTCCCAGAACAGGCCTTCTATATGGTGGGACCCATTGAAGAAGCTGTGGCAAAAGCTGATAAGCTGGCTGAAGAGCATTCATGATGAATGCAGAGGTCTTTGTCCTCTGTACTGTCTCTCTCCTTGCCCCTAACCCAAAAAGCTTCATTTTTCTGTGTAGGCTGCACAAGAGCCTTGATTGAAGATATATTCTTTCTGAACAGTATTTAAGGTTTCCAATAAAATGTACACCCCTCAGAATTTGTCTGATTCTCTTGGT-	TRUE	FALSE	FALSE	0	0	1	72	0.0539512
TTACATGATGCAGAAAGTTGATATCCCTCCGCTTCTTACTCTTTTTTTTTTTCTCCCCCATCATACAGGTGAATATGACCATCTCCCAGAACAGGCCTTCTATATGGTGGGACCCATTGAAGAAGCTGTGGCAAAAGCTGATAAGCTGGCTGAAGAGCATTCATCGATATCGAGGGGTCTTTGTCCTCTGTACTGTCTCTCTCCTTGCCCCTAACCCAAAAAGCTTCATTTTTCTGTGTAGGCTGCACAAGAGCCTTGATTGAAGATATATTCTTTCTGAACAGTATTTAAGGTTTCCAATAAAATGTACACCCCTCAGAATTTGTCTGATTCTCTTGGT-	TRUE	FALSE	FALSE	0	4	1	70	0.0524525
TTACATGATGCAGAAAGTTGATATCCCTCCGCTTCTTACTCTTTTTTTTTTTCTCCCCCATCATACAGGTGAATATGACCATCCCCCAGAACAGGCCTTCTATATGGTGGGACCCATTGAAGAAGCTGTGGCAAAAGCTGATAAGCTGGCTGAAGAGCATTCATCGTTGAGGGGTCTTTGTCCTCTGTACTGTCTCTCTCCTTGCCCCTAACCCAAAAAGCTTCATTTTTCTGTGTAGGCTGCACAAGAGCCTTGATTGAAGATATATTCTTTCTGAACAGTATTTAAGGTTTCCAATAAAATGTACACCCCTCAGAATTTGTCTGATTCTCTTGGT-	TRUE	FALSE	FALSE	0	1	0	70	0.0524525
TTACATGATGCAGAAAGTTGATATCCCTCCGCTTCTTACTCTTTTTTTTTTTCTCCCCCATCATACAGGTGAATATGACCATCTCCCAGAACAGGCCTTCTATATGGTGGGACCCATTGAAGAAGCTGTGGCAAAAGCTGATAAGCTGGCTGAAGAGCATTCATCGTGAGGGGTCTTTGTCCTCTGTACTGTCTCTCTCCTTTCCCCTAACCCAAAAAGCTTCATTTTTCTGTGTAGGCTGCACAAGAGCCTTGATTGAAGATATATTCTTTCTGAACAGTATTTAAGGTTTCCAATAAAATGTACACCCCTCAGAATTTGTCTGATTCTCTTGGT-	FALSE	TRUE	FALSE	0	0	0	70	0.0524525
TTACATGATGCAGAAAGTTGATATCCCTCCGCTTCTTACTC-TTTTTTTTTTCTCCCCCATCATACAGGTGAATATGACCATCTCCCAGAACAGGCCTTCTATATGGTGGGACCCATTGAAGAAGCTGTGGCAAAAGCTGATAAGCTGGCTGAAGAGCATTCATCGTGTTTGGGTGGCAAAAGCTGATAAGCTGGCTGAAGAGCATTCATCGTGGGGATCCGACTATAAGGACCACGACGGAGACTACAAGGATCATGATATTGATTACAAAGACGATGACGATAAGTAAGAGGGGTCTTTGTCCTCTGTACTGTCTCTCTCCTTGCCCCCCAAACTGAGGGGTCTTTGTCCTCTGTACTGTCTCTCTCCTTGCCCCTAACCCAAAAAGCTTCATTTTT…	FALSE	FALSE	FALSE	2	170	0	70	0.0524525
TTACATGATGCAGAAAGTTGATATCCCTCCGCTTCTTACTCTTTTTTTTTTTCTCCCCCATCATACAGGTGAATATGACCATCTCCCAGAACAGGCCTTCTATATGGTGGGACCCATTGAAGAAGCTGTGGCAAAAGCTGATAAGCT-------------------------GTCTTTGTCCTCTGTACTGTCTCTCTCCTTGCCCCTAACCCAAAAAGCTTCATTTTTCTGTGTAGGCTGCACAAGAGCCTTGATTGAAGATATATTCTTTCTGAACAGTATTTAAGGTTTCCAATAAAATGTACACCCCTCAGAATTTGTCTGATTCTCTTGGT-	TRUE	FALSE	FALSE	25	0	0	69	0.0517032
TTACATGATGCAGAAAGTTGCTATCCCTCCGCTTCTTACTCTTTTTTTTTTTCTCCCCCATCATACAGGTGAATATGACCATCTCCCAGAACAGGCCTTCTATATGGTGGGACCCATTGAAGAAGCTGTGGCAAAAGCTGATAAGCTGGCTGAAGAGCATTCATCGTGGGGATCCGACTATAAGGACCACGACGGAGACTACAAGGATCATGATATTGATTACAAAGACGATGACGATAAGTAAGAGGGGTCTTTGTCCTCTGTACTGTCTCTCTCCTTGCCCCTAACCCAAAAAGCTTCATTTTTCTGTGTAGGCTGCACAAGAGCCTTGATTGAAGATATATTCTTTCTGAACAGTATTTAAGGTTTCCAATAAAATGTACACCCCTCAGAATTTGT…	FALSE	FALSE	TRUE	1	77	1	69	0.0517032
TTACATGATGCAGAAAGTTGATATCCCTCCGCTTCTTACTC-TTTTTTTTTTCTCCCCCATCATACAGGTGAATATGACCATCTCCCAGAACAGGCCTTCTATATGGTGGGACCCATTGAAGAAGCTGTGGCAAAAGCTGATAAGCTGG-------------------------CTTTGTCCTCTGTACTGTCTCTCTCCTTGCCCCTAACCCAAAAAGCTTCATTTTTCTGTGTAGGCTGCACAAGAGCCTTGATTGAAGATATATTCTTTCTGAACAGTATTTAAGGTTTCCAATAAAATGTACACCCCTCAGAATTTGTCTGATTCTCTTGGT-	TRUE	FALSE	FALSE	25	0	0	68	0.0509539
TTACATGATGCAGAAAGTTGATATCCCTCCGCTTCTTACTCTTTTTTTTTTTCTCCCCCATCATACAGGTGAATATGACCATCTCCCAGAACAGGCCTTCTATATGGTGGGACCCATTGAAGAAGCTGTGGCAAAAGCTGATAAGCTGGCTGAAGAGCA--------------------TCCTCTGTACTGTCTCTCTCCTTGCCCCTAACCCAAAAAGCTTCATTTTTCTGTGTAGGCTGCACAAGAGCCTTGATTGAAGATATATTCTTTCTGAACAGTATTTAAGGTTTCCAATAAAATGTACACCCCTCAGAATTTGTCTGATTCTCTTGGT-	TRUE	FALSE	FALSE	20	0	0	68	0.0509539
TTACATGATGCAGAAAGTTGATATCCCTCCGCTTCTTACTCTTTTTTTTTTTCTCCCCCATCATACAGGTGAATATGACCATCTCCCAGAACAGGCCTTCTATATGGTGGGACCCATTGAAGAAGCTGTGGCAAAAGCTGATAAGCTGGCTGAAGAGCATTCATCGATAATGGAGATCGATATCAAGCACTAGTATTCGATATCGAATAGAATAGAGGGGTCTTTGTCCTCTGTACTGTCTCTCTCCTTGCCCCTAACCCAAAAAGCTTCATTTTTCTGTGTAGGCTGCACAAGAGCCTTGATTGAAGATATATTCTTTCTGAACAGTATTTAAGGTTTCCAATAAAATGTACACCCCTCAGAATTTGTCTGATTCTCTTGGT-	FALSE	FALSE	FALSE	1	47	1	66	0.0494552
TTACATGATGCAGAAAGTTGATATCCCTCCGCTTCTTACTCTTTTTTTTTTTCTCCCCCATCATACAGGTGAATATGACCATCTCCCAGAACAGGCCTTTTATATGGTGGGACCCATTGAAGAAGCTGTGGCAAAAGCTGATAAGCTGGCTGAAGAGCATTCATCGTTGAGGGGTCTTTGTCCTCTGTACTGTCTCTCTCCTTGCCCCTAACCCAAAAAGCTTCATTTTTCTGTGTAGGCTGCACAAGAGCCTTGATTGAAGATATATTCTTTCTGAACAGTATTTAAGGTTTCCAATAAAATGTACACCCCTCAGAATTTGTCTGATTCTCTTGGT-	TRUE	FALSE	FALSE	0	1	0	65	0.0487059
TTACATGATGCAGAAAGTTGATATCCCTCCGCTTCTTACTCTTTTTTTTTTTCTCCCCCATCATACAGGTGAATATGACCATCTCCCAGAACAGGCCTTCTATATGGTGGGACCCATTGAAGAAGCTGTGGCAAAAGCTGATAAGCTGGCTGAAGAGCATTCATCGTGAGGGGTCTTTGTCCTCTGTACTTTCTCTCTCCTTGCCCCTAACCCAAAAAGCTTCATTTTTCTGTGTAGGCTGCACAAGAGCCTTGATTGAAGATATATTCTTTCTGAACAGTATTTAAGGTTTCCAATAAAATGTACACCCCTCAGAATTTGTCTGATTCTCTTGGT-	FALSE	TRUE	FALSE	0	0	0	65	0.0487059
TTACATGATGCAGAAAGTTGATATCCCTCCGCTTCTTACTCTTTTTT--------------------------------------------------------------------------------------------------------------------------------TTTGTCCTCTGTACTGTCTCTCTCCTTGCCCCTAACCCAAAAAGCTTCATTTTTCTGTGTAGGCTGCACAAGAGCCTTGATTGAAGATATATTCTTTCTGAACAGTATTTAAGGTTTCCAATAAAATGTACACCCCTCAGAATTTGTCTGATTCTCTTGGT-	TRUE	FALSE	FALSE	128	0	0	65	0.0487059
TTACATGATGCAGAAAGTTGATATCCCTCCGCTTCTTACTCTTTTTTTTTTTCTCCCCCATCATACAGGTGAATATGACCATCTCCCAGAACAGGCCTTCTATATGGTGGGACCCATTGAAGAAGCTGTGGCAAAAGCTGATAAGCTGGCTGAAGAGCA---------------CTTTGTCCTCTGTACTGTCTCTCTCCTTGCCCCTAACCCAAAAAGCTTCATTTTTCTGTGTAGGCTGCACAAGAGCCTTGATTGAAGATATATTCTTTCTGAACAGTATTTAAGGTTTCCAATAAAATGTACACCCCTCAGAATTTGTCTGATTCTCTTGGT-	TRUE	FALSE	FALSE	15	0	0	65	0.0487059
TTACATGATGCAGAAAGTTGATATCCCTCCGCTTCTTACTCTTTTTTTTTTTTTCTCCCCCATCATACAGGTGAATATGACCATCTCCCAGAACAGGCCTTCTATATGGTGGGACCCATTGAAGAAGCTGTGGCAAAAGCTGATAAGCTGGCTGAAGAGCATTCATCGTGGGGATCCGACTATAAGGACCACGACGGAGACTACAAGGATCATGATATTGATTACAAAGACGATGACGATAAGTAAGAGGGGTCTTTGTCCTCTGTACTGTCTCTCTCCTTGCCCCTAACCCAAAAAGCTTCATTTTTCTGTGTAGGCTGCACAAGAGCCTTGATTGAAGATATATTCTTTCTGAACAGTATTTAAGGTTTCCAATAAAATGTACACCCCTCAGAATTT…	FALSE	FALSE	FALSE	1	79	0	63	0.0472073
TTACATGATGCAGAAAGTTGATATCCCTCCGCTTCTTACTC-TTTTTTTTTTCTCCCCCATCATACAGGTGAATATGACCATCTCCCAGAACAGGCCTTCTATATGGTGGGACCCATTGAAGAAGCTGTGGCAAAAGCTGATAAGCTGGCTGAAGAGCATTCATCGTGTTTGGGTGGCAAAAGCTGATAAGCTGGCTGAAGAGCATTCATCGTGGGGATCCGACTATAAGGACCACGACGGAGACTACAAGGATCATGATATTGATTACAAAGACGATGACGATAAGTAAGAGGGGTCTTTGTCCTCTGTACTGTCTCTCTCCTTGCCCCTAACCCAAAAAGCTTCATTTTTCTGTGTAGGCTGCACAAGAGCCTTGATTGAAGATATATTCTTTCTGA…	FALSE	FALSE	FALSE	2	123	0	61	0.0457086
TTACATGATGCAGAAAGTTGATATCCCTCCGCTTCTTACTCTTTTTTTTTTTCTCCCCCATCATACAGGTGAATATGACCATCTCCCAGAACAGGCCTTTTATATGGTGGGACCCATTGAAGAAGCTGTGGCAAAAGCTGATAAGCTGGCTGAAGAGCATTCATCGTGAGGGGTCTTTGTCCTCTGTACTGTCTCTCTCCTTGCCCCTAACCCAAAAAGCTTCATTTTTCTGTGTAGGCTGCACAAGAGCCTTGATTGAAGATATATTCTTTCTGAACAGTATTTAAGGTTTCCAATAAAATGTACACCCCTCAGAATTTGTCTGATTCTCTTGGT-	FALSE	TRUE	FALSE	0	0	0	60	0.0449593
TTACATGATGCAGAAAGTTGATATCCCTCCGCTTCTTACTCTTTTTTTTTTTCTCCCCCATCATACAGGTGAATATGACCATCTCCCAGAACAGGCCTTCTATATGGTGGGACCCATTGAAGAAGCTGTGGCAAAAGCTGATAAGCTGGCTGAA-----------------GGTCTTTGTCCTCTGTACTGTCTCTCTCCTTGCCCCTAACCCAAAAAGCTTCATTTTTCTGTGTAGGCTGCACAAGAGCCTTGATTGAAGATATATTCTTTCTGAACAGTATTTAAGGTTTCCAATAAAATGTACACCCCTCAGAATTTGTCTGATTCTCTTGGT-	TRUE	FALSE	FALSE	17	0	0	60	0.0449593
TTACATGATGCAGAAAGTTGATATCCCTCCGCTTCTTACTCTTTTTTTTTTTCTCCCCCATCATACAGGTGAATATGACCATCTCCCAGAACAGGCCTTCTATATGGTGGGACCCATTGAAGAAGCTGTGGCAAAAGCTGATAAGCTGGCTGAAGAGCATTCATCGTGAGGGGTCTTTTTCCTCTGTACTGTCTCTCTCCTTGCCCCTAACCCAAAAAGCTTCATTTTTCTGTGTAGGCTGCACAAGAGCCTTGATTGAAGATATATTCTTTCTGAACAGTATTTAAGGTTTCCAATAAAATGTACACCCCTCAGAATTTGTCTGATTCTCTTGGT-	FALSE	TRUE	FALSE	0	0	0	58	0.0434607
TTACATGATGCAGAAAGTTGATATCCCTCCGCTTCTTACTCTTTTTTTTTTTCTCCCCCATCATACAGGTGAATATGACCATCTCCCAGAACAGGCCTTCTATATGGTGGGACCCATTGAAGAAGCTGTGGCAAAAGCTGATAAGCTG------------------------------GTCCTCTGTACTGTCTCTCTCCTTGCCCCTAACCCAAAAAGCTTCATTTTTCTGTGTAGGCTGCACAAGAGCCTTGATTGAAGATATATTCTTTCTGAACAGTATTTAAGGTTTCCAATAAAATGTACACCCCTCAGAATTTGTCTGATTCTCTTGGT-	TRUE	FALSE	FALSE	30	0	0	57	0.0427113
TTACATGATGCAGAAAGTTGATATCCCTCCGCTTCTTACTCTTTTTTTTTTTCTCCCCCATCATACAGGTGAATATGACCATCTCCCAGAACAGGCCTTCTATATGGTGGGCCCCATTGAAGAAGCTGTGGCAAAAGCTGATAAGCTGGCTGAAGAGCATTCATCGTGAGGGGTCTTTGTCCTCTGTACTGTCTCTCTCCTTGCCCCTAACCCAAAAAGCTTCATTTTTCTGTGTAGGCTGCACAAGAGCCTTGATTGAAGATATATTCTTTCTGAACAGTATTTAAGGTTTCCAATAAAATGTACACCCCTCAGAATTTGTCTGATTCTCTTGGT-	FALSE	TRUE	FALSE	0	0	0	57	0.0427113
TTACATGATGCAGAAAGTTGATATCCCTCCGCTTCTTACTC-TTTTTTTTTTCTCCCCCATCATACAGGTGAATATGACCATCCCCCAGAACAGGCCTTCTATATGGTGGGACCCATTGAAGAAGCTGTGGCAAAAGCTGATAAGCTGGCTGAAGAGCATTCATCGTTGAGGGGTCTTTGTCCTCTGTACTGTCTCTCTCCTTGCCCCTAACCCAAAAAGCTTCATTTTTCTGTGTAGGCTGCACAAGAGCCTTGATTGAAGATATATTCTTTCTGAACAGTATTTAAGGTTTCCAATAAAATGTACACCCCTCAGAATTTGTCTGATTCTCTTGGT-	TRUE	FALSE	FALSE	0	1	0	57	0.0427113
TTACATGATGCAGAAAGTTGATATCCCTCCGCTTCTTACTCTTTTTTTTTTTCTCCCCCATCATACAGGTGAATATGACCATCTCCCAGAACAGGCCTTCTATATGGTGGGACCCATTGAAGAAGCTGTGGCAAAAGCTGATAAGCTGGCTGAAGAGC----------------------CCTCTGTACTGTCTCTCTCCTTGCCCCTAACCCAAAAAGCTTCATTTTTCTGTGTAGGCTGCACAAGAGCCTTGATTGAAGATATATTCTTTCTGAACAGTATTTAAGGTTTCCAATAAAATGTACACCCCTCAGAATTTGTCTGATTCTCTTGGT-	TRUE	FALSE	FALSE	22	0	0	57	0.0427113
TTACATGATGCAGAAAGTTGATATCCCTCCGCTTCTTACTCTTTTTTTTTTTCTCCCCCATCATACAGGTGAATATGACCATCTCCCAGAACAGGCCTTCTATATGGTGGGACCCATTGAAGAAGCTGTGGCAAAAGCTGATAAGCTGGCTGAAGAGCATTCATCGT--------TTTGTCCTCTGTACTGTCTCTCTCCTTGCCCCTAACCCAAAAAGCTTCATTTTTCTGTGTAGGCTGCACAAGAGCCTTGATTGAAGATATATTCTTTCTGAACAGTATTTAAGGTTTCCAATAAAATGTACACCCCTCAGAATTTGTCTGATTCTCTTGGT-	FALSE	TRUE	FALSE	0	0	0	56	0.041962
TTACATGATGCAGAAAGTTGATATCCCTCCGCTTCTTACTCTTTTTTTTTTTCTCCCCCATCATACAGGTGAATATGACCATCTCCCAGAACAGGCCTTCTATATGGTGGGACCCATTGAAGAAGCTGTGGCAAAAGCTGATAAGCTGGCTGAAGA---------------------TGTCCTCTGTACTGTCTCTCTCCTTGCCCCTAACCCAAAAAGCTTCATTTTTCTGTGTAGGCTGCACAAGAGCCTTGATTGAAGATATATTCTTTCTGAACAGTATTTAAGGTTTCCAATAAAATGTACACCCCTCAGAATTTGTCTGATTCTCTTGGT-	TRUE	FALSE	FALSE	21	0	0	56	0.041962
TTACATGATGCAGAAAGTTGATATCCCTCCGCTTCTTACTC-TTTTTTTTTTCTCCCCCATCATACAGGTGAATATGACCATCCCCCAGAACAGGCCTTCTATATGGTGGGACCCATTGAAGAAGCTGTGGCAAAAGCTGATAAGCTGGCTGAAGAGCATTCATCGTGAGGGGTCTTTGTCCTCTGTACTGTCTCTCTCCTTGCCCCTAACCCAAAAAGCTTCATTTTTCTGTGTAGGCTGCACAAGAGCCTTGATTGAAGATATATTCTTTCTGAACAGTATTTAAGGTTTCCAATAAAATGTACACCCCTCAGAATTTGTCTGATTCTCTTGGT-	FALSE	TRUE	FALSE	0	0	0	56	0.041962
TTACATGATGCAGAAAGTTGATATCCCTCCGCTTCTTACTCTTTTTTTTTTTCTCCCCCATCATACAGGTGAATATGACCATCTCCCAGAACAGGCCTTCTATATGGTGGGACCCATTGAAGAAGCGGTGGCAAAAGCTGATAAGCTGGCTGAAGAGCATTCATCGTTGAGGGGTCTTTGTCCTCTGTACTGTCTCTCTCCTTGCCCCTAACCCAAAAAGCTTCATTTTTCTGTGTAGGCTGCACAAGAGCCTTGATTGAAGATATATTCTTTCTGAACAGTATTTAAGGTTTCCAATAAAATGTACACCCCTCAGAATTTGTCTGATTCTCTTGGT-	TRUE	FALSE	FALSE	0	1	0	56	0.041962
TTACATGATGCAGAAAGTTGATATCCCTCCGCTTCTTACTCTTTTTTTTTTTCTCCCCCATCATACAGGTGAATATGACCATCTCCCAGAACAGGCCTTCTATATGGTGGGACCCATTGAAGAAGCTGTGGCAAAAGCTGATAAGCTGGCTGAAGAGCATTCATCGTGGGGATCCGACTATAAGGACCACGACGGAGACTACAAGGATCATGATATTGATTACAAAGACGATGACGATAAGTAAGAGGGGTCTTTGTCCTCTGTACTGTCTCTCTCCTTGCCCCTAACCCAAAAAGCTTCATTTTTCTGTGTAGGCTGCACAAGAGCCTTGATTGAAGATGTATTCTTTCTGAACAGTATTTAAGGTTTCCAATAAAATGTACACCCCTCAGAATTTGT…	FALSE	FALSE	TRUE	1	77	1	55	0.0412127
TTACATGATGCAGAAAGTTGATATCCCTCCGCTTCTTACTCTTTTTTTTTTTCTCCCCCATCATACAGGTGAATATGACCATCTCCCAGAACAGGCCTTCTATATGGTGGGACCCATTGAAGAAGCTGTGGCAAAAGCTGATAAGCTGGCTGAAGAGCA--------GAGGGGTCTTTGTCCTCTGTACTGTCTCTCTCCTTGCCCCTAACCCAAAAAGCTTCATTTTTCTGTGTAGGCTGCACAAGAGCCTTGATTGAAGATATATTCTTTCTGAACAGTATTTAAGGTTTCCAATAAAATGTACACCCCTCAGAATTTGTCTGATTCTCTTGGT-	TRUE	FALSE	FALSE	8	0	0	55	0.0412127
TTACATGATGCAGAAAGTTGATATCCCTCCGCTTCTTACTCTTTTTTTTTTTCTCCCCCATCATACAGGTGAATATGACCATCTCCCAGAACAGGCCTTCTATATGGTGGGACCCATTGAAGAAGCTGTGGCAAAAGCTGATAAGCTGGCTGAAGAGCATTCATCGTTGAGGGGTCTTTGTCCTCTGTACTTTCTCTCTCCTTGCCCCTAACCCAAAAAGCTTCATTTTTCTGTGTAGGCTGCACAAGAGCCTTGATTGAAGATATATTCTTTCTGAACAGTATTTAAGGTTTCCAATAAAATGTACACCCCTCAGAATTTGTCTGATTCTCTTGGT-	TRUE	FALSE	FALSE	0	1	0	54	0.0404634
TTACATGATGCAGAAAGTTGATATCCCTCCGCTTCTTACTCTTTTTTTTTTTCTCCCCCATCATACAGGTGAATATGACCATCTCCCAGAACAGGCCTTCTATATGGTGGGACCCATTGAAGAAGCTGTGGCAAAAGCT--------------------------GTGAGGGGTCTTTGTCCTCTGTACTGTCTCTCTCCTTGCCCCTAACCCAAAAAGCTTCATTTTTCTGTGTAGGCTGCACAAGAGCCTTGATTGAAGATATATTCTTTCTGAACAGTATTTAAGGTTTCCAATAAAATGTACACCCCTCAGAATTTGTCTGATTCTCTTGGT-	FALSE	TRUE	FALSE	0	0	0	54	0.0404634
TTACATGATGCAGAAAGTTGCTATCCCTCCGCTTCTTACTCTTTTTTTTTTTTCTCCCCCATCATACAGGTGAATATGACCATCTCCCAGAACAGGCCTTCTATATGGTGGGACCCATTGAAGAAGCTGTGGCAAAAGCTGATAAGCTGGCTGAAGAGCATTCATCGTTGAGGGGTCTTTGTCCTCTGTACTGTCTCTCTCCTTGCCCCTAACCCAAAAAGCTTCATTTTTCTGTGTAGGCTGCACAAGAGCCTTGATTGAAGATATATTCTTTCTGAACAGTATTTAAGGTTTCCAATAAAATGTACACCCCTCAGAATTTGTCTGATTCTCTTGGT-	TRUE	FALSE	FALSE	0	1	0	54	0.0404634
TTACATGATGCAGAAAGTTGATATCCCTCCGCTTCTTACTCTTTTTTTTTTTCTCCCCCATCATACAGGTGAATATGACCATCTCCCAGAACAGGCCTTCTATATGGTGGGACCCATTGAAGAAGCTGTGGCAAAAGCTGATAAG-----------------------------CTTTGTCCTCTGTACTGTCTCTCTCCTTGCCCCTAACCCAAAAAGCTTCATTTTTCTGTGTAGGCTGCACAAGAGCCTTGATTGAAGATATATTCTTTCTGAACAGTATTTAAGGTTTCCAATAAAATGTACACCCCTCAGAATTTGTCTGATTCTCTTGGT-	TRUE	FALSE	FALSE	29	0	0	53	0.0397141
TTACATGATGCAGAAAGTTGATATCCCTCCGCTTCTTACTCTTTTTTTTTTTCTCCCCCATCATACAGGTGAATATGACCATCTCCCAGAACAGGCCTTCTATATGGTGGGACCCATTGAAGAAGCTGTGGCAAAAGCTGATAAGCTGGCTGAAGAGCATTCATCGTGTTTGGGTGGCAAAAGCTGATAAGCTGGCTGAAGAGCATTCATCGTGGGGATCCGACTATAAGGACCACGACGGAGACTACAAGGATCATGATATTGATTACAAAGACGATGACGATAAGTAAGAGGGGTCTTTGTCCTCTGTACTGTCTCTCTCCTTGCCCCCCAAACTGAGGGGTCTTTGTCCTCTGTACTGTCTCTCTCCTTGCCCCTAACCCAAAAAGCTTCATTTTT…	FALSE	FALSE	FALSE	1	170	0	53	0.0397141
TTACATGATGCAGAAAGTTGATATCCCTCCGCTTCTTACTCTTTTTTTTTTTCTCCCCCATCATACAGGTGAATATGACCATCTCCCAGAACAGGCCTTCTATATGGTGGGACCCATTGAAGAAGCTGTGGCAAAAGCTGATAAGCTGGCTGAAGAGCATTCATCGTTGAGGGGTCTTTGTCCTCTGTACTGTCTCTCTCCTTTCCCCTAACCCAAAAAGCTTCATTTTTCTGTGTAGGCTGCACAAGAGCCTTGATTGAAGATATATTCTTTCTGAACAGTATTTAAGGTTTCCAATAAAATGTACACCCCTCAGAATTTGTCTGATTCTCTTGGT-	TRUE	FALSE	FALSE	0	1	0	52	0.0389647
TTACATGATGCAGAAAGTTGATATCCCTCCGCTTCTTACTCTTTTTTTTTTTCTCCCCCATCATACAGGTGAATATGACCATCTCCCAGAACAGGCCTTCTATATGGTGGGACCCATTGAAGAAGCTGTGGCAAAAGCTGATAAGCTGGCTGAAGAGCA--------CAGGGGTCTTTGTCCTCTGTACTGTCTCTCTCCTTGCCCCTAACCCAAAAAGCTTCATTTTTCTGTGTAGGCTGCACAAGAGCCTTGATTGAAGATATATTCTTTCTGAACAGTATTTAAGGTTTCCAATAAAATGTACACCCCTCAGAATTTGTCTGATTCTCTTGGT-	TRUE	FALSE	FALSE	8	0	0	52	0.0389647
TTACATGATGCAGAAAGTTGATATCCCTCCGCTTCTTACTCTTTTTTTTTTTCTCCCCCATCATACAGGTGAATATGACCATCTCCCAGAACAGGCCTTCTATATGGTGGGACCCATTGAAGAAGCTGTGGCAAAAGCTGATAAGCTGGCTGAA------------------GTCTTTGTCCTCTGTACTGTCTCTCTCCTTGCCCCTAACCCAAAAAGCTTCATTTTTCTGTGTAGGCTGCACAAGAGCCTTGATTGAAGATATATTCTTTCTGAACAGTATTTAAGGTTTCCAATAAAATGTACACCCCTCAGAATTTGTCTGATTCTCTTGGT-	TRUE	FALSE	FALSE	18	0	0	51	0.0382154
TTACATGATGCAGAAAGTTGATATCCCTCCGCTTCTTACTC-TTTTTTTTTTCTCCCCCATCATACAGGTGAATATGACCATCTCCTAGAACAGGCCTTCTATATGGTGGGACCCATTGAAGAAGCTGTGGCAAAAGCTGATAAGCTGGCTGAAGAGCATTCATCGTGAGGGGTCTTTGTCCTCTGTACTGTCTCTCTCCTTGCCCCTAACCCAAAAAGCTTCATTTTTCTGTGTAGGCTGCACAAGAGCCTTGATTGAAGATATATTCTTTCTGAACAGTATTTAAGGTTTCCAATAAAATGTACACCCCTCAGAATTTGTCTGATTCTCTTGGT-	FALSE	TRUE	FALSE	0	0	0	51	0.0382154
TTACATGATGCAGAAAGTTGATATCCCTCCGCTTCTTACTCTTTTTTTTTTTCTCCCCCATCATACAGGTGAATATGACCATCTCCCAGAACAGGCCTTCTATATGGTGGGACCCATTGAAGAAGCTGTGGCAAAAGCTGATAAGCTGGCTGAAGAGCA----------------TTTGTCCTCTGTACTGTCTCTCTCCTTGCCCCTAACCCAAAAAGCTTCATTTTTCTGTGTAGGCTGCACAAGAGCCTTGATTGAAGATATATTCTTTCTGAACAGTATTTAAGGTTTCCAATAAAATGTACACCCCTCAGAATTTGTCTGATTCTCTTGGT-	TRUE	FALSE	FALSE	16	0	0	51	0.0382154
TTACATGATGCAGAAAGTTGATATCCCTCCGCTTCTTACTC-TTTTTTTTTTCTCCCCCATCATACAGGTGAATATGACCATCTCCCAGAACAGGCCTTCTATATGGTGGGACCCATTGAAGAAGCTGTGGCAAAAGCTGATAAGCTGGCTGAAGAGCATTCATCGTTTGAGGGGTCTTTGTCCTCTGTACTGTCTCTCTCCTTGCCCCTAACCCAAAAAGCTTCATTTTTCTGTGTAGGCTGCACAAGAGCCTTGATTGAAGATATATTCTTTCTGAACAGTATTTAAGGTTTCCAATAAAATGTACACCCCTCAGAATTTGTCTGATTCTCTTGGT-	TRUE	FALSE	FALSE	0	2	0	50	0.0374661
TTACATGATGCAGAAAGTTGATATCCCTCCGCTTCTTACTCTTTTTTTTTTTCTCCCCCATCATACAGGTGAATATGACCATCTCCCAGAACAGGCCTTCTATATGGTGGGACCCATTGAAGAAGCTGTGGCAAAAGCTGATAAGCTGGCTGAAGATCA--------AAGGGGTCTTTGTCCTCTGTACTGTCTCTCTCCTTGCCCCTAACCCAAAAAGCTTCATTTTTCTGTGTAGGCTGCACAAGAGCCTTGATTGAAGATATATTCTTTCTGAACAGTATTTAAGGTTTCCAATAAAATGTACACCCCTCAGAATTTGTCTGATTCTCTTGGT-	TRUE	FALSE	FALSE	8	0	0	50	0.0374661
TTACATGATGCAGAAAGTTGATATCCCTCCGCTTCTTACTCTTTTTTTTTTTCTCCCCCATCATACAGGTGAATATGACCATCTCCCAGAACAGGCCTTCTATATGGTGGGACCCATTGAAGAAGCTGTGGCAAAAGCTGATAAGCTGGC-------------------GGGGTCTTTGTCCTCTGTACTGTCTCTCTCCTTGCCCCTAACCCAAAAAGCTTCATTTTTCTGTGTAGGCTGCACAAGAGCCTTGATTGAAGATATATTCTTTCTGAACAGTATTTAAGGTTTCCAATAAAATGTACACCCCTCAGAATTTGTCTGATTCTCTTGGT-	TRUE	FALSE	FALSE	19	0	0	48	0.0359674
TTACATGATGCAGAAAGTTGCTATCCCTCCGCTTCTTACTCTTTTTTTTTTTTCTCCCCCATCATACAGGTGAATATGACCATCTCCCAGAACAGGCCTTCTATATGGTGGGACCCATTGAAGAAGCTGTGGCAAAAGCTGATAAGCTGGCTGAAGAGCATTCATCGTGAGGGGTCTTTGTCCTCTGTACTGTCTCTCTCCTTGCCCCTAACCCAAAAAGCTTCATTTTTCTGTGTAGGCTGCACAAGAGCCTTGATTGAAGATATATTCTTTCTGAACAGTATTTAAGGTTTCCAATAAAATGTACACCCCTCAGAATTTGTCTGATTCTCTTGGT-	FALSE	TRUE	FALSE	0	0	0	47	0.0352181
TTACATGATGCAGAAAGTTGATATCCCTCCGCTTCTTACTC-TTTTTTTTTTCTCCCCCATCATACAGGTGAATATGACCATCTCCCAGAACAGGCCTTCTATATGGTGGGACCCATTGAAGAAGCTGTGGCAAAAGCTGATAAGCTGGCTGAAGAGCATTCATCGTATGAGGGGTCTTTGTCCTCTGTACTGTCTCTCTCCTTGCCCCTAACCCAAAAAGCTTCATTTTTCTGTGTAGGCTGCACAAGAGCCTTGATTGAAGATATATTCTTTCTGAACAGTATTTAAGGTTTCCAATAAAATGTACACCCCTCAGAATTTGTCTGATTCTCTTGGT-	TRUE	FALSE	FALSE	0	2	0	47	0.0352181
TTACATGATGCAGAAAGTTGATATCCCTCCGCTTCTTACTCTTTTTTTTTTTCTCCCCCATCATACAGGTGAATATGACCATCTCCCAGAACAGGCCTTCTATATGGTGGGACCCATTGAAGAAGCTGTGGCAAAAGCTGATAAGCTGGCTGAAGAGCATTCATCGTTGAGGGGTCTTTGTCCTCTGTACTGTCTCTCTCCTTGCCCCTAACCCAAAAAGCTTCATTTTTCTGTGTAGGCTGCACAAGAGCCTTGATTGAAGATATATTCTTTCTGAACAGTATTTAAGGTTTCCAATAAAATGTACA-CCCTCAGAATTTGTCTGATTCTCTTGGT-	TRUE	FALSE	FALSE	0	1	0	47	0.0352181
TTACATGATGCAGAAAGTTGATATCCCTCCGCTTCTTACTC-TTTTTTTTTTCTCCCCCATCATACAGGTGAATATGACCATCTCCCAGAACAGGC---------------------------------------------------------------------------------------------------------------------------CTTCATTTTTCTGTGTAGGCTGCACAAGAGCCTTGATTGAAGATATATTCTTTCTGAACAGTATTTAAGGTTTCCAATAAAATGTACACCCCTCAGAATTTGTCTGATTCTCTTGGT-	TRUE	FALSE	FALSE	123	0	0	47	0.0352181
TTACATGATGCAGAAAGTTGATATCCCTCCGCTTCTTACTCTTTTTTTTTTTCTCCCCCATCATACAGGTGAATATGACCATCTCCCAGAACAGGCCTTCTATATGGTGGGACCCATTGAAGAAGCTGTGGCAAAAGCTGATAAGCTGGCTGAAGAGCAT-------------------TCCTCTGTACTGTCTCTCTCCTTGCCCCTAACCCAAAAAGCTTCATTTTTCTGTGTAGGCTGCACAAGAGCCTTGATTGAAGATATATTCTTTCTGAACAGTATTTAAGGTTTCCAATAAAATGTACACCCCTCAGAATTTGTCTGATTCTCTTGGT-	TRUE	FALSE	FALSE	19	0	0	46	0.0344688
TTACATGATGCAGAAAGTTGATATCCCTCCGCTTCTTACTCTTTTTTTTTTTCTCCCCCATCATACAGGTGAATATGACCATCTCCCAGAACAGGCCTTCTATATGGTGGGACCCATTGAAGAAGCTGTGGCAAAAGCTGATAAGCTGGCTGAAGAGCATTCATCGTGTATAATAAATACATATCACGGCGATATTTATAACTGTTGAGGGGTCTTTGTCCTCTGTACTGTCTCTCTCCTTGCCCCTAACCCAAAAAGCTTCATTTTTCTGTGTAGGCTGCACAAGAGCCTTGATTGAAGATATATTCTTTCTGAACAGTATTTAAGGTTTCCAATAAAATGTACACCCCTCAGAATTTGTCTGATTCTCTTGGT-	TRUE	FALSE	FALSE	0	39	0	46	0.0344688
TTACATGATGCAGAAAGTTGATATCCCTCCGCTTCTTACTCTTTTTTTTTTTCTCCCCCATCATACAGGTGAATATGACCATCTCCCAGAACAGGCCTTCTATATGGTGGGACCCATTGAAGAAGCTGTGGCAAAAGCTGATAAGCTGGCTGAAGAGCATTCA-------------------TCTGTACTGTCTCTCTCCTTGCCCCTAACCCAAAAAGCTTCATTTTTCTGTGTAGGCTGCACAAGAGCCTTGATTGAAGATATATTCTTTCTGAACAGTATTTAAGGTTTCCAATAAAATGTACACCCCTCAGAATTTGTCTGATTCTCTTGGT-	TRUE	FALSE	FALSE	19	0	0	45	0.0337195
TTACATGATGCAGAAAGTTGATATCCCTCCGCTTCTTACTCTTTTTTTTTTTCTCCCCCATCATACAGGTGAATATGACCATCTCCCAGAACAGGCCTTCTATATGGTGGGACCCATTGAAGAAGCTGTGGCAAAAGCTGATAAGCTGGCTGAAGAGCATTCA---TGAGGGGTCTTTGTCCTCTGTACTGTCTCTCTCCTTGCCCCTAACCCAAAAAGCTTCATTTTTCTGTGTAGGCTGCACAAGAGCCTTGATTGAAGATATATTCTTTCTGAACAGTATTTAAGGTTTCCAATAAAATGTACACCCCTCAGAATTTGTCTGATTCTCTTGGT-	TRUE	FALSE	FALSE	3	0	0	45	0.0337195
TTACATGATGCAGAAAGTTGATATCCCTCCGCTTCTTACTCTTTTTTTTTTTCTCCCCCATCATACAGGTGAATATGACCATCTCCCAGAACAGGCCTTCTATATGGTGGGACCCATTGAAGAAGCTGGGGCAAAAGCTGATAAGCTGGCTGAAGAGCATTCATCGTTGAGGGGTCTTTGTCCTCTGTACTGTCTCTCTCCTTGCCCCTAACCCAAAAAGCTTCATTTTTCTGTGTAGGCTGCACAAGAGCCTTGATTGAAGATATATTCTTTCTGAACAGTATTTAAGGTTTCCAATAAAATGTACACCCCTCAGAATTTGTCTGATTCTCTTGGT-	TRUE	FALSE	FALSE	0	1	0	45	0.0337195
TTACATGATGCAGAAAGTTGATATCCCTCCGCTTCTTACTCTTTTTTTTTTTCTCCCCCATCATACAGGTGAATATGACCATCTCCCAGAACAGGCCTTCTATATGGTGGGACCCATTGAAGAAGCTGTGGCAAAAGCTGATAAGCTGGCTGAAGAGCATTCATCGCGTTTGGGTGGCAAAAGCTGATAAGCTGGCTGAAGAGCATTCATCGTGGGGATCCGACTATAAGGACCACGACGGAGACTACAAGGATCATGATATTGATTACAAAGACGATGACGATAAGTAAGAGGGGTCTTTGTCCTCTGTACTGTCTCTCTCCTTGCCCCTAACCCAAAAAGCTTCATTTTTCTGTGTAGGCTGCACAAGAGCCTTGATTGAAGATATATTCTTTCTGA…	FALSE	FALSE	FALSE	1	123	1	44	0.0329702
TTACATGATGCAGAAAGTTGATATCCCTCCGCTTCTTACTCTTTTTTTTTTTCTCCCCCATCATACAGGTGAATATGACCATCTCCCAGAACAGGCCTTCTATATGGTGGGACCCATTGAAGAAGCTGTGGCAAAAGCTGATAAGCTGGCTGAAGAGCATTCATCGTGAGGGGTCTTTGTCCTCTGTACTGTCTCTCTCCTTGCCCCTAACCCAAAAAGCTTCATTTTTCTGTGTAGGCTGCACAAGAGCCTTGATTGAAGATATATTCTTTCTGAACAGTATTTAAGGTTTCCAATAAAATGTACA-CCCTCAGAATTTGTCTGATTCTCTTGGT-	FALSE	TRUE	FALSE	0	0	0	44	0.0329702
TTACATGATGCAGAAAGTTGATATCCCTCCGCTTCTTACTCTTTTTTTTTTTCTCCCCCATCATACAGGTGAATATGACCATCTCCCAGAACAGGCCTTCTATATGGTGGGACCCATTGAAGAAGCTGTGGCAAAAGCTGATAAGCTGGCTGAAGAGCAT-----GTACAGAGGGGTCTTTGTCCTCTGTACTGTCTCTCTCCTTGCCCCTAACCCAAAAAGCTTCATTTTTCTGTGTAGGCTGCACAAGAGCCTTGATTGAAGATATATTCTTTCTGAACAGTATTTAAGGTTTCCAATAAAATGTACACCCCTCAGAATTTGTCTGATTCTCTTGGT-	TRUE	FALSE	FALSE	0	3	0	44	0.0329702
TTACATGATGCAGAAAGTTGGTATCCCTCCGCTTCTTACTCTTTTTTTTTTTTCTCCCCCATCATACAGGTGAATATGACCATCTCCCAGAACAGGCCTTCTATATGGTGGGACCCATTGAAGAAGCTGTGGCAAAAGCTGATAAGCTGGCTGAAGAGCATTCATCGTGAGGGGTCTTTGTCCTCTGTACTGTCTCTCTCCTTGCCCCTAACCCAAAAAGCTTCATTTTTCTGTGTAGGCTGCACAAGAGCCTTGATTGAAGATATATTCTTTCTGAACAGTATTTAAGGTTTCCAATAAAATGTACACCCCTCAGAATTTGTCTGATTCTCTTGGT-	FALSE	TRUE	FALSE	0	0	0	43	0.0322208
TTACATGATGCAGAAAGTTGATATCCCTCCGCTTCTTACTCTTTTTTTTTTTTCTCCCCCATCATACAGGTGAATATGACCATCTCCCAGAACAGGCCTTCTATATGGTGGGACCCATTGAAGAAGCTGTGGCAAAAGCTGATAAGCTGGCTGAA-------------GAGGGGTCTTTGTCCTCTGTACTGTCTCTCTCCTTGCCCCTAACCCAAAAAGCTTCATTTTTCTGTGTAGGCTGCACAAGAGCCTTGATTGAAGATATATTCTTTCTGAACAGTATTTAAGGTTTCCAATAAAATGTACACCCCTCAGAATTTGTCTGATTCTCTTGGT-	TRUE	FALSE	FALSE	13	0	0	43	0.0322208
TTACATGATGCAGAAAGTTGATATCCCTCCGCTTCTTACTCTTTTTTTTTTTCTCCCCCATCATACAGGTGAATATGACCATCTCCCAGAACAGGCCTTCTATATGGTGGGACCCATTGAAGAAGCTGTGGCAAAAGCTGATAAGCTGGCTGAAGAGCATTCATCGTGGGGATCCGACTATAAGGACCACGACGGAGACTACAAGGATCATGATATTGATTACAAAGACGATGACGATAAGTAAGAGGGGTCTTTGTCCTCTGTACTGTCTCTCTCCTTGCCCCCCAATGAGGGGTCTTTGTCCTCTGTACTGTCTCTCTCCTTGCCCCTAACCCAAAAAGCTTCATTTTTCTGTGTAGGCTGCACAAGAGCCTTGATTGAAGATATATTCTTTCTGAA…	FALSE	FALSE	FALSE	1	122	0	42	0.0314715
TTACATGATGCAGAAAGTTGATATCCCTCCGCTTCTTACTCTTTTTTTTTTTCTCCCCCATCATACAGGTGAATATGACCATCTCCCAGAACAGGCCTTCTATATGGTGGGACCCATTGAAGAAGCTGTGGCAAAAGCTGATAAGCTGGCTGAAGAGCATTC----------------GTCCTCTGTACTGTCTCTCTCCTTGCCCCTAACCCAAAAAGCTTCATTTTTCTGTGTAGGCTGCACAAGAGCCTTGATTGAAGATATATTCTTTCTGAACAGTATTTAAGGTTTCCAATAAAATGTACACCCCTCAGAATTTGTCTGATTCTCTTGGT-	TRUE	FALSE	FALSE	16	0	0	42	0.0314715
TTACATGATGCAGAAAGTTGATATCCCTCCGCTTCTTACTCTTTTTTTTTTTTCTCCCCCATCATACAGGTGAATATGACCATCTCCCAGAACAGGCCTTCTATATGGTGGGACCCATTGAAGAAGCTGTGGCAAAAGCTGATAAGCTGGCTGAAGAGCATTCATC--GAGGGGTCTTTGTCCTCTGTACTGTCTCTCTCCTTGCCCCTAACCCAAAAAGCTTCATTTTTCTGTGTAGGCTGCACAAGAGCCTTGATTGAAGATATATTCTTTCTGAACAGTATTTAAGGTTTCCAATAAAATGTACACCCCTCAGAATTTGTCTGATTCTCTTGGT-	TRUE	FALSE	FALSE	2	0	0	42	0.0314715
TTACATGATGCAGAAAGTTGATATCCCTCCGCTTCTTACTCTTTTTTTTTTTCTCCCCCATCATACAGGTGAATATGACCATCTCCCAGAACAGGCCTTCTATATGGTGGGACCCATTGAAGAAGCTGTGGCAAAAGCTGATAAGCTGGCTGAAGAGCATTCATCGTGAGGGGTCTTTGTCCTCTGTACTGTCTCTCTCCTTGCCCCTAACCCAAAAAGCTTCATTTTTCTGTGTAGGCTGCACAAGAGCCTTGATTGAAGATATATTCTTTCTGAACAGTATTTAAGGTTTCCAATAAAATGTACACCCCT-AGAATTTGTCTGATTCTCTTGGT-	FALSE	TRUE	FALSE	0	0	0	42	0.0314715
TTACATGATGCAGAAAGTTGATATCCCTCCGCTTCTTACTC-TTTTTTTTTTCTCCCCCATCATACAGGTGAATATGACCATCTCCCAGAACAGGCCTTCTATATGGTGGGACCCATTGAAGAAGCTGTGGCAAAAGCTGATAAGCTGGCTGAAGAGCATTCATCGTGAGGGGTCTTTGTCCTCTGTACTGTCTCTCTCCTTGCCCCTAACCCAAAAAGCTTCATTTTTCTGTGTAGGCTGCACAAGAGCCTTGATTGAAGATATATTCTTTCTGAACAGTATTTAAGGTTTCTAATAAAATGTACACCCCTCAGAATTTGTCTGATTCTCTTGGT-	FALSE	TRUE	FALSE	0	0	0	42	0.0314715
TTACATGATGCAGAAAGTTGATATCCCTCCGCTTCTTACTCTTTTTTTTTTTCTCCCCCATCATACAGGTGAATATGA----------------------------------------------------------------------------------------AGAGGGGTCTTTGTCCTCTGTACTGTCTCTCTCCTTGCCCCTAACCCAAAAAGCTTCATTTTTCTGTGTAGGCTGCACAAGAGCCTTGATTGAAGATATATTCTTTCTGAACAGTATTTAAGGTTTCCAATAAAATGTACACCCCTCAGAATTTGTCTGATTCTCTTGGT-	TRUE	FALSE	FALSE	88	0	1	41	0.0307222
TTACATGATGCAGAAAGTTGATATCCCTCCGCTTCTTACTCTTTTTTTTTTTCTCCCCCATCATACAGGTGAATATGACCATCTCCCAGAACAGGCCTTCTATATGGTGGGACCCATTGAAGAAGCTGTGGCAAAA-------------------------------GAGGGGTCTTTGTCCTCTGTACTGTCTCTCTCCTTGCCCCTAACCCAAAAAGCTTCATTTTTCTGTGTAGGCTGCACAAGAGCCTTGATTGAAGATATATTCTTTCTGAACAGTATTTAAGGTTTCCAATAAAATGTACACCCCTCAGAATTTGTCTGATTCTCTTGGT-	TRUE	FALSE	FALSE	31	0	0	40	0.0299729
TTACATGATGCAGAAAGTTGATATCCCTCCGCTTCTTACTC-TTTTTTTTTTCTCCCCCATCATACAGGTGAATATGACCATCTCCCAGAACAGGCCTTCTATATGGTGGGACCCATTGAAGAAGCTGTGGCAAAAGCTGATAAGCTGGCTGAAGAGCAT-------------TCTTTGTCCTCTGTACTGTCTCTCTCCTTGCCCCTAACCCAAAAAGCTTCATTTTTCTGTGTAGGCTGCACAAGAGCCTTGATTGAAGATATATTCTTTCTGAACAGTATTTAAGGTTTCCAATAAAATGTACACCCCTCAGAATTTGTCTGATTCTCTTGGT-	TRUE	FALSE	FALSE	13	0	0	40	0.0299729
TTACATGATGCAGAAAGTTGATATCCCTCCGCTTCTTACTCTTTTTTTTTTTCTCCCCCATCATACAGGTGAATATGACCATCTCCCAGAACAGGCCTTCTATATGGTGGGACCCATTGAAGAAGCGGTGGCAAAAGCTGATAAGCTGGCTGAAGAGCATTCATCGTGAGGGGTCTTTGTCCTCTGTACTGTCTCTCTCCTTGCCCCTAACCCAAAAAGCTTCATTTTTCTGTGTAGGCTGCACAAGAGCCTTGATTGAAGATATATTCTTTCTGAACAGTATTTAAGGTTTCCAATAAAATGTACACCCCTCAGAATTTGTCTGATTCTCTTGGT-	FALSE	TRUE	FALSE	0	0	0	40	0.0299729
TTACATGATGCAGAAAGTTGATATCCCTCCGCTTCTTACTCTTTTTTTTTTTCTCCCCCATCATACAGGTGAATATGACCATCTCCCAGAACAGGCCTTCTATATGGTGGGACCCATTGAAGAAGCTGTGGCAAAAGCTGATAAGCTGGCTGAAGAGCATTCATCGTTGAGGGGTCTTTGTCCTCTGTACTGTCTCTCTCCTTGCCCCTAACCCAAAAAGCTTCATTTTTCTGTGTAGGCTGCACAAGAGCCTTGATTGAAGATATATTCTTTCTGAACAGTATTTAAGGTTTCCAATAAAATGTACACCCCT-AGAATTTGTCTGATTCTCTTGGT-	TRUE	FALSE	FALSE	0	1	0	40	0.0299729
TTACATGATGCAGAAAGTTGATATCCCTCCGCTTCTTACTCTTTTTTTTTTTCTCCCCCATCATACAGGTGAATATGACCATCTCCCAGAACAGGCCTTCTATATGGTGGGACCCATTGAAGAAGCTGTGGCAAAAGCTGATAAGCTGGCTGAAGAGCATTCATC-TGAGGGGTCTTTGTCCTCTGTACTGTCTCTCTCCTTGCCCCTAACCCAAAAAGCTTCATTTTTCTGTGTAGGCTGCACAAGAGCCTTGATTGAAGATATATTCTTTCTGAACAGTATTTAAGGTTTCCAATAAAATGTACACCCCTCAGAATTTGTCTGATTCTCTTGGT-	TRUE	FALSE	FALSE	1	0	0	40	0.0299729
TTACATGATGCAGAAAGTTGATATCCCTCCGCTTCTTACTCTTTTTTTTTTTCTCCCCCATCATACAGGGGAATATGACCATCTCCCAGAACAGGCCTTCTATATGGTGGGACCCATTGAAGAAGCTGTGGCAAAAGCTGATAAGCTGGCTGAAGAGCATTCATCGTTGAGGGGTCTTTGTCCTCTGTACTGTCTCTCTCCTTGCCCCTAACCCAAAAAGCTTCATTTTTCTGTGTAGGCTGCACAAGAGCCTTGATTGAAGATATATTCTTTCTGAACAGTATTTAAGGTTTCCAATAAAATGTACACCCCTCAGAATTTGTCTGATTCTCTTGGT-	TRUE	FALSE	FALSE	0	1	0	40	0.0299729
TTACATGATGCAGAAAGTTGATATCCCTCCGCTTCTTACTCTTTTTTTTTTTCTCCCCCATCATACAGGTGAATATGACCATCTCCCAGAACAGGCCTTCTATATGGTGGGACCCATTGAAGAAGCTGTGGCAAAAGCTGATAAGCTGGCTGAAGA---------------GGTCTTTGTCCTCTGTACTGTCTCTCTCCTTGCCCCTAACCCAAAAAGCTTCATTTTTCTGTGTAGGCTGCACAAGAGCCTTGATTGAAGATATATTCTTTCTGAACAGTATTTAAGGTTTCCAATAAAATGTACACCCCTCAGAATTTGTCTGATTCTCTTGGT-	TRUE	FALSE	FALSE	15	0	0	40	0.0299729
TTACATGATGCAGAAAGTTGATATCCCTCCGCTTCTTACTCTTTTTTTTTTTCTCCCCCATCATACAGGTGAATATGACCATCTCCCAGAACAGGCCTTCTATATGGTGGGACCCATTGAAGAAGCTGTGGCAAAAGCTGATAAGCTGGCTGAAGAGCA---------AGGGGTCTTTGTCCTCTGTACTGTCTCTCTCCTTGCCCCTAACCCAAAAAGCTTCATTTTTCTGTGTAGGCTGCACAAGAGCCTTGATTGAAGATATATTCTTTCTGAACAGTATTTAAGGTTTCCAATAAAATGTACACCCCTCAGAATTTGTCTGATTCTCTTGGT-	TRUE	FALSE	FALSE	9	0	0	39	0.0292236
TTACATGATGCAGAAAGTTGATATCCCTCCGCTTCTTACTCTTTTTTTTTTTCTCCCCCATCATACAGGTGAATATGACCATCTCCCAGAACAGGCCTTCTATATGGTGGGACCCATTGAAGAAGCTGGGGCAAAAGCTGATAAGCTGGCTGAAGAGCATTCATCGTGAGGGGTCTTTGTCCTCTGTACTGTCTCTCTCCTTGCCCCTAACCCAAAAAGCTTCATTTTTCTGTGTAGGCTGCACAAGAGCCTTGATTGAAGATATATTCTTTCTGAACAGTATTTAAGGTTTCCAATAAAATGTACACCCCTCAGAATTTGTCTGATTCTCTTGGT-	FALSE	TRUE	FALSE	0	0	0	39	0.0292236
TTACATGATGCAGAAAGTTGATATCCCTCCGCTTCTTACTC-TTTTTTTTTTCTCCCCCATCATACAGGTGAATATGACCATCTCCCAGAACAGGCCTTCTATATGGTGGGACCCATTGAAGAAGCTGTGGCAAAAGCTGATAAGCTGGCTGAAGAG-----------------CTTTGTCCTCTGTACTGTCTCTCTCCTTGCCCCTAACCCAAAAAGCTTCATTTTTCTGTGTAGGCTGCACAAGAGCCTTGATTGAAGATATATTCTTTCTGAACAGTATTTAAGGTTTCCAATAAAATGTACACCCCTCAGAATTTGTCTGATTCTCTTGGT-	TRUE	FALSE	FALSE	17	0	0	39	0.0292236
TTACATGATGCAGAAAGTTGATATCCCTCCGCTTCTTACTCTTTTTTTTTTTTCTCCCCCATCATACAGGTGAATATGACCATCTCCCAGAACAGGCCTTCTATATGGTGGGACCCATTGAAGAAGCTGTGGCAAAAGCTGATAAGCTGGCTGA---------------AGGGGTCTTTGTCCTCTGTACTGTCTCTCTCCTTGCCCCTAACCCAAAAAGCTTCATTTTTCTGTGTAGGCTGCACAAGAGCCTTGATTGAAGATATATTCTTTCTGAACAGTATTTAAGGTTTCCAATAAAATGTACACCCCTCAGAATTTGTCTGATTCTCTTGGT-	TRUE	FALSE	FALSE	15	0	0	39	0.0292236
TTACATGATGCAGAAAGTTGATATCCCTCCGCTTCTTACTCTTTTTTTTTTTCTCCCCCATCATACAGGTGAATATGACCATCTCCCAGAACAGGCCTTCTATATGGTGGGACCCATTGAAGAAGCTGTGGCAAAAGCTGATAAGCTGGCTGAAGAGCATTCATCGTTGGGTGGCAAAAGCTGATAAGCTGGCTGAAGAGCATTCATCGTGGGGATCCGACTATAAGGACCACGACGGAGACTACAAGGATCATGATATTGATTACAAAGACGATGACGATAAGTAAGAGGGGTCTTTGTCCTCTGTACTGTCTCTCTCCTTGCCCCTAACCCAAAAAGCTTCATTTTTCTGTGTAGGCTGCACAAGAGCCTTGATTGAAGATATATTCTTTCTGAACA…	FALSE	FALSE	FALSE	1	120	0	39	0.0292236
TTACATGATGCAGAAAGTTGATATCCCTCCGCTTCTTACTCTTTTTTTTTTTCTCCCCCATCATACAGGTGAATATGACCATCTCCCAGAAAAGGCCTTCTATATGGTGGGACCCATTGAAGAAGCTGTGGCAAAAGCTGATAAGCTGGCTGAAGAGCATTCATCGTGAGGGGTCTTTGTCCTCTGTACTGTCTCTCTCCTTGCCCCTAACCCAAAAAGCTTCATTTTTCTGTGTAGGCTGCACAAGAGCCTTGATTGAAGATATATTCTTTCTGAACAGTATTTAAGGTTTCCAATAAAATGTACACCCCTCAGAATTTGTCTGATTCTCTTGGT-	FALSE	TRUE	FALSE	0	0	0	39	0.0292236
TTACATGATGCAGAAAGTTGATATCCCTCCGCTTCTTACTCTTTTTTTTTTTCTCCCCCATCATATAGGTGAATATGACCATCTCCCAGAACAGGCCTTCTATATGGTGGGACCCATTGAAGAAGCTGTGGCAAAAGCTGATAAGCTGGCTGAAGAGCAAGCTGGCTGAAGAGCATTCATCGTGGGGATCCGACTATAAGGACCACGACGGAGACTACAAGGATCATGATATTGATTACAAAGACGATGACGATAAGTAAGAGGGGTCTTTGTCCTCTGTACTGTCTCTCTCCTTGCCCCTAACCCAAAAAGCTTCATTTTTCTGTGTAGGCTGCACAAGAGCCTTGATTGAAGATATATTCTTTCTGAACAGTATTTAAGGTTTCCAATAAAATGTAC…	FALSE	FALSE	FALSE	1	93	1	38	0.0284742
TTACATGATGCAGAAAGTTGATATCCCTCCGCTTCTTACTCTTTTTTTTTTTTCTCCCCCATCATACAGGTGAATATGACCATCTCCCAGAACAGGCCTTCTATATGGTGGGACCCATTGAAGAAGCTGTGGCAAAAGCTGATAAGCTGGCTGAAGAGCATTCATCGTGTTTGGGTGGCAAAAGCTGATAAGCTGGCTGAAGAGCATTCATCGTGGGGATCCGACTATAAGGACCACGACGGAGACTACAAGGATCATGATATTGATTACAAAGACGATGACGATAAGTAAGAGGGGTCTTTGTCCTCTGTACTGTCTCTCTCCTTGCCCCTAACCCAAAAAGCTTCATTTTTCTGTGTAGGCTGCACAAGAGCCTTGATTGAAGATATATTCTTTCTG…	FALSE	FALSE	FALSE	1	124	0	38	0.0284742
TTACATGATGCAGAAAGTTGATATCCCTCCGCTTCTTACTCTTTTTTTTTTTCTCCCCCATCATACAGGTGAATATGACCATCTCCCAGAACAGGCCTTCTATATGGTGGGACCCATTGAAGAAGCTGTGGCAAAAGCTGATAAGCTGGCTGAAGA-----------GAGGGGTCTTTGTCCTCTGTACTGTCTCTCTCCTTGCCCCTAACCCAAAAAGCTTCATTTTTCTGTGTAGGCTGCACAAGAGCCTTGATTGAAGATATATTCTTTCTGAACAGTATTTAAGGTTTCCAATAAAATGTACACCCCTCAGAATTTGTCTGATTCTCTTGGT-	TRUE	FALSE	FALSE	11	0	0	38	0.0284742
TTACATGATGCAGAAAGTTGGTATCCCTCCGCTTCTTACTCTTTTTTTTTTTCTCCCCCATCATACAGGTGAATATGACCATCTCCCAGAACAGGCCTTCTATATGGTGGGACCCATTGAAGAAGCTGTGGCAAAAGCTGATAAGCTGGCTGAAGAGCATTCATCGTGGGGATCCGACTATAAGGACCACGACGGAGACTACAAGGATCATGATATTGATTACAAAGACGATGACGATAAGTAAGAGGGGTCTTTGTCCTCTGTACTGTCTCTCTCCTTGCCCCTAACCCAAAAAGCTTCATTTTTCTGTGTAGGCTGCACAAGAGCCTTGATTGAAGATATATTCTTTCTGAACAGTATTTAAGGTTTCCAATAAAATGTACACCCCTCAGAATTTGT…	FALSE	FALSE	TRUE	1	77	1	38	0.0284742
TTACATGATGCAGAAAGTTGATATCCCTCCGCTTCTTACTC-TTTTTTTTTTCTCCCCCATCATACAGGTGAATATGACCATCTCCCAGAACAGGCCTTCTATATGGTGGGACCCATTGAAGAAGCTGTGGCAAAAGCTGATAAGCTGGCTGAAGAGCATTCATCGTGGGGATCCGACTATAAGGACCACGACGGAGACTACAAGGATCATGATATTGATTACAAAGACGATGACGATAAGTAAGAGGGGTCTTTGTCCTCTGTACTGTCTCTCTCCTTGCCCCCCAAACGAGGGGTCTTTGTCCTCTGTACTGTCTCTCTCCTTGCCCCTAACCCAAAAAGCTTCATTTTTCTGTGTAGGCTGCACAAGAGCCTTGATTGAAGATATATTCTTTCTGA…	FALSE	FALSE	FALSE	2	123	0	38	0.0284742
TTACATGATGCAGAAAGTTGATATCCCTCCGCTTCTTACTC-TTTTTTTTTTCTCCCCCATCATACAGGTGAATATGACCATCTCCCAGAACAGGCCTTCTATATGGTGGGACCCATTGAAGAAGCTGTGGCAAAAGCTGATAAGCTG-----------------GTGAGGGGTCTTTGTCCTCTGTACTGTCTCTCTCCTTGCCCCTAACCCAAAAAGCTTCATTTTTCTGTGTAGGCTGCACAAGAGCCTTGATTGAAGATATATTCTTTCTGAACAGTATTTAAGGTTTCCAATAAAATGTACACCCCTCAGAATTTGTCTGATTCTCTTGGT-	FALSE	TRUE	FALSE	0	0	0	37	0.0277249
TTACATGATGCAGAAAGTTGATATCCCTCCGCTTCTTACTC-TTTTTTTTTTCTCCCCCATCATACAGGTGAATATGACCATCTCCCAGAACAGGCCTTCTATATGGTGGGACCCATTGAAGAAGCTGTGGCAAAAGCTGATAAGCTGGCTGAAGAGCATTCATCG---------TTTGTCCTCTGTACTGTCTCTCTCCTTGCCCCTAACCCAAAAAGCTTCATTTTTCTGTGTAGGCTGCACAAGAGCCTTGATTGAAGATATATTCTTTCTGAACAGTATTTAAGGTTTCCAATAAAATGTACACCCCTCAGAATTTGTCTGATTCTCTTGGT-	TRUE	FALSE	FALSE	9	0	0	37	0.0277249
TTACATGATGCAGAAAGTTGATATCCCTCCGCTTCTTACTC-TTTTTTTTTTCTCCCCCATCATACAGGTGAATATGACCATCTCCCAGAACAGGCCTTCTATATGGTGGGACCCATTGAAGAAGCTGTGGCAAAAGCTGATAAGCTGGCTGAAGAGCATTCATC----GGGGTCTTTGTCCTCTGTACTGTCTCTCTCCTTGCCCCTAACCCAAAAAGCTTCATTTTTCTGTGTAGGCTGCACAAGAGCCTTGATTGAAGATATATTCTTTCTGAACAGTATTTAAGGTTTCCAATAAAATGTACACCCCTCAGAATTTGTCTGATTCTCTTGGT-	TRUE	FALSE	FALSE	4	0	0	37	0.0277249
TTACATGATGCAGAAAGTTGATATCCCTCCGCTTCTTACTCTTTTTTTTTTTCTCCCCCATCATACAGGTGAATATGACCATCTCCCAGAACAGGCCTTCTATATGGTGGGACCCATTGAAGAAGCTGTGGCAAAAGCTGATAAGCTGGCTGAAGAGCATTCATCATGATGCTCTTCATGATGGCATGAAGAGGGGTCTTTGTCCTCTGTACTGTCTCTCTCCTTGCCCCTAACCCAAAAAGCTTCATTTTTCTGTGTAGGCTGCACAAGAGCCTTGATTGAAGATATATTCTTTCTGAACAGTATTTAAGGTTTCCAATAAAATGTACACCCCTCAGAATTTGTCTGATTCTCTTGGT-	TRUE	FALSE	FALSE	0	23	1	36	0.0269756
TTACATGATGCAGAAAGTTGATATCCCTCCGCTTCTTACTC-TTTTTTTTTTCTCCCCCATCATACAGGTGAATATGACCATCTCCCAGAACAGGCCTTCTATATGGTGGGACCCATTGAAGAAGCTGTGGCAAAAGCTGATAAGCTGGCTGAAGAGCATTCATC-------------GTCCTCTGTACTGTCTCTCTCCTTGCCCCTAACCCAAAAAGCTTCATTTTTCTGTGTAGGCTGCACAAGAGCCTTGATTGAAGATATATTCTTTCTGAACAGTATTTAAGGTTTCCAATAAAATGTACACCCCTCAGAATTTGTCTGATTCTCTTGGT-	TRUE	FALSE	FALSE	13	0	0	36	0.0269756
TTACATGATGCAGAAAGTTGATATCCCTCCGCTTCTTACTCTTTTTTTTTTTCTCCCCCATCATACAGGTGAATATGACCATCTCCCAGAACAGGCCTTCTATATGGTGGGACCCATTGAAGAAGCTGTGGCAAAAGCTGATAAGCTGGCTGAAGAGCATTCATCACCAACACTTTGGGAGGCTGAGGTACGTGGATCATGAGGTCAGGGGTCTTTGTCCTCTGTACTGTCTCTCTCCTTGCCCCTAACCCAAAAAGCTTCATTTTTCTGTGTAGGCTGCACAAGAGCCTTGATTGAAGATATATTCTTTCTGAACAGTATTTAAGGTTTCCAATAAAATGTACACCCCTCAGAATTTGTCTGATTCTCTTGGT-	FALSE	TRUE	FALSE	0	0	0	36	0.0269756
TTACATGATGCAGAAAGTTGATATCCCTCCGCTTCTTACTC-TTTTTTTTTTCTCCCCCATCATACAGGTGAATATGACCATCTCCCAGAACAGGCCTTCTATATGGTGGGACCCATTGAAGAAGCTGTGGCAAAAG-----AA-----------------------GAGGGGTCTTTGTCCTCTGTACTGTCTCTCTCCTTGCCCCTAACCCAAAAAGCTTCATTTTTCTGTGTAGGCTGCACAAGAGCCTTGATTGAAGATATATTCTTTCTGAACAGTATTTAAGGTTTCCAATAAAATGTACACCCCTCAGAATTTGTCTGATTCTCTTGGT-	TRUE	FALSE	FALSE	23	0	0	35	0.0262263
TTACATGATGCAGAAAGTTGATATCCCTCCGCTTCTTACTCTTTTTTTTTTTCTCCCCCATCATACAGGTGAATATGACCATCTCCCAGAACAGTCCTTCTATATGGTGGGACCCATTGAAGAAGCTGTGGCAAAAGCTGATAAGCTGGCTGAAGAGCATTCATCGTGAGGGGTCTTTGTCCTCTGTACTGTCTCTCTCCTTGCCCCTAACCCAAAAAGCTTCATTTTTCTGTGTAGGCTGCACAAGAGCCTTGATTGAAGATATATTCTTTCTGAACAGTATTTAAGGTTTCCAATAAAATGTACACCCCTCAGAATTTGTCTGATTCTCTTGGT-	FALSE	TRUE	FALSE	0	0	0	35	0.0262263
TTACATGATGCAGAAAGTTGATATCCCTCCGCTTCTTACTCTTTTTTTTTTTCTCCCCCATCATACAGGTGAATATGACCATCTCCCAGAACAGGCCTTCTATATGGTGGGCCCCATTGAAGAAGCTGTGGCAAAAGCTGATAAGCTGGCTGAAGAGCATTCATCGTTGAGGGGTCTTTGTCCTCTGTACTGTCTCTCTCCTTGCCCCTAACCCAAAAAGCTTCATTTTTCTGTGTAGGCTGCACAAGAGCCTTGATTGAAGATATATTCTTTCTGAACAGTATTTAAGGTTTCCAATAAAATGTACACCCCTCAGAATTTGTCTGATTCTCTTGGT-	TRUE	FALSE	FALSE	0	1	0	35	0.0262263
TTACATGATGCAGAAAGTTGATATCCCTCCGCTTCTTACTCTTTTTTTTTTTCTCCCCCATCATACAGGTGAATATGACCATCTCCCAGAACAGGCCTTCTATATGGTGGGACCCATTGAAGAAGCTGTGGCAAAAGCTGATAAGCTGGCTGAAGAGCATTCATCGGGGGGATCCGACTATAAGGACCACGACGGAGACTACAAGGATCATGATATTGATTACAAAGACGATGACGATAAGTAAGAGGGGTCTTTGTCCTCTGTACTGTCTCTCTCCTTGCCCCTAACCCAAAAAGCTTCATTTTTCTGTGTAGGCTGCACAAGAGCCTTGATTGAAGATATATTCTTTCTGAACAGTATTTAAGGTTTCCAATAAAATGTACACCCCTCAGAATTTGT…	FALSE	FALSE	TRUE	1	77	1	35	0.0262263
TTACATGATGCAGAAAGTTGATATCCCTCCGCTTCTTACTCTTTTTTTTTTTCTCCCCCATCATACAGGTGAATATGACCATCTCCCAGAACAGGCCTTCTATATGGTGGGACCCATTGAAGAAGCTGTGGCAAAAGCTGATAAGCTGGCTGAAGAGCAGTCA-CGACGTTGTAAAACGACGGCCAGTGAGCGCGCGTAATACGACTCACTATAGGGCGAATTGGGTACCGGGCCCCCCCTCGAGGTCGACGGGGTCTTTGTCCTCTGTACTGTCTCTCTCCTTGCCCCTAACCCAAAAAGCTTCATTTTTCTGTGTAGGCTGCACAAGAGCCTTGATTGAAGATATATTCTTTCTGAACAGTATTTAAGGTTTCCAATAAAATGTACACCCCTCAGAA…	FALSE	FALSE	FALSE	2	82	1	35	0.0262263
TTACATGATGCAGAAAGTTGATATCCCTCCGCTTCTTACTCTTTTTTTTTTTCTCCCCCATCATACAGGTGAATATGCCCATCTCCCAGAACAGGCCTTCTATATGGTGGGACCCATTGAAGAAGCTGTGGCAAAAGCTGATAAGCTGGCTGAAGAGCATTCATCGTGAGGGGTCTTTGTCCTCTGTACTGTCTCTCTCCTTGCCCCTAACCCAAAAAGCTTCATTTTTCTGTGTAGGCTGCACAAGAGCCTTGATTGAAGATATATTCTTTCTGAACAGTATTTAAGGTTTCCAATAAAATGTACACCCCTCAGAATTTGTCTGATTCTCTTGGT-	FALSE	TRUE	FALSE	0	0	0	35	0.0262263
-TACATGATGCAGAAAGTTGATATCCCTCCGCTTCTTACTCTTTTTTTTTTTCTCCCCCATCATACAGGTGAATATGACCATCTCCCAGAACAGGCCTTCTATATGGTGGGACCCATTGAAGAAGCTGTGGCAAAAGCTGATAAGCTGGCTGAAGAGCATTCATCGTGAGGGGTCTTTGTCCTCTGTACTGTCTCTCTCCTTGCCCCTAACCCAAAAAGCTTCATTTTTCTGTGTAGGCTGCACAAGAGCCTTGA	FALSE	TRUE	FALSE	0	0	0	34	0.0254769
TTACATGATGCAGAAAGTTGATATCCCTCCGCTTCTTACTCTTTTTTTTTTTCCCCCCCATCATACAGGTGAATATGACCATCTCCCAGAACAGGCCTTCTATATGGTGGGACCCATTGAAGAAGCTGTGGCAAAAGCTGATAAGCTGGCTGAAGAGCATTCATCGTGAGGGGTCTTTGTCCTCTGTACTGTCTCTCTCCTTGCCCCTAACCCAAAAAGCTTCATTTTTCTGTGTAGGCTGCACAAGAGCCTTGATTGAAGATATATTCTTTCTGAACAGTATTTAAGGTTTCCAATAAAATGTACACCCCTCAGAATTTGTCTGATTCTCTTGGT-	FALSE	TRUE	FALSE	0	0	0	34	0.0254769
TTACATGATGCAGAAAGTTGATATCCCTCCGCTTCTTACTCTTTTTTTTTTTCTCCCCCATCATACAGGTGAATATGACCATCTCCCAGAACAGGCCTTCTATATGGTGGGACCCATTGAAGAAGCTGTGGCAAAAGCTGATAAGCTGGCTGAAGAGCATAGACAAAAAGTTTAGATTATGAGGGGTCTTTGTCCTCTGTACTGTCTCTCTCCTTGCCCCTAACCCAAAAAGCTTCATTTTTCTGTGTAGGCTGCACAAGAGCCTTGATTGAAGATATATTCTTTCTGAACAGTATTTAAGGTTTCCAATAAAATGTACACCCCTCAGAATTTGTCTGATTCTCTTGGT-	TRUE	FALSE	FALSE	0	0	1	34	0.0254769
TTACATGATGCAGAAAGTTGATATCCCTCCGCTTCTTACTC-TTTTTTTTTTCTCCCCCATCATACAGGTGAATATGACCATCTCCCAGAACAGGCCTTCTATATGGTGGGACCCATTGAAGAAGCTGTGGCAAAAGCTGATAAGCTGGCTGAA-----------GTGAGGGGTCTTTGTCCTCTGTACTGTCTCTCTCCTTGCCCCTAACCCAAAAAGCTTCATTTTTCTGTGTAGGCTGCACAAGAGCCTTGATTGAAGATATATTCTTTCTGAACAGTATTTAAGGTTTCCAATAAAATGTACACCCCTCAGAATTTGTCTGATTCTCTTGGT-	FALSE	TRUE	FALSE	0	0	0	34	0.0254769
TTACATGATGCAGAAAGTTGATATCCCTCCGCTTCTTACTCTTTTTTTTTTTCTCCCCCATCATACAGGTGAATATGACCATCTCCCAGAACAGGCCTTCTATATGGTGGGACCCATTGAAGAAGCTGTGGCAAAAGCTGATAAGCTGGCTGAAGAGCAAGCTGGCTGAAGAGCATTCATCGTGGGGATCCGACTATAAGGACCACGACGGAGACTACAAGGATCATGATATTGATTACAAAGACGATGACGATAAGTAAGAGGGGTCTTTGTCCTCTGTACTGTCTCTCTCCTTGCCCCTAACCCAAAAAGCTTCATTTTTCTGTGTAGGCTGCACAAGAGCCTTGATTGAAGATATATTCTTTCTGAACAGTATTTAAGGTTTCCAATAAAATGTAC…	FALSE	FALSE	FALSE	1	93	0	33	0.0247276
TTACATGATGCAGAAAGTTGATATCCCTCCGCTTCTTACTCTTTTTTTTTTTTCTCCCCCATCATACAGGTGAATATGACCATCTCCCAGAACAGGCCTTCTATATGGTGGGACCCATTGAAGAAGCTGTGGCAAAAGCTGATAAGCTGGCTGAAGAGCATTCATC-------GTCTTTGTCCTCTGTACTGTCTCTCTCCTTGCCCCTAACCCAAAAAGCTTCATTTTTCTGTGTAGGCTGCACAAGAGCCTTGATTGAAGATATATTCTTTCTGAACAGTATTTAAGGTTTCCAATAAAATGTACACCCCTCAGAATTTGTCTGATTCTCTTGGT-	TRUE	FALSE	FALSE	7	0	0	33	0.0247276
TTACATGATGCAGAAAGTTGATATCCCTCCGCTTCTTACTCTTTTTTTTTTTCTCCCCCATCATACAGGTGAATATGACCATCTCCCAGAACAGGCCTTCTATATGGTGGGACCCATTGAAGAAGCTGTGGCAAAAGCTGATAAGCTGGC---------------------------TGTCCTCTGTACTGTCTCTCTCCTTGCCCCTAACCCAAAAAGCTTCATTTTTCTGTGTAGGCTGCACAAGAGCCTTGATTGAAGATATATTCTTTCTGAACAGTATTTAAGGTTTCCAATAAAATGTACACCCCTCAGAATTTGTCTGATTCTCTTGGT-	TRUE	FALSE	FALSE	27	0	0	33	0.0247276
TTACATGATGCAGAAAGTTGATATCCCTCCGCTTCTTACTC--TTTTTTTTTCTCCCCCATCATACAGGTGAATATGACCATCTCCCAGAACAGGCCTTCTATATGGTGGGACCCATTGAAGAAGCTGTGGCAAAAGCTGATAAGCTGGCTGAAGAGCATTCATCGTGGGGATCCGACTATAAGGACCACGACGGAGACTACAAGGATCATGATATTGATTACAAAGACGATGACGATAAGTAAGAGGGGTCTTTGTCCTCTGTACTGTCTCTCTCCTTGCCCCCCAAACTGAGGGTCTTTGTCCTCTGTACTGTCTCTCTCCTTGCCCCTAACCCAAAAAGCTTCATTTTTCTGTGTAGGCTGCACAAGAGCCTTGATTGAAGATATATTCTTTCTGA…	FALSE	FALSE	FALSE	3	123	1	33	0.0247276
TTACATGATGCAGAAAGTTGATATCCCTCCGCTTCTTACTCTTTTTTTTTTTCTCCCCCATCATACAGGTGAATATGACCATCTCCCAGAACAGGCCTTCTATATGGGGGGACCCATTGAAGAAGCTGTGGCAAAAGCTGATAAGCTGGCTGAAGAGCATTCATCGTGAGGGGTCTTTGTCCTCTGTACTGTCTCTCTCCTTGCCCCTAACCCAAAAAGCTTCATTTTTCTGTGTAGGCTGCACAAGAGCCTTGATTGAAGATATATTCTTTCTGAACAGTATTTAAGGTTTCCAATAAAATGTACACCCCTCAGAATTTGTCTGATTCTCTTGGT-	FALSE	TRUE	FALSE	0	0	0	32	0.0239783
TTACATGATGCAGAAAGTTGATATCCCTCCGCTTCTTACTCTTTTTTTTTTTCTCCCCCATCATACAGGTGAATATGACCATCTCCCAGAACAGGCCTTCTATATGGTGGGACCCATTGAAGAAGCTGTGGCAAAAGCTGATAAGCTGGCTGAAGAGCATTCATCGTTGTCAACGCGTATATCTGGCCCGTACATCGCGAAGCAGCGTGAGGGGTCTTTGTCCTCTGTACTGTCTCTCTCCTTGCCCCTAACCCAAAAAGCTTCATTTTTCTGTGTAGGCTGCACAAGAGCCTTGATTGAAGATATATTCTTTCTGAACAGTATTTAAGGTTTCCAATAAAATGTACACCCCTCAGAATTTGTCTGATTCTCTTGGT-	FALSE	TRUE	FALSE	0	0	0	32	0.0239783
TTACATGATGCAGAAAGTTGATATCCCTCCGCTTCTTACTCTTTTTTTTTTTCTCCCCCATCATACAGGTGAATATGACCATCTCCCAGAACAGGCCTTCTATATGGTGGGACCCATTGAAGAAGCTGTGGCAAAAGCTGATAAGCTGGCTGAAGAGCATTCATCGTCTGCAGTTCGCCGGCAGAGGCCAGCATTCTCTTCCGGCCGTTTTCCGAGGGGTCTTTGTCCTCTGTACTGTCTCTCTCCTTGCCCCTAACCCAAAAAGCTTCATTTTTCTGTGTAGGCTGCACAAGAGCCTTGATTGAAGATATATTCTTTCTGAACAGTATTTAAGGTTTCCAATAAAATGTACACCCCTCAGAATTTGTCTGATTCTCTTGGT-	TRUE	FALSE	FALSE	0	46	0	32	0.0239783
TTACATGATGCAGAAAGTTGATATCCCTCCGCTTCTTACTC-TTTTTTTTTTCTCCCCCATCATACAGGGGAATATGACCATCTCCCAGAACAGGCCTTCTATATGGTGGGACCCATTGAAGAAGCTGTGGCAAAAGCTGATAAGCTGGCTGAAGAGCATTCATCGTTGAGGGGTCTTTGTCCTCTGTACTGTCTCTCTCCTTGCCCCTAACCCAAAAAGCTTCATTTTTCTGTGTAGGCTGCACAAGAGCCTTGATTGAAGATATATTCTTTCTGAACAGTATTTAAGGTTTCCAATAAAATGTACACCCCTCAGAATTTGTCTGATTCTCTTGGT-	TRUE	FALSE	FALSE	0	1	0	32	0.0239783
TTACATGATGCAGAAAGTTGATATCCCTCCGCTTCTTACTC-TTTTTTTTTTCTCCCCCATCATACAGGTGAATATGACCATCTCCCAGAACAGGCCTTCTATATGGTGGGACCCATTGAAGAAGCTGTGGCAAAAGCTGATAAGCTGGC----------------TGAGGGGTCTTTGTCCTCTGTACTGTCTCTCTCCTTGCCCCTAACCCAAAAAGCTTCATTTTTCTGTGTAGGCTGCACAAGAGCCTTGATTGAAGATATATTCTTTCTGAACAGTATTTAAGGTTTCCAATAAAATGTACACCCCTCAGAATTTGTCTGATTCTCTTGGT-	TRUE	FALSE	FALSE	16	0	0	32	0.0239783
TTACATGATGCAGAAAGTTGATATCCCTCCGCTTCTTACTCTTTTTTTTTTTCTCCCCCATCATACAGGTGAATATGACCATCTCCCAGAACAGGCCTTCTATATGGTGGGACCCATTGAAGAAGCTGTGGCAAAAGCTGATAAGCTGGCT---------------------GTCTTTGTCCTCTGTACTGTCTCTCTCCTTGCCCCTAACCCAAAAAGCTTCATTTTTCTGTGTAGGCTGCACAAGAGCCTTGATTGAAGATATATTCTTTCTGAACAGTATTTAAGGTTTCCAATAAAATGTACACCCCTCAGAATTTGTCTGATTCTCTTGGT-	TRUE	FALSE	FALSE	21	0	0	31	0.023229
TTACATGATGCAGAAAGTTGATATCCCTCCGCTTCTTACTCTTTTTTTTTTTCTCCCCCATCATACAGGTGAATATGACCATCTCCCAGAACAGGCCTTCTATATGGTGGGACCCATTGAAGAAGCTGTGGCAAAAGCTGATAAGCTGGCTGAAGAGCATTCA-----AGGGGTCTTTGTCCTCTGTACTGTCTCTCTCCTTGCCCCTAACCCAAAAAGCTTCATTTTTCTGTGTAGGCTGCACAAGAGCCTTGATTGAAGATATATTCTTTCTGAACAGTATTTAAGGTTTCCAATAAAATGTACACCCCTCAGAATTTGTCTGATTCTCTTGGT-	TRUE	FALSE	FALSE	5	0	0	31	0.023229
TTACATGATGCAGAAAGTTGATATCCCTCCGCTTCTTACTCTTTTTTTTTTTCTCCCCCATCATACAGGTGAATATGACCATCTCCCAGAACAGGCCTTCTATATGGTGGGACCCATTGAAGAAGCTGTGGCAAAAGCTGATAAGCTGGCTGAAGAGCATTCATCGT------------------------------------------------------------------------------------------------------------------------------------AATGTACACCCCTCAGAATTTGTCTGATTCTCTTGGT-	FALSE	TRUE	FALSE	0	0	0	31	0.023229
TTACATGATGCAGAAAGTTGATATCCCTCCGCTTCTTACTC-TTTTTTTTTTCTCCCCCATCATACAGGTGAATATGACCATCTCCCAGAACAGGCCTTCTATATGGTGGGACCCATTGAAGAAGCTGTGGCAAAAGCTGATAAGCTGGCTGAAGAGCATTCATCG-----------TGTCCTCTGTACTGTCTCTCTCCTTGCCCCTAACCCAAAAAGCTTCATTTTTCTGTGTAGGCTGCACAAGAGCCTTGATTGAAGATATATTCTTTCTGAACAGTATTTAAGGTTTCCAATAAAATGTACACCCCTCAGAATTTGTCTGATTCTCTTGGT-	TRUE	FALSE	FALSE	11	0	0	31	0.023229
TTACATGATGCAGAAAGTTGATATCCCTCCGCTTCTTACTCTTTTTTTTTTTCTCCCCCATCATACAGGTGAATATGACCATCTCCCAGAACAGGCCTTCTATATGGTGGGACCCATTGAAGAAGCTGTGGCAAAAGCTGATAAGCTGGCTGAAGAGCATTCATCGTGGGGATCCGACTATAAGGACCACGACGGAGACTACAAGGATCATGATATTGATTACAAAGACGATGACGATAAGTAAGAGGGGTCTTTGTCCTCTGTACTGTCTCTCTCCTTGCCCCCCAAACGAGGGGTCTTTGTCCTCTGTACTGTCTCTCTCCTTGCCCCTAACCCAAAAAGCTTCATTTTTCTGTGTAGGCTGCACAAGAGCCTTGATTGAAGATATATTCTTTCTGA…	FALSE	FALSE	FALSE	1	123	0	31	0.023229
TTACATGATGCAGAAAGTTGATATCCCTCCGCTTCTTACTCTTTTTTTTTTTCTCCCCCATCATACAGGTGAATATGACCATCTCCCAGAACAGGCCTTCTATATGGTGGGACCCATTGAAGAAGCTGTGGCAAAAGCTGATAAGCTGGCTGAAGAGCA-------TGAGGGGTCTTTGTCCTCTGTACTGTCTCTCTCCTTGCCCCTAACCCAAAAAGCTTCATTTTTCTGTGTAGGCTGCACAAGAGCCTTGATTGAAGATATATTCTTTCTGAACAGTATTTAAGGTTTCCAATAAAATGTACACCCCTCAGAATTTGTCTGATTCTCTTGGT-	TRUE	FALSE	FALSE	7	0	0	31	0.023229
TTACATGATGCAGAAAGTTGATATCCCTCCGCTTCTTACTCTTTTTTTTTTTCCCCCCCATCATACAGGTGAATATGACCATCTCCCAGAACAGGCCTTCTATATGGTGGGACCCATTGAAGAAGCTGTGGCAAAAGCTGATAAGCTGGCTGAAGAGCATTCATCGTTGAGGGGTCTTTGTCCTCTGTACTGTCTCTCTCCTTGCCCCTAACCCAAAAAGCTTCATTTTTCTGTGTAGGCTGCACAAGAGCCTTGATTGAAGATATATTCTTTCTGAACAGTATTTAAGGTTTCCAATAAAATGTACACCCCTCAGAATTTGTCTGATTCTCTTGGT-	TRUE	FALSE	FALSE	0	1	0	30	0.0224797
TTACATGATGCAGAAAGTTGATATCCCTCCGCTTCTTACTCTTTTTTTTTTTCTCCCCCATCATACAGGTGAATATGACCATCTCCCAGAACAGGCCTTCTATATGGTGGGACCCATTGAAGAAGCTGTGGCAAAAGCTGATAAGCTGGCTGA----------------------TTTGTCCTCTGTACTGTCTCTCTCCTTGCCCCTAACCCAAAAAGCTTCATTTTTCTGTGTAGGCTGCACAAGAGCCTTGATTGAAGATATATTCTTTCTGAACAGTATTTAAGGTTTCCAATAAAATGTACACCCCTCAGAATTTGTCTGATTCTCTTGGT-	TRUE	FALSE	FALSE	22	0	0	30	0.0224797
TTACATGATGCAGAAAGTTGGTATCCCTCCGCTTCTTACTCTTTTTTTTTTTTCTCCCCCATCATACAGGTGAATATGACCATCTCCCAGAACAGGCCTTCTATATGGTGGGACCCATTGAAGAAGCTGTGGCAAAAGCTGATAAGCTGGCTGAAGAGCATTCATCGTTGAGGGGTCTTTGTCCTCTGTACTGTCTCTCTCCTTGCCCCTAACCCAAAAAGCTTCATTTTTCTGTGTAGGCTGCACAAGAGCCTTGATTGAAGATATATTCTTTCTGAACAGTATTTAAGGTTTCCAATAAAATGTACACCCCTCAGAATTTGTCTGATTCTCTTGGT-	TRUE	FALSE	FALSE	0	1	0	30	0.0224797
TTACATGATGCAGAAAGTTGATATCCCTCCGCTTCTTACTCTTTTTTTTTTTCTCCCCCATCATACAGGTGAATATGACCATCTCCCAGAACAGGCCTTCTATATGGTGGGACCCATTGAAGAAGCTGTGGCAAAAGCTGATAAGCTGGCTGAAGAGCATTCATCGTGGGGATCCGACTATAAGGACCACGACGGAGACTACAAGGATCATGATATTGATTACAAAGACGATGACGATAAGTAAGAGGGGTCTTTGTCCTCTGTACTGTCTCTCTCCTTGCCCCCCAAACGTCTTTGTCCTCTGTACTGTCTCTCTCCTTGCCCCTAACCCAAAAAGCTTCATTTTTCTGTGTAGGCTGCACAAGAGCCTTGATTGAAGATATATTCTTTCTGAACAGT…	FALSE	FALSE	FALSE	1	118	0	30	0.0224797
TTACATGATGCAGAAAGTTGATATCCCTCCGCTTCTTACTC-TTTTTTTTTTCTCCCCCATCATACAGGTGAATATGACCATCTCCCAGAACAGGCCTTCTATATGGTGGGACCCATTGAAGAAGCTGTGGCAAAAGCTGATAAGCTGGCTGAAGAGCA--------------------TCCTCTGTACTGTCTCTCTCCTTGCCCCTAACCCAAAAAGCTTCATTTTTCTGTGTAGGCTGCACAAGAGCCTTGATTGAAGATATATTCTTTCTGAACAGTATTTAAGGTTTCCAATAAAATGTACACCCCTCAGAATTTGTCTGATTCTCTTGGT-	TRUE	FALSE	FALSE	20	0	0	29	0.0217303
TTACATGATGCAGAAAGTTGATATCCCTCCGCTTCTTACTCTTTTTTTTTTTCTCCCCCATCATACAGGTGAATATGACCATCTCCCAGAACAGGCCTTCTATATGGTGGGACCCATTGAAGAAGCTGTGGCAAAAGCTGATAAGCTGGCTGAAGAGCATTCATCGTTGGGGGGTCTTTGTCCTCTGTACTGTCTCTCTCCTTGCCCCTAACCCAAAAAGCTTCATTTTTCTGTGTAGGCTGCACAAGAGCCTTGATTGAAGATATATTCTTTCTGAACAGTATTTAAGGTTTCCAATAAAATGTACACCCCTCAGAATTTGTCTGATTCTCTTGGT-	TRUE	FALSE	FALSE	0	1	0	29	0.0217303
TTACATGATGCAGAAAGTTGATATCCCTCCGCTTCTTACTCTTTTTTTTTTTCTCCCCCATCATACAGGTGAATATGACCATCTCCCAGAACAGGCCTTCTATATGGGGGGACCCATTGAAGAAGCTGTGGCAAAAGCTGATAAGCTGGCTGAAGAGCATTCATCGTTGAGGGGTCTTTGTCCTCTGTACTGTCTCTCTCCTTGCCCCTAACCCAAAAAGCTTCATTTTTCTGTGTAGGCTGCACAAGAGCCTTGATTGAAGATATATTCTTTCTGAACAGTATTTAAGGTTTCCAATAAAATGTACACCCCTCAGAATTTGTCTGATTCTCTTGGT-	TRUE	FALSE	FALSE	0	1	0	29	0.0217303
TTACATGATGCAGAAAGTTGATATCCCTCCGCTTCTTACTCTTTTTTTTTTTCTCCCCCATCATACAGGTGAATATGACCATCTCCCAGAACAGGCCTTCTATATGGTGGGACCCATTGAAGAAGCTGTGGCAAAAGCTGATAAGCTGGCTGAAGAGCATTCATCGT-----CTCTTTGTCCTCTGTACTGTCTCTCTCCTTGCCCCTAACCCAAAAAGCTTCATTTTTCTGTGTAGGCTGCACAAGAGCCTTGATTGAAGATATATTCTTTCTGAACAGTATTTAAGGTTTCCAATAAAATGTACACCCCTCAGAATTTGTCTGATTCTCTTGGT-	FALSE	TRUE	FALSE	0	0	0	29	0.0217303
TTACATGATGCAGAAAGTTGATATCCCTCCGCTTCTTACTCTTTTTTTTTTTCTCCCCCATCATACAGGTGAATATGACCATCTCCCAGAACAGGCCTTCTATATGGTGGGACCCATTGAAGAAGCTGTGGCAAAAGCTGATAAGCTGGCTGAAGAGCATTCATCGTTGAGGGGTCTTTGTCCTCTGTACTGTCTCTCTCCTTGCCCCTAACCCAAAAAGCTTCATTTTTCTGTGTAGGCTGCACAAGAGCCTTGATTGAAGATATATTCTTTCTGAACAGTATTTAAGATTTCCAATAAAATGTACACCCCTCAGAATTTGTCTGATTCTCTTGGT-	TRUE	FALSE	FALSE	0	1	0	29	0.0217303
TTACATGATGCAGAAAGTTGCTATCCCTCCGCTTCTTACTC-TTTTTTTTTTCTCCCCCATCATACAGGTGAATATGACCATCTCCCAGAACAGGCCTTCTATATGGTGGGACCCATTGAAGAAGCTGTGGCAAAAGCTGATAAGCTGGCTGAAGAGCATTCATCGTGGGGATCCGACTATAAGGACCACGACGGAGACTACAAGGATCATGATATTGATTACAAAGACGATGACGATAAGTAAGAGGGGTCTTTGTCCTCTGTACTGTCTCTCTCCTTGCCCCTAACCCAAAAAGCTTCATTTTTCTGTGTAGGCTGCACAAGAGCCTTGATTGAAGATATATTCTTTCTGAACAGTATTTAAGGTTTCCAATAAAATGTACACCCCTCAGAATTTGT…	FALSE	FALSE	FALSE	2	77	1	28	0.020981
TTACATGATGCAGAAAGTTGATATCCCTCCGCTTCTTACTCTTTTTTTTTTTCTCCCCCATCATACAGGTGAATATGACCATCTCCCAGAACAGGCCTTCTATATGGTGGGACCCATTGAAGAAGCTGTGGCAAAAGCTGATAAGCTGGCTGAAGAGCATTCATCGT------TCTTTGTCCTCTGTACTGTCTCTCTCCTTGCCCCTAACCCAAAAAGCTTCATTTTTCTGTGTAGGCTGCACAAGAGCCTTGATTGAAGATATATTCTTTCTGAACAGTATTTAAGGTTTCCAATAAAATGTACACCCCTCAGAATTTGTCTGATTCTCTTGGT-	FALSE	TRUE	FALSE	0	0	0	28	0.020981
TTACATGATGCAGAAAGTTGATATCCCTCCGCTTCTTACTCTTTTTTTTTTTTCTCCCCCATCATACAGGTGAATATGACCATCTCCCAGAACAGGCCTTCTATATGGTGGGACCCATTGAAGAAGCTGTGGCAAAAGCTGATAAGCTGGCTGAAGAGCATTCATCG---------TTTGTCCTCTGTACTGTCTCTCTCCTTGCCCCTAACCCAAAAAGCTTCATTTTTCTGTGTAGGCTGCACAAGAGCCTTGATTGAAGATATATTCTTTCTGAACAGTATTTAAGGTTTCCAATAAAATGTACACCCCTCAGAATTTGTCTGATTCTCTTGGT-	TRUE	FALSE	FALSE	9	0	0	28	0.020981
TTACATGATGCAGAAAGTTGATATCCCTCCGCTTCTTACTC-TTTTTTTTTTCTCCCCCATCATACAGGTGAATATGACCATCTCCCAGAACAGGCCTTCTATATGGTGGGACCCATTGAAGAAGCTGTGGCAAAAGCTGATAAGCTGGCTGAAGA---------------GGTCTTTGTCCTCTGTACTGTCTCTCTCCTTGCCCCTAACCCAAAAAGCTTCATTTTTCTGTGTAGGCTGCACAAGAGCCTTGATTGAAGATATATTCTTTCTGAACAGTATTTAAGGTTTCCAATAAAATGTACACCCCTCAGAATTTGTCTGATTCTCTTGGT-	TRUE	FALSE	FALSE	15	0	0	28	0.020981
TTACATGATGCAGAAAGTTGATATCCCTCCGCTTCTTACTCTTTTTTTTTTTCTCCCCCATCATACAGGTGAATATGACCATCTCCCAGAACAGGCCTTCTATATGGTGGGACCCATTGAAGAAGCTGTGGCAAAAGCTGATAAACTGGCTGAAGAGCATTCATCGTTGAGGGGTCTTTGTCCTCTGTACTGTCTCTCTCCTTGCCCCTAACCCAAAAAGCTTCATTTTTCTGTGTAGGCTGCACAAGAGCCTTGATTGAAGATATATTCTTTCTGAACAGTATTTAAGGTTTCCAATAAAATGTACACCCCTCAGAATTTGTCTGATTCTCTTGGT-	TRUE	FALSE	FALSE	0	1	0	27	0.0202317
TTACATGATGCAGAAAGTTGATATCCCTCCGCTTCTTACTC-TTTTTTTTTTCTCCCCCATCATACAGGTGAATATGACCATCTCCCAGAACAGGCCTTCTATATGGTGGGACCCATTGAAGAAGCTGTGGCAAAAGCTGATAAGCTGGCTGAAGAGCATTCATCGTCATGATGGTGATCCCCAGCAGCTCTTTCACACTCTTCAGTTTCTTGGACTGAGGGGTCTTTGTCCTCTGTACTGTCTCTCTCCTTGCCCCTAACCCAAAAAGCTTCATTTTTCTGTGTAGGCTGCACAAGAGCCTTGATTGAAGATATATTCTTTCTGAACAGTATTTAAGGTTTCCAATAAAATGTACACCCCTCAGAATTTGTCTGATTCTCTTGGT-	TRUE	FALSE	FALSE	0	50	0	27	0.0202317
TTACATGATGCAGAAAGTTGATATCCCTCCGCTTCTTACTCTTTTTTTTTTTTTCCCCCATCATACAGGTGAATATGACCATCTCCCAGAACAGGCCTTCTATATGGTGGGACCCATTGAAGAAGCTGTGGCAAAAGCTGATAAGCTGGCTGAAGAGCATTCATCGTGAGGGGTCTTTGTCCTCTGTACTGTCTCTCTCCTTGCCCCTAACCCAAAAAGCTTCATTTTTCTGTGTAGGCTGCACAAGAGCCTTGATTGAAGATATATTCTTTCTGAACAGTATTTAAGGTTTCCAATAAAATGTACACCCCTCAGAATTTGTCTGATTCTCTTGGT-	FALSE	TRUE	FALSE	0	0	0	27	0.0202317
TTACATGATGCAGAAAGTTGATATCCCTCCGCTTCTTACTCTTTTTTTTTTTCTCCCCCATCATACAGGTGAATATTACCATCTCCCAGAACAGGCCTTCTATATGGTGGGACCCATTGAAGAAGCTGTGGCAAAAGCTGATAAGCTGGCTGAAGAGCATTCATCGTTGAGGGGTCTTTGTCCTCTGTACTGTCTCTCTCCTTGCCCCTAACCCAAAAAGCTTCATTTTTCTGTGTAGGCTGCACAAGAGCCTTGATTGAAGATATATTCTTTCTGAACAGTATTTAAGGTTTCCAATAAAATGTACACCCCTCAGAATTTGTCTGATTCTCTTGGT-	TRUE	FALSE	FALSE	0	1	0	27	0.0202317
TTACATGATGCAGAAAGTTGATATCCCTCCGCTTCTTACTC-TTTTTTTTTTCTCCCCCATCATACAGGTGAATATGACCATCTCCCAGAACAGGCCTTCTATATGGTGGGACCCATTGAAGAAGCTGTGGCAAAAGCTGATAAGCTGGCTGAAGAGCATTCATCGTGGGGATCCGACTATAAGGACCACGACGGAGACTACAAGGATCATGATATTGATTACAAAGACGATGACGATAAGTAAGAGGGGTCTTTGTCCTCTGTACTGTCTCTCTCCTTGCCCCCCAAACAAAGACAAAGGGGTCTTTGTCCTCTGTACTGTCTCTCTCCTTGCCCCTAACCCAAAAAGCTTCATTTTTCTGTGTAGGCTGCACAAGAGCCTTGATTGAAGATATATTC…	FALSE	FALSE	FALSE	2	130	0	27	0.0202317
TTACATGATGCAGAAAGTTGATATCCCTCCGCTTCTTACTCTTTTTTTTTTTCTCCCCCATCATACAGGTGAATATGACCATCTCCCAGAACAGGCCTTCTATATGGTGGGACCCATTGAAGAAGCGGTGGCAAAAGCTGATAAGCTGGCTGAAGAGCATTCATCGTGGGGATCCGACTATAAGGACCACGACGGAGACTACAAGGATCATGATATTGATTACAAAGACGATGACGATAAGTAAGAGGGGTCTTTGTCCTCTGTACTGTCTCTCTCCTTGCCCCTAACCCAAAAAGCTTCATTTTTCTGTGTAGGCTGCACAAGAGCCTTGATTGAAGATATATTCTTTCTGAACAGTATTTAAGGTTTCCAATAAAATGTACACCCCTCAGAATTTGT…	FALSE	FALSE	TRUE	1	77	1	27	0.0202317
TTACATGATGCAGAAAGTTGATATCCCTCCGCTTCTTACTCTTTTTTTTTTTCTCCCCCATCATACAGGTGAATATGACCCTCTCCCAGAACAGGCCTTCTATATGGTGGGACCCATTGAAGAAGCTGTGGCAAAAGCTGATAAGCTGGCTGAAGAGCATTCATCGTGAGGGGTCTTTGTCCTCTGTACTGTCTCTCTCCTTGCCCCTAACCCAAAAAGCTTCATTTTTCTGTGTAGGCTGCACAAGAGCCTTGATTGAAGATATATTCTTTCTGAACAGTATTTAAGGTTTCCAATAAAATGTACACCCCTCAGAATTTGTCTGATTCTCTTGGT-	FALSE	TRUE	FALSE	0	0	0	27	0.0202317
TTACATGATGCAGAAAGTTGATATCCCTCCGCTTCTTACTCTTTTTTTTTTTCTCCCCCATCATACAGGTGAATATGACCATCTCCCAGAACAGGCCTTCTATATGGTGGGACCCATTGAAGAAGCTGTGGCAAAAGCTGATAAGCTGGCTGAAGAGCATTCCTCGTGAGGGGTCTTTGTCCTCTGTACTGTCTCTCTCCTTGCCCCTAACCCAAAAAGCTTCATTTTTCTGTGTAGGCTGCACAAGAGCCTTGATTGAAGATATATTCTTTCTGAACAGTATTTAAGGTTTCCAATAAAATGTACACCCCTCAGAATTTGTCTGATTCTCTTGGT-	FALSE	TRUE	FALSE	0	0	0	26	0.0194824
TTACATGATGCAGAAAGTTGATATCCCTCCGCTTCTTACTCTTTTTTTTTTTCTCCCCCATCATACAGGTGAATATGACCATCTCCCAGAAAAGGCCTTCTATATGGTGGGACCCATTGAAGAAGCTGTGGCAAAAGCTGATAAGCTGGCTGAAGAGCATTCATCGTTGAGGGGTCTTTGTCCTCTGTACTGTCTCTCTCCTTGCCCCTAACCCAAAAAGCTTCATTTTTCTGTGTAGGCTGCACAAGAGCCTTGATTGAAGATATATTCTTTCTGAACAGTATTTAAGGTTTCCAATAAAATGTACACCCCTCAGAATTTGTCTGATTCTCTTGGT-	TRUE	FALSE	FALSE	0	1	0	26	0.0194824
TTACATGATGCAGAAAGTTGATATCCCTCCGCTTCTTACTCTTTTTTTTTTTTCTCCCCCATCATACAGGTGAATATGACCATCTCCCAGAACAGGCCTTCTATATGGTGGGACCCATTGAAGAAGCTGTGGCAAAAGCTGATAAGCTGGCTGAAGAGCATTCATCGTGGGGATCCGACTATAAGGACCACGACGGAGACTACAAGGATCATGATATTGATTACAAAGACGATGACGATAAGTAAGAGGGGTCTTTGTCCTCTGTACTGTCTCTCTCCTTGCCCCCCAAACTGAGGGGTCTTTGTCCTCTGTACTGTCTCTCTCCTTGCCCCTAACCCAAAAAGCTTCATTTTTCTGTGTAGGCTGCACAAGAGCCTTGATTGAAGATATATTCTTTCT…	FALSE	FALSE	FALSE	1	125	0	26	0.0194824
TTACATGATGCAGAAAGTTGATATCCCTCCGCTTCTTACTCTTTTTTTTTTTCTCCCCCATCATACAGGTGAATATGACCATCTCCCAGAACAGGCCTTCTATATGGTGGGACCCATTGAAGAAGCTGTGGCAAAAGCTGATAAGCTGGCTGAAGAGCA-----------------TTGTCCTCTGTACTGTCTCTCTCCTTGCCCCTAACCCAAAAAGCTTCATTTTTCTGTGTAGGCTGCACAAGAGCCTTGATTGAAGATATATTCTTTCTGAACAGTATTTAAGGTTTCCAATAAAATGTACACCCCTCAGAATTTGTCTGATTCTCTTGGT-	TRUE	FALSE	FALSE	17	0	0	26	0.0194824
TTACATGATGCAGAAAGTTGATATCCCTCCGCTTCTTACTC-TTTTTTTTTTCTCCCCCATCATACAGGTGAATATGACCATCTCCCAGAACAGGCCTTCTATATGGTGGGAC-------------------------------------------------------------CTTTGTCCTCTGTACTGTCTCTCTCCTTGCCCCTAACCCAAAAAGCTTCATTTTTCTGTGTAGGCTGCACAAGAGCCTTGATTGAAGATATATTCTTTCTGAACAGTATTTAAGGTTTCCAATAAAATGTACACCCCTCAGAATTTGTCTGATTCTCTTGGT-	TRUE	FALSE	FALSE	61	0	0	26	0.0194824
TTACATGATGCAGAAAGTTGATATCCCTCCGCTTCTTACTCTTTTTTTTTTTCTCCCCCATCATACAGGTGAATATGACCATCTCCCAGAACAGGCCTTCTATATGGTGGGACCCATTGAAGAAGCTGTGGCAAAAGCTGATAAGCTGGCTGAAGAGCATTCTTC-AGAGGGGTCTTTGTCCTCTGTACTGTCTCTCTCCTTGCCCCTAACCCAAAAAGCTTCATTTTTCTGTGTAGGCTGCACAAGAGCCTTGATTGAAGATATATTCTTTCTGAACAGTATTTAAGGTTTCCAATAAAATGTACACCCCTCAGAATTTGTCTGATTCTCTTGGT-	TRUE	FALSE	FALSE	1	0	1	26	0.0194824
TTACATGATGCAGAAAGTTGATATCCCTCCGCTTCTTACTCTTTTTTTTTTTTCTCCCCCATCATACAGGTGAATATGACCATCTCCCAGAACAGGCCTTCTATATGGTGGGACCCATTGAAGAAGCTGTGGCAAAAGCTGATAAGCTGGC----------------TGAGGGGTCTTTGTCCTCTGTACTGTCTCTCTCCTTGCCCCTAACCCAAAAAGCTTCATTTTTCTGTGTAGGCTGCACAAGAGCCTTGATTGAAGATATATTCTTTCTGAACAGTATTTAAGGTTTCCAATAAAATGTACACCCCTCAGAATTTGTCTGATTCTCTTGGT-	TRUE	FALSE	FALSE	16	0	0	25	0.018733
TTACATGATGCAGAAAGTTGATATCCCTCCGCTTCTTACTCTTTTTTTTTTTCTCCCCCATCATACAGGTGAATATGACCATCTCCCAGAACAGGCCTTCTATATGGTGGGACCCATTGAAGAAGCTGTGGCAAAAGCTGATAAGCTGGCTGAAGGGCATTCATCGTGAGGGGTCTTTGTCCTCTGTACTGTCTCTCTCCTTGCCCCTAACCCAAAAAGCTTCATTTTTCTGTGTAGGCTGCACAAGAGCCTTGATTGAAGATATATTCTTTCTGAACAGTATTTAAGGTTTCCAATAAAATGTACACCCCTCAGAATTTGTCTGATTCTCTTGGT-	FALSE	TRUE	FALSE	0	0	0	25	0.018733
TTACATGATGCAGAAAGTTGATATCCCTCCGCTTCTTACTC-TTTTTTTTTTCTCCCCCATCATACAGGTGAATATGACCATCTCCCAGAACAGGCCTTCTATATGGTGGGACCCATTGAAGAAGCTGTGGCAAAAGCTGATAAGCTGGCTGAAGAGCATTCATCGTTGAGGGGTCTTTGTCCTCTGTACTGTCTCTCTCCTTGCCCCTAACCCAAAAAGCTTCATTTTTCTGTGTAGGCTGCACAAGAGCCTTGATTGAAGATATATTCTTTCTGAACAGTATTTAAGGTTTCCAATAAAATGTACACCCCT-AGAATTTGTCTGATTCTCTTGGT-	TRUE	FALSE	FALSE	0	1	0	25	0.018733
TTACATGATGCAGAAAGTTGATATCCCTCCGCTTCTTACTCTTTTTTTTTTTCTCCCCCATCATACAGGTGAATATGACCATCTCCCAGAACAGGCCTTCTATATGGTGGGACCCATTGAAGAAGCTGTGGCAAAAGCTGATAAGCTG-----------------GTGAGGGGTCTTTGTCCTCTGTACTGTCTCTCTCCTTGCCCCTAACCCAAAAAGCTTCATTTTTCTGTGTAGGCTGCACAAGAGCCTTGATTGAAGATATATTCTTTCTGAACAGTATTTAAGGTTTCCAATAAAATGTACACCCCTCAGAATTTGTCTGATTCTCTTGGT-	FALSE	TRUE	FALSE	0	0	0	25	0.018733
TTACATGATGCAGAAAGTTGATATCCCTCCGCTTCTTACTCTTTTTTTTTTTCTCCCCCATCATACAGGTGAATATGACCATCTCCCAGAACAGGCCTTCTATATGGTGGGACCCATTGAAGAAGCTGTGGCAAAAGCTGATAAGCTGGCTGAAGAGCATTCATCGTTTGAGGGGTCTTTGTCCTCTGTACTGTCTCTCTCCTTGCCCCTAACCCAAAAAGCTTCATTTTTCTGTGTAGGCTGCACAAGAGCCTTGATTGAAGATATATTCTTTCTGAACAGTATTTAAGGTTTCCAATAAAATGTACACCCCTCAGAATTTGTCTGATTCTCTTGGT-	TRUE	FALSE	FALSE	0	2	0	25	0.018733
TTACATGATGCAGAAAGTTGATATCCCTCCGCTTCTTACTCTTTTTTTTTTTCTCCCCCATCATACAGGTGAATATGACCATCTCCCAGAACAGGCCTTCTATATGGTGGGACCCATTGAAGAAGCTGTGGCAAAAGCTGATAAGCTGG-------------------------CTTTGTCCTCTGTACTGTCTCTCTCCTTGCCCCTAACCCAAAAAGCTTCATTTTTCTGTGTAGGCTGCACAAGAGCCTTGATTGAAGATATATTCTTTCTGAACAGTATTTAAGGTTTCCAATAAAATGTACACCCCTCAGAATTTGTCTGATTCTCTTGGT-	TRUE	FALSE	FALSE	25	0	0	25	0.018733
TTACATGATGCAGAAAGTTGATATCCCTCCGCTTCTTACTCTTTTTTTTTTTCTCCCCCATCATACAGGTGAATATGACCATCTCCCAGAACAGGCCTTCTATATGGTGGGACCCATTGAAGAAGCTGTGGCAAAAGCTGATAAGCTGGCTGAAGAGCATTCATCGTTGAGGGGTCTTTGTCCTCTGTACTGTCTCTCTCCTTGCCCCTAACCCAAAAAGCTTCATTTTTCTGTGTAGGCTGCACAATAGCCTTGATTGAAGATATATTCTTTCTGAACAGTATTTAAGGTTTCCAATAAAATGTACACCCCTCAGAATTTGTCTGATTCTCTTGGT-	TRUE	FALSE	FALSE	0	1	0	25	0.018733
TTACATGATGCAGAAAGTTGATATCCCTCCGCTTCTTACTCTTTTTTTTTTTCTCCCCCATCATACAGGTGAATATGACCATCTCCCAGAACAGGCCTTCTATATGGTGGGACCCATTGAAGAAGCTGTGGCAAAAGCTGATAAGCTGGCTGAAGAGCATTCATCGTTAGGGGTCTTTGTCCTCTGTACTGTCTCTCTCCTTGCCCCTAACCCAAAAAGCTTCATTTTTCTGTGTAGGCTGCACAAGAGCCTTGATTGAAGATATATTCTTTCTGAACAGTATTTAAGGTTTCCAATAAAATGTACACCCCTCAGAATTTGTCTGATTCTCTTGGT-	FALSE	TRUE	FALSE	0	0	0	25	0.018733
TTACATGATGCAGAAAGTTGATATCCCTCCGCTTCTTACTCTTTTTTTTTTTCTCCCCCATCATACAGGTGAATATGACCATCTCCCAGAACAGGCCTTCTATATGGTGGGACCCATTGAAGAAGCTGTGGCAAAAGCTGATAAGCTGGCTGAAGAGCATTCATCGTGAGGGGTCTTTGTCCTCTGTACTGTCTCTCTCCTTGCCCCTAACCCAAAAAGCTTCATTTTTCTGTGTAGGCTGCACAAGAGCCTTGATTGAAGATATATTCTTTCTGAACAGTATTTAAGGTTTCCAATAAAATGTACACCCC-CAGAATTTGTCTGATTCTCTTGGT-	FALSE	TRUE	FALSE	0	0	0	25	0.018733
TTACATGATGCAGAAAGTTGATATCCCTCCGCTTCTTACTC-TTTTTTTTTTCTCCCCCATCATACAGGTGAATATGACCATCTCCCAGAACAGGCCTTCTATATGGTGGGACCCATTGAAGAAGCTGTGGCAAAAGCTGATAAGCTGGCTGAAGAGCATTCATCGATGAGGGGTCTTTGTCCTCTGTACTGTCTCTCTCCTTGCCCCTAACCCAAAAAGCTTCATTTTTCTGTGTAGGCTGCACAAGAGCCTTGATTGAAGATATATTCTTTCTGAACAGTATTTAAGGTTTCCAATAAAATGTACACCCCTCAGAATTTGTCTGATTCTCTTGGT-	TRUE	FALSE	FALSE	0	1	0	25	0.018733
TTACATGATGCAGAAAGTTGATATCCCTCCGCTTCTTACTCTTTTTTTTTTTCTCCCCCATCATACAGGTGAATATGACCATCTCCCAGAACAGGCCTTCTATATGGTGGGACCCATTGAAGAAGCTGTGGCAAAAGCTGATAAGCTGGCTGAAGGGCATTCATCGTTGAGGGGTCTTTGTCCTCTGTACTGTCTCTCTCCTTGCCCCTAACCCAAAAAGCTTCATTTTTCTGTGTAGGCTGCACAAGAGCCTTGATTGAAGATATATTCTTTCTGAACAGTATTTAAGGTTTCCAATAAAATGTACACCCCTCAGAATTTGTCTGATTCTCTTGGT-	TRUE	FALSE	FALSE	0	1	0	25	0.018733
TTACATGATGCAGAAAGTTGATATCCCTCCGCTTCTTACTC-TTTTTTTTTTCTCCCCCATCATACAGGTGAATATGACCATCTCCCAGAACAGGCCTTCTATATGGTGGGACCCATTGAAGAAGCTGTGGCAAAAGCTGATAAGCTGGCTGAAGAGCATTCATCGTGTGAGGGGTCTTTGTCCTCTGTACTGTCTCTCTCCTTGCCCCTAACCCAAAAAGCTTCATTTTTCTGTGTAGGCTGCACAAGAGCCTTGATTGAAGATATATTCTTTCTGAACAGTATTTAAGGTTTCCAATAAAATGTACACCCCTCAGAATTTGTCTGATTCTCTTGGT-	FALSE	TRUE	FALSE	0	0	0	24	0.0179837
TTACATGATGCAGAAAGTTGATATCCCTCCGCTTCTTACTC-TTTTTTTTTTCTCCCCCATCATACAGGTGAATATGACCATCTCCCAGAACAGGCCTTCTATATGGTGGGACCCATTGAAGAAGCTGTGGCAAAAGCTGATAAGCTGGCTGAAGAGCATTCATCGTGAGGGGTCTTTGTCCTCTGTACTGTCTCTCTCCTTGCCCCTAACCCAAAAAGCTTCATTTTTCTGTGTAGGCTGCACAAGAGCCTTGATTGAAGATATATTCTTTCTGAACAGTATTTAAGGTTTCCAATAAAATGTACA-CCCTCAGAATTTGTCTGATTCTCTTGGT-	FALSE	TRUE	FALSE	0	0	0	24	0.0179837
TTACATGATGCAGAAAGTTGATATCCCTCCGCTTCTTACTCTTTTTTTTTTTCTCCCCCATCATACAGGTGAATATGACCATCTCCCAGAACAGGCCTTCTATATGGTGGGACCCATTGAAGAAGCTGTGGCAAAAGCTGATAAGCT-----------------------GGGTCTTTGTCCTCTGTACTGTCTCTCTCCTTGCCCCTAACCCAAAAAGCTTCATTTTTCTGTGTAGGCTGCACAAGAGCCTTGATTGAAGATATATTCTTTCTGAACAGTATTTAAGGTTTCCAATAAAATGTACACCCCTCAGAATTTGTCTGATTCTCTTGGT-	TRUE	FALSE	FALSE	23	0	0	24	0.0179837
TTACATGATGCAGAAAGTTGATATCCCTCCGCTTCTTACTC-TTTTTTTTTTCTCCCCCATCATACAGGTGAATATGACCATCTCCCAGAACAGGCCTTCTATATGGTGGGACCCATTGAAGAAGCTGTGGCAAAAGCTGATAAGCTGGCTGAAGAGCATTCATCGTGAGGGGTCTTTGTCCTCTGTACTGTCTCTCTCCTTGCCCCTAACCCAAAAAGCTTCATTTTTCTGTGTAGGCTGCACAAGAGCCTTGATTGAAGATATATTCTTTCTGAACAGTATTTAAGGTTTCCAATAAAATGTACACCCCT-AGAATTTGTCTGATTCTCTTGGT-	FALSE	TRUE	FALSE	0	0	0	24	0.0179837
TTACATGATGCAGAAAGTTGATATCCCTCCGCTTCTTACTC-TTTTTTTTTTCTCCCCCATCATACAGGTGAATATGACCATCTCCCAGAACAGGCCTTCTATATGGTGGGACCCATTGAAGAAGCTGTGGCAAAAGCTGATAAGCTGGCTGAAGAGCATTCATCGTGTATAATAAATACATATCACGGCGATATTTATAACTGTTGAGGGGTCTTTGTCCTCTGTACTGTCTCTCTCCTTGCCCCTAACCCAAAAAGCTTCATTTTTCTGTGTAGGCTGCACAAGAGCCTTGATTGAAGATATATTCTTTCTGAACAGTATTTAAGGTTTCCAATAAAATGTACACCCCTCAGAATTTGTCTGATTCTCTTGGT-	TRUE	FALSE	FALSE	0	39	0	24	0.0179837
TTACATGATGCAGAAAGTTGATATCCCTCCGCTTCTTACTC-TTTTTTTTTTCTCCCCCATCATACAGGTGAATATGACCATCTCCCAGAACAGGCCTTCTATATGGTGGGACCCATTGAAGAAGCTGTGGCAAAAGCTGATAAGCTGGCTGAAGAGCATTCATCGT--GGGGTCTTTGTCCTCTGTACTGTCTCTCTCCTTGCCCCTAACCCAAAAAGCTTCATTTTTCTGTGTAGGCTGCACAAGAGCCTTGATTGAAGATATATTCTTTCTGAACAGTATTTAAGGTTTCCAATAAAATGTACACCCCTCAGAATTTGTCTGATTCTCTTGGT-	FALSE	TRUE	FALSE	0	0	0	23	0.0172344
TTACATGATGCAGAAAGTTGATATCCCTCCGCTTCTTACTCTTTTTTTTTTTTCTCCCCCATCATACAGGTGAATATGACCATCTCCCAGAACAGGCCTTCTATATGGTGGGACCCATTGAAGAAGCTGTGGCAAAAGCTGATAAGCTGGCTGAAGAGCATTCA----------TCTTTGTCCTCTGTACTGTCTCTCTCCTTGCCCCTAACCCAAAAAGCTTCATTTTTCTGTGTAGGCTGCACAAGAGCCTTGATTGAAGATATATTCTTTCTGAACAGTATTTAAGGTTTCCAATAAAATGTACACCCCTCAGAATTTGTCTGATTCTCTTGGT-	TRUE	FALSE	FALSE	10	0	0	23	0.0172344
TTACATGATGCAGAAAGTTGATATCCCTCCGCTTCTTACTCTTTTTTTTTTTCTCCCCCATCATACAGGTGAATATGACCATCTCCCAGAACAGGCCTTCTATATGGTGGGACCCATTGAAGAAGCTGTGGCAAAAGCTGATAAGCTGGCTGAAGAGCATTCATCGTGAGGGGTCTTTGTCCTCTTTACTGTCTCTCTCCTTGCCCCTAACCCAAAAAGCTTCATTTTTCTGTGTAGGCTGCACAAGAGCCTTGATTGAAGATATATTCTTTCTGAACAGTATTTAAGGTTTCCAATAAAATGTACACCCCTCAGAATTTGTCTGATTCTCTTGGT-	FALSE	TRUE	FALSE	0	0	0	23	0.0172344
TTACATGATGCAGAAAGTTGATATCCCTCCGCTTCTTACTC-TTTTTTTTTTCTCCCCCATCATACAGGTGAATATGACCATCTCCCAGAACAGGCCTTCTATATGGTGGGACCCATTGAAGAAGCTGTGGCAAAAGCTGATAAGCTGGCTGAAGAGCATTCATC-----GGGTCTTTGTCCTCTGTACTGTCTCTCTCCTTGCCCCTAACCCAAAAAGCTTCATTTTTCTGTGTAGGCTGCACAAGAGCCTTGATTGAAGATATATTCTTTCTGAACAGTATTTAAGGTTTCCAATAAAATGTACACCCCTCAGAATTTGTCTGATTCTCTTGGT-	TRUE	FALSE	FALSE	5	0	0	23	0.0172344
TTACATGATGCAGAAAGTTGATATCCCTCCGCTTCTTACTCTTTTTTTTTTTCTCCCCCATCATACAGGTGAATATGACCATCTCCCAGAACAGGCCTTCTATATGGTGGGACCCATTGAAGAAGCTGTGGCAAAAGCTGATAAGCTGGCTGAAGAGCATTCATCGTGAGGGGTCTTTGTCCTCTGTACTGTCTCTCTCCTTGCCCCTAACCCAAAAAGCTTCATTTTTCTGTGTAGGCTGCACAAGAGCCTTGATTGAAGATATATTCTTTCTGAACAGTATTTAAGGTTTCCAATAAAATGTACACCCCTCAGAATTTGTCTGATTCTCTTGG--	FALSE	TRUE	FALSE	0	0	0	23	0.0172344
TTACATGATGCAGAAAGTTGATATCCCTCCGCTTCTTACTCTTTTTTTTTTTCTCCCCCATCATAAAGGTGAATATGACCATCTCCCAGAACAGGCCTTCTATATGGTGGGACCCATTGAAGAAGCTGTGGCAAAAGCTGATAAGCTGGCTGAAGAGCATTCATCGTGAGGGGTCTTTGTCCTCTGTACTGTCTCTCTCCTTGCCCCTAACCCAAAAAGCTTCATTTTTCTGTGTAGGCTGCACAAGAGCCTTGATTGAAGATATATTCTTTCTGAACAGTATTTAAGGTTTCCAATAAAATGTACACCCCTCAGAATTTGTCTGATTCTCTTGGT-	FALSE	TRUE	FALSE	0	0	0	23	0.0172344
TTACATGATGCAGAAAGTTGATATCCCTCCGCTTCTTACTC-TTTTTTTTTTCTCCCCCATCATACAGGTGAATATGACCATCTCCCAGAACAGGCCTTCTATATGGTGGGACCCATTGAAGAAGCTGTGGCAAAAGCTGATAAGCTGGCTGAAGAGCATTCATCG--------CTTTGTCCTCTGTACTGTCTCTCTCCTTGCCCCTAACCCAAAAAGCTTCATTTTTCTGTGTAGGCTGCACAAGAGCCTTGATTGAAGATATATTCTTTCTGAACAGTATTTAAGGTTTCCAATAAAATGTACACCCCTCAGAATTTGTCTGATTCTCTTGGT-	TRUE	FALSE	FALSE	8	0	0	23	0.0172344
TTACATGATGCAGAAAGTTGATATCCCTCCGCTTCTTACTCTTTTTTTTTTTCTCCCCCATCATACAGGTGAATATGACCATCTCCCAGAACAGGCCTTCTATATGGTGGGACCCATTGAAGAAGCTGTGGCAAAAGCTGATAAGCTGGCTGAAGAGCATTCATCGTTGAGGGGTCTTTGTCCTCTTTACTGTCTCTCTCCTTGCCCCTAACCCAAAAAGCTTCATTTTTCTGTGTAGGCTGCACAAGAGCCTTGATTGAAGATATATTCTTTCTGAACAGTATTTAAGGTTTCCAATAAAATGTACACCCCTCAGAATTTGTCTGATTCTCTTGGT-	TRUE	FALSE	FALSE	0	1	0	23	0.0172344
TTACATGATGCAGAAAGTTGATATCCCTCCGCTTCTTACTCTTTTTTTTTTTCTCCCCCATCATACAGGTGAATATGACCATCTCCCAGAACAGGCCTTCTATATGGTGGGACCCATTGAAGAAGCTGTGGCAAAAGCTGATAAGCTGGCTGAAGAGCATTCCTCGTTGAGGGGTCTTTGTCCTCTGTACTGTCTCTCTCCTTGCCCCTAACCCAAAAAGCTTCATTTTTCTGTGTAGGCTGCACAAGAGCCTTGATTGAAGATATATTCTTTCTGAACAGTATTTAAGGTTTCCAATAAAATGTACACCCCTCAGAATTTGTCTGATTCTCTTGGT-	TRUE	FALSE	FALSE	0	1	0	23	0.0172344
TTACATGATGCAGAAAGTTGATATCCCTCCGCTTCTTACTCTTTTTTTTTTTCTCCCCCATCATACAGGTGAATATGACCATCTCCCAGAACAGGCCTTCTATATGGTGGGACCCATTGAAGAAGCTGGGGCAAAAGCTGATAAGCTGGCTGAAGAGCATTCATCGTGGGGATCCGACTATAAGGACCACGACGGAGACTACAAGGATCATGATATTGATTACAAAGACGATGACGATAAGTAAGAGGGGTCTTTGTCCTCTGTACTGTCTCTCTCCTTGCCCCTAACCCAAAAAGCTTCATTTTTCTGTGTAGGCTGCACAAGAGCCTTGATTGAAGATATATTCTTTCTGAACAGTATTTAAGGTTTCCAATAAAATGTACACCCCTCAGAATTTGT…	FALSE	FALSE	TRUE	1	77	1	23	0.0172344
TTACATGATGCAGAAAGTTGATATCCCTCCGCTTCTTACTC-TTTTTTTTTTCTCCCCCATCATACAGGTGAATATGACCATCTCCCAGAAAAGGCCTTCTATATGGTGGGACCCATTGAAGAAGCTGTGGCAAAAGCTGATAAGCTGGCTGAAGAGCATTCATCGTGAGGGGTCTTTGTCCTCTGTACTGTCTCTCTCCTTGCCCCTAACCCAAAAAGCTTCATTTTTCTGTGTAGGCTGCACAAGAGCCTTGATTGAAGATATATTCTTTCTGAACAGTATTTAAGGTTTCCAATAAAATGTACACCCCTCAGAATTTGTCTGATTCTCTTGGT-	FALSE	TRUE	FALSE	0	0	0	23	0.0172344
TTACATGATGCAGAAAGTTGATATCCCTCCGCTTCTTACTCTTTTTTTTTTTTCTCCCCCATCATACAGGTGAATATGACCATCTCCCAGAACAGGCCTTCTATATGGTGGGACCCATTGAAGAAGCTGTGGCAAAAGCTGATAAGCTGGCTGAAGAGCA---------AGGGGTCTTTGTCCTCTGTACTGTCTCTCTCCTTGCCCCTAACCCAAAAAGCTTCATTTTTCTGTGTAGGCTGCACAAGAGCCTTGATTGAAGATATATTCTTTCTGAACAGTATTTAAGGTTTCCAATAAAATGTACACCCCTCAGAATTTGTCTGATTCTCTTGGT-	TRUE	FALSE	FALSE	9	0	0	23	0.0172344
TTACATGATGCAGAAAGTTGATATCCCTCCGCTTCTTACTCTTTTTTTTTTTCTCCCCCATCATACAGGTGAATATGACCATCTCCCAGAACAGGCCTTCTATATGGTGGGACCCATTGAAGAAGCTGTGGCAAAAGCTGATAAGCTGGCTGAAGAGCATTCATCGTTGAGGGGTCTTTGTCCTCTGTACTGTCTCTCTCCTTGCCCCTAACCCAAAAAGCTTCATTTTTCTGTGTAGGCTGCACAAGAGCCTTGATTGAAGATATATTCTTTCTGAACAGTATTTAAGGTTTCCAATAAAATGTACACCCC-CAGAATTTGTCTGATTCTCTTGGT-	TRUE	FALSE	FALSE	0	1	0	23	0.0172344
TTACATGATGCAGAAAGTTGATATCCCTCCGCTTCTTACTC-TTTTTTTTTTCTCCCCCATCATACAGGTGAATATGACCATCTCCCAGAACAGGCCTTCTATATGGTGGGACCCATTGAAGAAGCTGTGGCAAAAGCTGATAAGCTGGCT-------------------------------CCTGTACTGTCTCTCTCCTTGCCCCTAACCCAAAAAGCTTCATTTTTCTGTGTAGGCTGCACAAGAGCCTTGATTGAAGATATATTCTTTCTGAACAGTATTTAAGGTTTCCAATAAAATGTACACCCCTCAGAATTTGTCTGATTCTCTTGGT-	TRUE	FALSE	FALSE	31	0	0	23	0.0172344
TTACATGATGCAGAAAGTTGATATCCCTCCGCTTCTTACTCTTTTTTTTTTTCTCCCCCATCATACAGGTGAATATGACCATCTCCCAGAACAGGCCTTCTATATGGTGGGACCCATTGAAGAAGCTGTGGCAAAAGCTGATAAGCTGGCTGAAGAGCATTCATCGTGAGGGGTCTTTGTCCTCTGTACTGTCTCTCTCCTTGCCCCTAACCCAAAAAGCTTCATTTTTCTGTGTAGGCTGCACAAGAGCCTTGATTGAAGATATATTCTTTCTGAACAGTATTTAAGGTTTCCAATAAAATGTACACCCCTC-GAATTTGTCTGATTCTCTTGGT-	FALSE	TRUE	FALSE	0	0	0	22	0.0164851
TTACATGATGCAGAAAGTTGATATCCCTCCGCTTCTTACTCTTTTTTTTTTTCTCCCCCATCATACAGGTGAATATGACCATCTCCCAGAACAGGCCTTCTATATGGTGGGACCCATTGAAGAAGCTGTGGCAAAAGCTGATAAGCTGGCTGAAGAGCATTCATCGTGGGGATCCGACTATAAGGACCACGACGGAGACTAAAAGGATCATGATATTGATTACAAAGACGATGACGATAAGTAAGAGGGGTCTTTGTCCTCTGTACTGTCTCTCTCCTTGCCCCTAACCCAAAAAGCTTCATTTTTCTGTGTAGGCTGCACAAGAGCCTTGATTGAAGATATATTCTTTCTGAACAGTATTTAAGGTTTCCAATAAAATGTACACCCCTCAGAATTTGT…	FALSE	FALSE	TRUE	1	77	0	22	0.0164851
TTACATGATGCAGAAAGTTGGTATCCCTCCGCTTCTTACTC-TTTTTTTTTTCTCCCCCATCATACAGGTGAATATGACCATCTCCCAGAACAGGCCTTCTATATGGTGGGACCCATTGAAGAAGCTGTGGCAAAAGCTGATAAGCTGGCTGAAGAGCATTCATCGTGGGGATCCGACTATAAGGACCACGACGGAGACTACAAGGATCATGATATTGATTACAAAGACGATGACGATAAGTAAGAGGGGTCTTTGTCCTCTGTACTGTCTCTCTCCTTGCCCCTAACCCAAAAAGCTTCATTTTTCTGTGTAGGCTGCACAAGAGCCTTGATTGAAGATATATTCTTTCTGAACAGTATTTAAGGTTTCCAATAAAATGTACACCCCTCAGAATTTGT…	FALSE	FALSE	FALSE	2	77	1	22	0.0164851
TTACATGATGCAGAAAGTTGATATCCCTCCGCTTCTTACTCTTTTTTTTTTTCTCCCCCATCATACAGGTGAATATGACCATCTCCCAGAACAGCCCTTCTATATGGTGGGACCCATTGAAGAAGCTGTGGCAAAAGCTGATAAGCTGGCTGAAGAGCATTCATCGTTGAGGGGTCTTTGTCCTCTGTACTGTCTCTCTCCTTGCCCCTAACCCAAAAAGCTTCATTTTTCTGTGTAGGCTGCACAAGAGCCTTGATTGAAGATATATTCTTTCTGAACAGTATTTAAGGTTTCCAATAAAATGTACACCCCTCAGAATTTGTCTGATTCTCTTGGT-	TRUE	FALSE	FALSE	0	1	0	22	0.0164851
TTACATGATGCAGAAAGTTGATATCCCTCCGCTTCTTACTCTTTTTTTTTTTCTCCCCCATCATACAGGTGAATATGACCATCTCCCAGAACAGGCCTTCTATATGGTGGGACCCATTGAAGAAGCTGTGGCAAAAGCTGATAAGCTGGCTGAAGAGCATTCATCGTGGGGATCCGACTATAAGGACCACGACGGAGACTACAAGGATCATGATATTGATTACAAAGACGATGACGATAAGTAAGAGTGGTCTTTGTCCTCTGTACTGTCTCTCTCCTTGCCCCTAACCCAAAAAGCTTCATTTTTCTGTGTAGGCTGCACAAGAGCCTTGATTGAAGATATATTCTTTCTGAACAGTATTTAAGGTTTCCAATAAAATGTACACCCCTCAGAATTTGT…	FALSE	FALSE	TRUE	1	77	1	22	0.0164851
TTACATGATGCAGAAAGTTGATATCCCTCCGCTTCTTACTCTTTTTTTTTTTCTCCCCCATCATACAGGTGAATATGACCATCTCCCAGAACAGGCCTTCTATATGGTGGGACCCATTGAAGAAGCTGTGGCAAAAGCTGATAAGCTGGCT--------------GTGAGGGGTCTTTGTCCTCTGTACTGTCTCTCTCCTTGCCCCTAACCCAAAAAGCTTCATTTTTCTGTGTAGGCTGCACAAGAGCCTTGATTGAAGATATATTCTTTCTGAACAGTATTTAAGGTTTCCAATAAAATGTACACCCCTCAGAATTTGTCTGATTCTCTTGGT-	FALSE	TRUE	FALSE	0	0	0	22	0.0164851
TTACATGATGCAGAAAGTTGATATCCCTCCGCTTCTTACTCTTTTTTTTTTTTCTCCCCCATCATACAGGTGAATATGACCATCTCCCAGAACAGGCCTTCTATATGGTGGGACCCATTGAAGAAGCTGTGGCAAAAGCTGATAAGCTGGCTGAAGAGCATTCATC----GGGGTCTTTGTCCTCTGTACTGTCTCTCTCCTTGCCCCTAACCCAAAAAGCTTCATTTTTCTGTGTAGGCTGCACAAGAGCCTTGATTGAAGATATATTCTTTCTGAACAGTATTTAAGGTTTCCAATAAAATGTACACCCCTCAGAATTTGTCTGATTCTCTTGGT-	TRUE	FALSE	FALSE	4	0	0	22	0.0164851
TTACATGATGCAGAAAGTTGATATCCCTCCGCTTCTTACTCTTTTTTTTTTTCTCCCCCATCATACAGGTGAATATGACCATCTCCCAGAACAGGCCTTCTATATGGTGGGACCCATTGAAAAAGCTGTGGCAAAAGCTGATAAGCTGGCTGAAGAGCATTCATCGTGAGGGGTCTTTGTCCTCTGTACTGTCTCTCTCCTTGCCCCTAACCCAAAAAGCTTCATTTTTCTGTGTAGGCTGCACAAGAGCCTTGATTGAAGATATATTCTTTCTGAACAGTATTTAAGGTTTCCAATAAAATGTACACCCCTCAGAATTTGTCTGATTCTCTTGGT-	FALSE	TRUE	FALSE	0	0	0	22	0.0164851
TTACATGATGCAGAAAGTTGATATCCCTCCGCTTCTTACTCTTTTTTTTTTTCTCCCCCATCATACAGGTGAATATGCCCATCTCCCAGAACAGGCCTTCTATATGGTGGGACCCATTGAAGAAGCTGTGGCAAAAGCTGATAAGCTGGCTGAAGAGCATTCATCGTTGAGGGGTCTTTGTCCTCTGTACTGTCTCTCTCCTTGCCCCTAACCCAAAAAGCTTCATTTTTCTGTGTAGGCTGCACAAGAGCCTTGATTGAAGATATATTCTTTCTGAACAGTATTTAAGGTTTCCAATAAAATGTACACCCCTCAGAATTTGTCTGATTCTCTTGGT-	TRUE	FALSE	FALSE	0	1	0	22	0.0164851
TTACATGATGCAGAAAGTTGATATCCCTCCGCTTCTTACTCTTTTTTTTTTTCTCCCCCACCATACAGGTGAATATGACCATCTCCCAGAACAGGCCTTCTATATGGTGGGACCCATTGAAGAAGCTGTGGCAAAAGCTGATAAGCTGGCTGAAGAGCATTCATCGTTGAGGGGTCTTTGTCCTCTGTACTGTCTCTCTCCTTGCCCCTAACCCAAAAAGCTTCATTTTTCTGTGTAGGCTGCACAAGAGCCTTGATTGAAGATATATTCTTTCTGAACAGTATTTAAGGTTTCCAATAAAATGTACACCCCTCAGAATTTGTCTGATTCTCTTGGT-	TRUE	FALSE	FALSE	0	1	0	22	0.0164851
TTACATGATGCAG-AAGTTGATATCCCTCCGCTTCTTACTCTTTTTTTTTTTCTCCCCCATCATACAGGTGAATATGACCATCTCCCAGAACAGGCCTTCTATATGGTGGGACCCATTGAAGAAGCTGTGGCAAAAGCTGATAAGCTGGCTGAAGAGCATTCATCGTGAGGGGTCTTTGTCCTCTGTACTGTCTCTCTCCTTGCCCCTAACCCAAAAAGCTTCATTTTTCTGTGTAGGCTGCACAAGAGCCTTGATTGAAGATATATTCTTTCTGAACAGTATTTAAGGTTTCCAATAAAATGTACACCCCTCAGAATTTGTCTGATTCTCTTGGT-	FALSE	TRUE	FALSE	0	0	0	21	0.0157358
TTACATGATGCAGAAAGTTGATATCCCTCCGCTTCTTACTCTTTTTTTTTTTTCTCCCCCATCATACAGGTGAATATGACCATCTCCCAGAACAGGCCTTCTATATGGTGGGACCCATTGAAGAAGCTGTGGCAAAAGCTGATAAGCTGGCTGAAGAGCATTCATCG-----------TGTCCTCTGTACTGTCTCTCTCCTTGCCCCTAACCCAAAAAGCTTCATTTTTCTGTGTAGGCTGCACAAGAGCCTTGATTGAAGATATATTCTTTCTGAACAGTATTTAAGGTTTCCAATAAAATGTACACCCCTCAGAATTTGTCTGATTCTCTTGGT-	TRUE	FALSE	FALSE	11	0	0	21	0.0157358
TTACATGATGCAGAAAGTTGATATCCCTCCGCTTCTTACTC-TTTTTTTTTTCTCCCCCATCATACAGGTGAATATGACCATCTCCCAGAACAGGCCTTCTATATGGTGGGACCCATTGAAGAAGCTGTGGCAAAAGCTGATAAGCTGGCTGAAGAGCATTCATCGTGAGGGGTCTTTTTCCTCTGTACTGTCTCTCTCCTTGCCCCTAACCCAAAAAGCTTCATTTTTCTGTGTAGGCTGCACAAGAGCCTTGATTGAAGATATATTCTTTCTGAACAGTATTTAAGGTTTCCAATAAAATGTACACCCCTCAGAATTTGTCTGATTCTCTTGGT-	FALSE	TRUE	FALSE	0	0	0	21	0.0157358
TTACATGATGCAGAAAGTTGATATCCCTCCGCTTCTTACTC-TTTTTTTTTTCTCCCCCATCATACAGGTGAATATGACCATCTCCCAGAACAGGCCTTCTATATGGTGGGACCCATTGAAGAAGCTGTGGCAAAAGCTGATAAGCTGGCTGAAGAGCATTCATCGTTGAGGGGTCTTTTTCCTCTGTACTGTCTCTCTCCTTGCCCCTAACCCAAAAAGCTTCATTTTTCTGTGTAGGCTGCACAAGAGCCTTGATTGAAGATATATTCTTTCTGAACAGTATTTAAGGTTTCCAATAAAATGTACACCCCTCAGAATTTGTCTGATTCTCTTGGT-	TRUE	FALSE	FALSE	0	1	0	21	0.0157358
TTACATGATGCAGAAAGTTGATATCCCTCCGCTTCTTACTCTTTTTTTTTTTCTCCCCCATCATACAGGTGAAAATGACCATCTCCCAGAACAGGCCTTCTATATGGTGGGACCCATTGAAGAAGCTGTGGCAAAAGCTGATAAGCTGGCTGAAGAGCATTCATCGTTGAGGGGTCTTTGTCCTCTGTACTGTCTCTCTCCTTGCCCCTAACCCAAAAAGCTTCATTTTTCTGTGTAGGCTGCACAAGAGCCTTGATTGAAGATATATTCTTTCTGAACAGTATTTAAGGTTTCCAATAAAATGTACACCCCTCAGAATTTGTCTGATTCTCTTGGT-	TRUE	FALSE	FALSE	0	1	0	21	0.0157358
TTACATGATGCAGAAAGTTGATATCCCTCCGCTTCTTACTCTTTTTTTTTTTCTCCCCCATCATACAGGTGAATATGACCATCTCCCAGAACAGGCCTTCTATTTGGTGGGACCCATTGAAGAAGCTGTGGCAAAAGCTGATAAGCTGGCTGAAGAGCATTCATCGTTGAGGGGTCTTTGTCCTCTGTACTGTCTCTCTCCTTGCCCCTAACCCAAAAAGCTTCATTTTTCTGTGTAGGCTGCACAAGAGCCTTGATTGAAGATATATTCTTTCTGAACAGTATTTAAGGTTTCCAATAAAATGTACACCCCTCAGAATTTGTCTGATTCTCTTGGT-	TRUE	FALSE	FALSE	0	1	0	21	0.0157358
TTACATGATGCAGAAAGTTGATATCCCTCCGCTTCTTACTCTTTTTTTTTTTCTCCCCCACCATACAGGTGAATATGACCATCTCCCAGAACAGGCCTTCTATATGGTGGGACCCATTGAAGAAGCTGTGGCAAAAGCTGATAAGCTGGCTGAAGAGCATTCATCGTGAGGGGTCTTTGTCCTCTGTACTGTCTCTCTCCTTGCCCCTAACCCAAAAAGCTTCATTTTTCTGTGTAGGCTGCACAAGAGCCTTGATTGAAGATATATTCTTTCTGAACAGTATTTAAGGTTTCCAATAAAATGTACACCCCTCAGAATTTGTCTGATTCTCTTGGT-	FALSE	TRUE	FALSE	0	0	0	21	0.0157358
TTACATGATGCAGAAAGTTGATATCCCTCCGCTTCTTACTCTTTTTTTTTTTCTCCCCCATCATACAGGTGAATATGACCATCTCCCAGAACAGCCCTTCTATATGGTGGGACCCATTGAAGAAGCTGTGGCAAAAGCTGATAAGCTGGCTGAAGAGCATTCATCGTGAGGGGTCTTTGTCCTCTGTACTGTCTCTCTCCTTGCCCCTAACCCAAAAAGCTTCATTTTTCTGTGTAGGCTGCACAAGAGCCTTGATTGAAGATATATTCTTTCTGAACAGTATTTAAGGTTTCCAATAAAATGTACACCCCTCAGAATTTGTCTGATTCTCTTGGT-	FALSE	TRUE	FALSE	0	0	0	20	0.0149864
TTACATGATGCAGAAAGTTGATATCCCTCCGCTTCTTACTCTTTTTTTTTTTCTCCCCCATCATACAGGTGAATATGACCATCTCCCAGAACAGGCCTTCTATATGGTGGGACCCATTGAAGAAGCTGTGGCAAAAGCTGATAAGCTGGCTGAAGAGCATTCATCGTGGGGATCCGACTATAAGGACAACGACGGAGACTACAAGGATCATGATATTGATTACAAAGACGATGACGATAAGTAAGAGGGGTCTTTGTCCTCTGTACTGTCTCTCTCCTTGCCCCTAACCCAAAAAGCTTCATTTTTCTGTGTAGGCTGCACAAGAGCCTTGATTGAAGATATATTCTTTCTGAACAGTATTTAAGGTTTCCAATAAAATGTACACCCCTCAGAATTTGT…	FALSE	FALSE	TRUE	1	77	0	20	0.0149864
TTACATGATGCAGAAAGTTGATATCCCTCCGCTTCTTACTCTTTTTTTTTTTCTCCCCCATCATACAGGTGAATATGACCATCTCCCAGAACAGGCCTTCTATATGGTGGGACCCATTTAAGAAGCTGTGGCAAAAGCTGATAAGCTGGCTGAAGAGCATTCATCGTGAGGGGTCTTTGTCCTCTGTACTGTCTCTCTCCTTGCCCCTAACCCAAAAAGCTTCATTTTTCTGTGTAGGCTGCACAAGAGCCTTGATTGAAGATATATTCTTTCTGAACAGTATTTAAGGTTTCCAATAAAATGTACACCCCTCAGAATTTGTCTGATTCTCTTGGT-	FALSE	TRUE	FALSE	0	0	0	20	0.0149864
TTACATGATGCAGAAAGTTGATATCCCTCCGCTTCTTACTCTTTTTTTTTTTCTCCCCCATCATACAGGTGAATATGACCATCTCCCAGAACAGGCCTTCTATATGGTGGGACCCATTGAAGAAGCTGTGGCAAAAGCTGATAAGCTGGCTGAAGAGCATTCACT----AGGGGTCTTTGTCCTCTGTACTGTCTCTCTCCTTGCCCCTAACCCAAAAAGCTTCATTTTTCTGTGTAGGCTGCACAAGAGCCTTGATTGAAGATATATTCTTTCTGAACAGTATTTAAGGTTTCCAATAAAATGTACACCCCTCAGAATTTGTCTGATTCTCTTGGT-	TRUE	FALSE	FALSE	4	0	0	20	0.0149864
TTACATGATGCAGAAAGTTGATATCCCTCCGCTTCTTACTCTTTTTTTTTTTCTCCCCCATCATACAGGTGAATATGACCATCTCCCAGAACAGGCCTTCTATATGGTGGGACCCATTGAAGAAGCTGTGGCAAAAGCTGATAAGCTGGCTGAAGAG-----------------------------------------------------------------CATTTTTCTGTGTAGGCTGCACAAGAGCCTTGATTGAAGATATATTCTTTCTGAACAGTATTTAAGGTTTCCAATAAAATGTACACCCCTCAGAATTTGTCTGATTCTCTTGGT-	TRUE	FALSE	FALSE	65	0	0	20	0.0149864
TTACATGATGCAGAAAGTTGATATCCCTCCGCTTCTTACTCTTTTTTTTTTTCTCCCCCATCATACAGGTGAATATGACCATCTCCCAGAACAGGCCTTCTATATGGTGGGACCCCTTGAAGAAGCTGTGGCAAAAGCTGATAAGCTGGCTGAAGAGCATTCATCGTGAGGGGTCTTTGTCCTCTGTACTGTCTCTCTCCTTGCCCCTAACCCAAAAAGCTTCATTTTTCTGTGTAGGCTGCACAAGAGCCTTGATTGAAGATATATTCTTTCTGAACAGTATTTAAGGTTTCCAATAAAATGTACACCCCTCAGAATTTGTCTGATTCTCTTGGT-	FALSE	TRUE	FALSE	0	0	0	20	0.0149864
TTACATGATGCAGAAAGTTGATATCCCTCCGCTTCTTA--CTTTTTTTTTTTCTCCCCCATCATACAGGTGAATATGACCATCTCCCAGAACAGGCCTTCTATATGGTGGGACCCATTGAAGAAGCTGTGGCAAAAGCTGATAAGCTGG---------------------------------------------------------------------------------------------------------------------------CTGAACAGTATTTAAGGTTTCCAATAAAATGTACACCCCTCAGAATTTGTCTGATTCTCTTGGT-	TRUE	FALSE	FALSE	123	0	0	20	0.0149864
TTACATGATGCAGAAAGTTGATATCCCTCCGCTTCTTACTC-TTTTTTTTTTCTCCCCCATCATACAGGTGAATATGACCATCTCCCAGAACAGGCCTTCTATATGGTGGGACCCATTGAAGAAGCTGTGGCAAAAGCTGATAAGCTGGCTGAAGAGCA--------CAGGGGTCTTTGTCCTCTGTACTGTCTCTCTCCTTGCCCCTAACCCAAAAAGCTTCATTTTTCTGTGTAGGCTGCACAAGAGCCTTGATTGAAGATATATTCTTTCTGAACAGTATTTAAGGTTTCCAATAAAATGTACACCCCTCAGAATTTGTCTGATTCTCTTGGT-	TRUE	FALSE	FALSE	8	0	0	20	0.0149864
TTACATGATGCAGAAAGTTGATATCCCTCCGCTTCTTACTCTTTTTTTTTTTCTCCCCCATCATACAGGTGAAAATGACCATCTCCCAGAACAGGCCTTCTATATGGTGGGACCCATTGAAGAAGCTGTGGCAAAAGCTGATAAGCTGGCTGAAGAGCATTCATCGTGAGGGGTCTTTGTCCTCTGTACTGTCTCTCTCCTTGCCCCTAACCCAAAAAGCTTCATTTTTCTGTGTAGGCTGCACAAGAGCCTTGATTGAAGATATATTCTTTCTGAACAGTATTTAAGGTTTCCAATAAAATGTACACCCCTCAGAATTTGTCTGATTCTCTTGGT-	FALSE	TRUE	FALSE	0	0	0	20	0.0149864
TTACATGATGCAGAAAGTTGATATCCCTCCGCTTCTTACTCTTTTTTTTTTTCTCCCCCATCATACAGGTGAATATGACCATCTCCCAGAACAGGCCTTCTATATGGTGGGACCCATTGAAGAAGCTGTGGCAAAAGCTGATAAGCTGGCTGAAGAGCATTCATCGTGAGGGGTCTTTGTCCTCTGTACTGTCTCTCTCCTTGCCCCTAACCCAAAAAGCTTCATTTTTCTGTGTAGGCTGCACAATAGCCTTGATTGAAGATATATTCTTTCTGAACAGTATTTAAGGTTTCCAATAAAATGTACACCCCTCAGAATTTGTCTGATTCTCTTGGT-	FALSE	TRUE	FALSE	0	0	0	20	0.0149864
TTACATGATGCAGAAAGTTGATATCCCTCCGCTTCTTACTC-TTTTTTTTTTCCCCCCCATCATACAGGTGAATATGACCATCTCCCAGAACAGGCCTTCTATATGGTGGGACCCATTGAAGAAGCTGTGGCAAAAGCTGATAAGCTGGCTGAAGAGCATTCATCGTGAGGGGTCTTTGTCCTCTGTACTGTCTCTCTCCTTGCCCCTAACCCAAAAAGCTTCATTTTTCTGTGTAGGCTGCACAAGAGCCTTGATTGAAGATATATTCTTTCTGAACAGTATTTAAGGTTTCCAATAAAATGTACACCCCTCAGAATTTGTCTGATTCTCTTGGT-	FALSE	TRUE	FALSE	0	0	0	20	0.0149864
TTACATGATGCAGAAAGTTGATATCCCTCCGCTTCTTACTCTTTTTTTTTTTCTCCCCCATCATACAGGTGAATATGACCATCTCCCAGAACAGGCCTTCTATATGGTGGGACCCATTGAAGAAGCTGTGGCAAAAGCTGATAAGCTGGCTGAAGAGTATTCATCGTTGAGGGGTCTTTGTCCTCTGTACTGTCTCTCTCCTTGCCCCTAACCCAAAAAGCTTCATTTTTCTGTGTAGGCTGCACAAGAGCCTTGATTGAAGATATATTCTTTCTGAACAGTATTTAAGGTTTCCAATAAAATGTACACCCCTCAGAATTTGTCTGATTCTCTTGGT-	TRUE	FALSE	FALSE	0	1	0	19	0.0142371
TTACATGATGCAGAAAGTTGATATCCCTCCGCTTCTTACTCTTTTTTTTTTTCTCCCCCATCATACAGGTGAATATGACCATCTCCCAGAACAGGCCTTCTATATGGTGGGACCCATTGAAGAAGCTGTGGCAAAAGCTGATAAGCTGGCTGAAGAGCATTCATCGTGGGGATCCGACTATAAGGACCACGACGGAGACTACAAGGATCATGATATTGATTACAAAGACGATGACGATAAGTAAGAGGGGTCTTTTTCCTCTGTACTGTCTCTCTCCTTGCCCCTAACCCAAAAAGCTTCATTTTTCTGTGTAGGCTGCACAAGAGCCTTGATTGAAGATATATTCTTTCTGAACAGTATTTAAGGTTTCCAATAAAATGTACACCCCTCAGAATTTGT…	FALSE	FALSE	TRUE	1	77	1	19	0.0142371
TTACATGATGCAGAAAGTTGATATCCCTCCGCTTCTTACTCTTTTTTTTTTTCTCCCCCATCATACAGGTGAATATGACCATCTCCCAGAACAGGCTTTCTATATGGTGGGACCCATTGAAGAAGCTGTGGCAAAAGCTGATAAGCTGGCTGAAGAGCATTCATCGTGAGGGGTCTTTGTCCTCTGTACTGTCTCTCTCCTTGCCCCTAACCCAAAAAGCTTCATTTTTCTGTGTAGGCTGCACAAGAGCCTTGATTGAAGATATATTCTTTCTGAACAGTATTTAAGGTTTCCAATAAAATGTACACCCCTCAGAATTTGTCTGATTCTCTTGGT-	FALSE	TRUE	FALSE	0	0	0	19	0.0142371
TTACATGATGCAGAAAGTTGATATCCCTCCGCTTCTTACTCTTTTTTTTTTTCTCCCCCATCATACAGGTGAATATGACCATCTCCCAGAACAGGCCTTCTATAGGGTGGGACCCATTGAAGAAGCTGTGGCAAAAGCTGATAAGCTGGCTGAAGAGCATTCATCGTGAGGGGTCTTTGTCCTCTGTACTGTCTCTCTCCTTGCCCCTAACCCAAAAAGCTTCATTTTTCTGTGTAGGCTGCACAAGAGCCTTGATTGAAGATATATTCTTTCTGAACAGTATTTAAGGTTTCCAATAAAATGTACACCCCTCAGAATTTGTCTGATTCTCTTGGT-	FALSE	TRUE	FALSE	0	0	0	19	0.0142371
TTACATGATGCAGAAAGTTGATATCCCTCCGCTTCTTACTCTTTTTTTTTTTCTCCCCCATCATACAGGTGAATATGACCATCTCCCAGAACAGGCCTTCTATTTGGTGGGACCCATTGAAGAAGCTGTGGCAAAAGCTGATAAGCTGGCTGAAGAGCATTCATCGTGAGGGGTCTTTGTCCTCTGTACTGTCTCTCTCCTTGCCCCTAACCCAAAAAGCTTCATTTTTCTGTGTAGGCTGCACAAGAGCCTTGATTGAAGATATATTCTTTCTGAACAGTATTTAAGGTTTCCAATAAAATGTACACCCCTCAGAATTTGTCTGATTCTCTTGGT-	FALSE	TRUE	FALSE	0	0	0	19	0.0142371
TTACATGATGCAGAAAGTTGATATTCCTCCGCTTCTTACTCTTTTTTTTTTTCTCCCCCATCATACAGGTGAATATGACCATCTCCCAGAACAGGCCTTCTATATGGTGGGACCCATTGAAGAAGCTGTGGCAAAAGCTGATAAGCTGGCTGAAGAGCATTCATCGTGAGGGGTCTTTGTCCTCTGTACTGTCTCTCTCCTTGCCCCTAACCCAAAAAGCTTCATTTTTCTGTGTAGGCTGCACAAGAGCCTTGATTGAAGATATATTCTTTCTGAACAGTATTTAAGGTTTCCAATAAAATGTACACCCCTCAGAATTTGTCTGATTCTCTTGGT-	FALSE	TRUE	FALSE	0	0	0	19	0.0142371
TTACATGATGCAGAAAGTTGATATCCCTCCGCTTCTTACTC-TTTTTTTTTTCTCCCCCATCATACAGGTGAATATGACCATCTCCCAGAAAAGGCCTTCTATATGGTGGGACCCATTGAAGAAGCTGTGGCAAAAGCTGATAAGCTGGCTGAAGAGCATTCATCGTTGAGGGGTCTTTGTCCTCTGTACTGTCTCTCTCCTTGCCCCTAACCCAAAAAGCTTCATTTTTCTGTGTAGGCTGCACAAGAGCCTTGATTGAAGATATATTCTTTCTGAACAGTATTTAAGGTTTCCAATAAAATGTACACCCCTCAGAATTTGTCTGATTCTCTTGGT-	TRUE	FALSE	FALSE	0	1	0	19	0.0142371
TTACATGATGCAGAAAGTTGATATCCCTCCGCTTCTTACTCTTTTTTTTTTTCTCCCCCATCATACAGGGGAATATGACCATCTCCCAGAACAGGCCTTCTATATGGTGGGACCCATTGAAGAAGCTGTGGCAAAAGCTGATAAGCTGGCTGAAGAGCATTCATCGTGAGGGGTCTTTGTCCTCTGTACTGTCTCTCTCCTTGCCCCTAACCCAAAAAGCTTCATTTTTCTGTGTAGGCTGCACAAGAGCCTTGATTGAAGATATATTCTTTCTGAACAGTATTTAAGGTTTCCAATAAAATGTACACCCCTCAGAATTTGTCTGATTCTCTTGGT-	FALSE	TRUE	FALSE	0	0	0	19	0.0142371
TTACATGATGCAGAAAGTTGATATCCCTCCGCTTCTTACTCTTTTTTTTTTTCTCCCCCATCATACAGGTGAATATGACCATCTCCCAGAACAGGCCTTCTATATGGTGGGACCCATTGAAGAAGCTGTGGCAAAAGCTTATAAGCTGGCTGAAGAGCATTCATCGTGAGGGGTCTTTGTCCTCTGTACTGTCTCTCTCCTTGCCCCTAACCCAAAAAGCTTCATTTTTCTGTGTAGGCTGCACAAGAGCCTTGATTGAAGATATATTCTTTCTGAACAGTATTTAAGGTTTCCAATAAAATGTACACCCCTCAGAATTTGTCTGATTCTCTTGGT-	FALSE	TRUE	FALSE	0	0	0	19	0.0142371
TTACATGATGCAGAAAGTTGATATCCCTCCGCTTCTTACTCTTTTTTTTTTTTTTCTCCCCCATCATACAGGTGAATATGACCATCTCCCAGAACAGGCCTTCTATATGGTGGGACCCATTGAAGAAGCTGTGGCAAAAGCTGATAAGCTGGCTGAAGAGCATTCATCGTGAGGGGTCTTTGTCCTCTGTACTGTCTCTCTCCTTGCCCCTAACCCAAAAAGCTTCATTTTTCTGTGTAGGCTGCACAAGAGCCTTGATTGAAGATATATTCTTTCTGAACAGTATTTAAGGTTTCCAATAAAATGTACACCCCTCAGAATTTGTCTGATTCTCTTGGT-	FALSE	TRUE	FALSE	0	0	0	19	0.0142371
TTACATGATGCAGAAAGTTGATATCCCTCCGCTTCTTACTCTTTTTTTTTTTCTCCCCCATCATACAGGTGAATATGACCATCTCCCAGAACAGGCCTTCTATATGGTGGGACCCATTGAAGAAGCTGTGGCAAAAGCTGATAAGCTGGCTGAAGAGCATTCATCGT-----CTCTTTGTC-------------CTCTCCTTGCCCCTAACCCAAAAAGCTTCATTTTTCTGTGTAGGCTGCACAAGAGCCTTGATTGAAGATATATTCTTTCTGAACAGTATTTAAGGTTTCCAATAAAATGTACACCCCTCAGAATTTGTCTGATTCTCTTGGT-	FALSE	TRUE	FALSE	0	0	0	19	0.0142371
TTACATGATGCAGAAAGTTGATATCCCTCCGCTTCTTACTC-TTTTTTTTTTCTCCCCCATCATACAGGTGAATATGACCATCTCCCAGAACAGGCCTTCTATATGGTGGGACCCATTGAAGAAGCTGTGGCAAAAGCTGATAAGCTGGCTGAAGAGCATTCATCGTTGAGGGGTCTTTGTCCTCTGTACTGTCTCTCTCCTTGCCCCTAACCCAAAAAGCTTCATTTTTCTGTGTAGGCTGCACAAGAGCCTTGATTGAAGATATATTCTTTCTGAACAGTATTTAAGGTTTCCAATAAAATGTACA-CCCTCAGAATTTGTCTGATTCTCTTGGT-	TRUE	FALSE	FALSE	0	1	0	19	0.0142371
TTACATGATGCAGAAAGTTGATATCCCTCCGCTTCTTACTCTTTTTTTTTTTCTCCCCCATCATACAGGTGAATATGACCATCTCCCAGAACAGGCCTTCTATATGGTGGGACCCATTGAAGAAGCTGTGGCAAAAGCTGATAAGCTGGCTGAAGAGCATTCATCGTTGAGGGGTCTTTGTCCTCTGTACTGTCTCTCTCCTTGCCCCTAACCCAAAAAGCTTCATTTTTCTGTGTAGGCTGCACAAGAGCCTTGATTGAAGATATATTCTTTCTGAACAGTATTTAAGGTTTCCAATAAAATGTACACCCCTCAGAATTTGTCTGATTCTCTTGG--	TRUE	FALSE	FALSE	0	1	0	19	0.0142371
TTACATGATGCAGAAAGTTGATATCCCTCCGCTTCTTACTCTTTTTTTTTTTCTCCCCCATCATACAGGTGAATATGACCATCTCCCAGAACAGGCCTTCTATATGGTGGAACCCATTGAAGAAGCTGTGGCAAAAGCTGATAAGCTGGCTGAAGAGCATTCATCGTGAGGGGTCTTTGTCCTCTGTACTGTCTCTCTCCTTGCCCCTAACCCAAAAAGCTTCATTTTTCTGTGTAGGCTGCACAAGAGCCTTGATTGAAGATATATTCTTTCTGAACAGTATTTAAGGTTTCCAATAAAATGTACACCCCTCAGAATTTGTCTGATTCTCTTGGT-	FALSE	TRUE	FALSE	0	0	0	19	0.0142371
TTACATGATGCAGAAAGTTGATATCCCTCCGCTTCTTACTC-TTTTTTTTTTCTCCCCCATCATACAGGTGAATATGACCATCTCCCAGAACAGGCCTTCTATATGGTGGGACCCATTGAAGAAGCTGTGGCAAAAGCTGATAAGCTGGCTGAAGAGCATTCATCGTTGAGGGGTCTTTGTCCTCTGTACTGTCTCTCTCCTTTCCCCTAACCCAAAAAGCTTCATTTTTCTGTGTAGGCTGCACAAGAGCCTTGATTGAAGATATATTCTTTCTGAACAGTATTTAAGGTTTCCAATAAAATGTACACCCCTCAGAATTTGTCTGATTCTCTTGGT-	TRUE	FALSE	FALSE	0	1	0	19	0.0142371
TTACATGATGCAGAAAGTTGATATCCCTCCGCTTCTTACTCTTTTTTTTTTTTCTCCCCCATCATACAGGGGAATATGACCATCTCCCAGAACAGGCCTTCTATATGGTGGGACCCATTGAAGAAGCTGTGGCAAAAGCTGATAAGCTGGCTGAAGAGCATTCATCGTTGAGGGGTCTTTGTCCTCTGTACTGTCTCTCTCCTTGCCCCTAACCCAAAAAGCTTCATTTTTCTGTGTAGGCTGCACAAGAGCCTTGATTGAAGATATATTCTTTCTGAACAGTATTTAAGGTTTCCAATAAAATGTACACCCCTCAGAATTTGTCTGATTCTCTTGGT-	TRUE	FALSE	FALSE	0	1	0	18	0.0134878
TTACATGATGCAGAAAGTTGATATCCCTCCGCTTCTTACTCTTTTTTTTTTTCTCCCCCATCATACAGGTGAATATGACCATCTCCCAGAACAGGCCTTCTATATGGTGGGACCCATTGAAGAAGCTGTGGCAAAAGCTGATAAGCTGGCTGAAGAGCATTCATCGTAGGCTGGTGTCCAGAAGCCAATGTTCCTCTCCAGGGGCGACAGGGATCTCGGGCTTGCATTCCAGACGCACCCGGGGAGACAGGCATTCATCTCGAGTGGAAGCAAAGAACCCCGCTCTGCTGTCGAATCGCGACGGGTATCTGAGGGGTCTTTGTCCTCTGTACTGTCTCTCTCCTTGCCCCTAACCCAAAAAGCTTCATTTTTCTGTGTAGGCTGCACAAGAGCCTTGAT…	FALSE	FALSE	FALSE	1	143	0	18	0.0134878
TTACATGATGCAGAAAGTTGATATCCCTCCGCTTCTTACTCTTTTTTTTTTTCTCCCCCATCATACAGGTGAATATGACCATCTCCCAGAACAGTCCTTCTATATGGTGGGACCCATTGAAGAAGCTGTGGCAAAAGCTGATAAGCTGGCTGAAGAGCATTCATCGTTGAGGGGTCTTTGTCCTCTGTACTGTCTCTCTCCTTGCCCCTAACCCAAAAAGCTTCATTTTTCTGTGTAGGCTGCACAAGAGCCTTGATTGAAGATATATTCTTTCTGAACAGTATTTAAGGTTTCCAATAAAATGTACACCCCTCAGAATTTGTCTGATTCTCTTGGT-	TRUE	FALSE	FALSE	0	1	0	18	0.0134878
TTACATGATGCAGAAAGTTGATATCCCTCCGCTTCTTACTCTTTTTTTTTTTCTCCCCCATCATACAGGTGAATATGACCATCTCCCAGAACAGGCCTTCTATATGGTGGGACCCATTGAAGAAGCTGTGGCAAAAGCTGATAAGCTGGCTGAAGAGCATTCATCGTCACCCAAATCAAGTTTTTTGGGGTCGAGGTGCCGTAAAGCACTAAATCGGAACCCTAAAGGGAGCCCCCGATTTAGAGCTTGACGGGGAAAGCCGGCGAACGTGGCGAGAAAGGAAGGGAAGAAAGCGAAAGGAGCGGGCGCTAGGGCGAGGGGTCTTTGTCCTCTGTACTGTCTCTCTCCTTGCCCCTAACCCAAAAAGCTTCATTTTTCTGTGTAGGCTGCACAAGAGCC…	FALSE	FALSE	FALSE	1	148	0	18	0.0134878
TTACATGATGCAGAAAGTTGATATCCCTCCGCTTCTTACTCTTTTTTTTTTTCTCCCCCATCATACAGGTGAATATGACCATCTCCCAGAACAGGCCTTCTATATGGTGGGACCCATTGAAGAAGCTGTGGCAAAAGCTGATAAGCTGGCTGA--------------------TCTTTGTCCTCTGTACTGTCTCTCTCCTTGCCCCTAACCCAAAAAGCTTCATTTTTCTGTGTAGGCTGCACAAGAGCCTTGATTGAAGATATATTCTTTCTGAACAGTATTTAAGGTTTCCAATAAAATGTACACCCCTCAGAATTTGTCTGATTCTCTTGGT-	TRUE	FALSE	FALSE	20	0	0	18	0.0134878
TTACATGATGCAGAAAGTTGATATCCCTCCGCTTCTTACTCTTTTTTTTTTTCTCCCCCATCATACAGGTGAATATGACCATCTCCCAGAACAGGCCTTCTATATGGTGGGACCCATTTAAGAAGCTGTGGCAAAAGCTGATAAGCTGGCTGAAGAGCATTCATCGTTGAGGGGTCTTTGTCCTCTGTACTGTCTCTCTCCTTGCCCCTAACCCAAAAAGCTTCATTTTTCTGTGTAGGCTGCACAAGAGCCTTGATTGAAGATATATTCTTTCTGAACAGTATTTAAGGTTTCCAATAAAATGTACACCCCTCAGAATTTGTCTGATTCTCTTGGT-	TRUE	FALSE	FALSE	0	1	0	18	0.0134878
TTACATGATGCAGAAAGTTGATATCCCTCCGCTTCTTACTCTTTTTTTTTTTTCTCCCCCATCATACAGGTGAATATGACCATCTCCCAGAACAGGCCTTCTATATGGTGGGACCCATTGAAGAAGCTGTGGCAAAAGCTGATAAGCTGGCTGAAGAGCATTCATCGATGAGGGGTCTTTGTCCTCTGTACTGTCTCTCTCCTTGCCCCTAACCCAAAAAGCTTCATTTTTCTGTGTAGGCTGCACAAGAGCCTTGATTGAAGATATATTCTTTCTGAACAGTATTTAAGGTTTCCAATAAAATGTACACCCCTCAGAATTTGTCTGATTCTCTTGGT-	TRUE	FALSE	FALSE	0	1	0	18	0.0134878
TTACATGATGCAGAAAGTTGATATCCCTCCGCTTCTTACTC--TTTTTTTTTCTCCCCCATCATACAGGTGAATATGACCATCTCCCAGAACAGGCCTTCTATATGGTGGGACCCATTGAAGAAGCTGTGGCAAAAGCTGATAAGCTGGCTGAAGAGCATTCATCGTGTTTGGGTGGCAAAAGCTGATAAGCTGGCTGAAGAGCATTCATCGTGGGGATCCGACTATAAGGACCACGACGGAGACTACAAGGATCATGATATTGATTACAAAGACGATGACGATAAGTAAGAGGGGTCTTTGTCCTCTGTACTGTCTCTCTCCTTGCCCCCCAAACGTGAGGGGTCTTTGTCCTCTGTACTGTCTCTCTCCTTGCCCCTAACCCAAAAAGCTTCATTTT…	FALSE	FALSE	FALSE	3	171	0	18	0.0134878
TTACATGATGCAGAAAGTTGATATCCCTCCGCTTCTTACTCTTTTTTTTTTTCTCCCCCATCATACAGGTGAATATGACCATCTCCCAGAACAGGCCTTCTATATGGTGGGACCCCTTGAAGAAGCTGTGGCAAAAGCTGATAAGCTGGCTGAAGAGCATTCATCGTTGAGGGGTCTTTGTCCTCTGTACTGTCTCTCTCCTTGCCCCTAACCCAAAAAGCTTCATTTTTCTGTGTAGGCTGCACAAGAGCCTTGATTGAAGATATATTCTTTCTGAACAGTATTTAAGGTTTCCAATAAAATGTACACCCCTCAGAATTTGTCTGATTCTCTTGGT-	TRUE	FALSE	FALSE	0	1	0	18	0.0134878
TTACATGATGCAGAAAGTTGATATCCCTCCGCTTCTTACTC-TTTTTTTTTTCTCCCCCATCATACAGGTGAATATGACCATCTCCCAGAACAGGCCTTCTATATGGTGGGACCCATTGAAGAAGCTGTGGCAAAAGCTGATAAGCTGGCTGAAGAG-----------------------------------------------------------------CATTTTTCTGTGTAGGCTGCACAAGAGCCTTGATTGAAGATATATTCTTTCTGAACAGTATTTAAGGTTTCCAATAAAATGTACACCCCTCAGAATTTGTCTGATTCTCTTGGT-	TRUE	FALSE	FALSE	65	0	0	18	0.0134878
TTACATGATGCAGAAAGTTGATATCCCTCCGCTTCTTACTCTTTTTTTTTTTTCTCCCCCATCATACAGGTGAATATGACCATCTCCCAGAACAGGCCTTCTATATGGTGGGACCCATTGAAGAAGCTGTGGCAAAAGCTGATAAGCTGGCTGAAGAGCATTCATCGTATGAGGGGTCTTTGTCCTCTGTACTGTCTCTCTCCTTGCCCCTAACCCAAAAAGCTTCATTTTTCTGTGTAGGCTGCACAAGAGCCTTGATTGAAGATATATTCTTTCTGAACAGTATTTAAGGTTTCCAATAAAATGTACACCCCTCAGAATTTGTCTGATTCTCTTGGT-	TRUE	FALSE	FALSE	0	2	0	18	0.0134878
TTACATGATGCAGAAAGTTGATATCCCTCCGCTTCTTACTCTTTTTTTTTTTCTCCCCCATCATACAGGTGAATATGACCATCTCCCAGAACAGGCCTTCTATATGGTGGGACCCATTGAAGAAGCTGTGGCAAAAGCTTATAAGCTGGCTGAAGAGCATTCATCGTTGAGGGGTCTTTGTCCTCTGTACTGTCTCTCTCCTTGCCCCTAACCCAAAAAGCTTCATTTTTCTGTGTAGGCTGCACAAGAGCCTTGATTGAAGATATATTCTTTCTGAACAGTATTTAAGGTTTCCAATAAAATGTACACCCCTCAGAATTTGTCTGATTCTCTTGGT-	TRUE	FALSE	FALSE	0	1	0	18	0.0134878
TTACATGATGCAGAAAGTTGATATCCCTCCGCTTCTTACTCTTTTTTTTTTTTCTCCCCCATCATACAGGTGAATATGACCATCTCCCAGAACAGGCCTTCTATATGGTGGGACCCATTGAAGAAGCTGTGGCAAAAGCTGATAAGCTGGCTGAAGAG-----------------CTTTGTCCTCTGTACTGTCTCTCTCCTTGCCCCTAACCCAAAAAGCTTCATTTTTCTGTGTAGGCTGCACAAGAGCCTTGATTGAAGATATATTCTTTCTGAACAGTATTTAAGGTTTCCAATAAAATGTACACCCCTCAGAATTTGTCTGATTCTCTTGGT-	TRUE	FALSE	FALSE	17	0	0	18	0.0134878
TTACATGATGCAGAAAGTTGATATCCCTCCGCTTCTTACTCTTTTTTTTTTTCTCCCCCATCATACAGGTGAATATGACCATCTCCCAGAACAGGCCTTCTATATGGTGGGACCCATTGAAGAAGCTGTGGCAAAAGCTGATAAGCTGGCTGAAGAGCATTCATCGTTGAGGGGTCTTTGTCCTCTGTACTGCCTCTCTCCTTGCCCCTAACCCAAAAAGCTTCATTTTTCTGTGTAGGCTGCACAAGAGCCTTGATTGAAGATATATTCTTTCTGAACAGTATTTAAGGTTTCCAATAAAATGTACACCCCTCAGAATTTGTCTGATTCTCTTGGT-	TRUE	FALSE	FALSE	0	1	0	18	0.0134878
TTACATGATGCAGAAAGTTGATATCCCTCCGCTTCTTACTCTTTTTTTTTTTCTCCCCCATCATACAGGTGAATATGACCATCTCCCAGAACAGGCCTTCTTTATGGTGGGACCCATTGAAGAAGCTGTGGCAAAAGCTGATAAGCTGGCTGAAGAGCATTCATCGTGAGGGGTCTTTGTCCTCTGTACTGTCTCTCTCCTTGCCCCTAACCCAAAAAGCTTCATTTTTCTGTGTAGGCTGCACAAGAGCCTTGATTGAAGATATATTCTTTCTGAACAGTATTTAAGGTTTCCAATAAAATGTACACCCCTCAGAATTTGTCTGATTCTCTTGGT-	FALSE	TRUE	FALSE	0	0	0	18	0.0134878
TTACATGATGCAGAAAGTTGATATCCCTCCGCTTCTTACTCTTTTTTTTTTTCTCCCCCATCATACAGGTGAATATGACCATCTCCCAGAACAGGCCTTCTATATGGTGGGACCCATTGAAGAAGCTGTGGCAAAAGCTGATAAGCTGGCTGAAGAGCATTCATCGTGAGGGGTCTTTGTCCTCTGTACTGTCTCTCTCCTTGCCCCTAACCCAAAAAGCTTCATTTTTCTGTGTAGGCTGCACAAGAGCCTTGATTGAAGATATATTCTTTCTGAACAGTATTTAAGGTTTCCAATAAAATGTACACCCCTCAGAATTTGTCTGATTCTCTTGT--	FALSE	TRUE	FALSE	0	0	0	18	0.0134878
TTACATGATGCAGAAAGTTGATAT-CCTCCGCTTCTTACTCTTTTTTTTTTTCTCCCCCATCATACAGGTGAATATGACCATCTCCCAGAACAGGCCTTCTATATGGTGGGACCCATTGAAGAAGCTGTGGCAAAAGCTGATAAGCTGGCTGAAGAGCATTCATCGTGAGGGGTCTTTGTCCTCTGTACTGTCTCTCTCCTTGCCCCTAACCCAAAAAGCTTCATTTTTCTGTGTAGGCTGCACAAGAGCCTTGATTGAAGATATATTCTTTCTGAACAGTATTTAAGGTTTCCAATAAAATGTACACCCCTCAGAATTTGTCTGATTCTCTTGGT-	FALSE	TRUE	FALSE	0	0	0	18	0.0134878
TTACATGATGCAGAAAGTTGATATCCCTCCGCTTCTTACTCTTTTTTTTTTTTCTCCCCCATCATACAGGTGAATATGACCATCTCCCAGAACAGGCCTTCTATATGGTGGGACCCATTGAAGAAGCTGTGGCAAAAGCTGATAAG-----------------------------CTTTGTCCTCTGTACTGTCTCTCTCCTTGCCCCTAACCCAAAAAGCTTCATTTTTCTGTGTAGGCTGCACAAGAGCCTTGATTGAAGATATATTCTTTCTGAACAGTATTTAAGGTTTCCAATAAAATGTACACCCCTCAGAATTTGTCTGATTCTCTTGGT-	TRUE	FALSE	FALSE	29	0	0	17	0.0127385
TTACATGATGCAGAAAGTTGATATCCCTCCGCTTCTTACTCCTTTTTTTTTTCTCCCCCATCATACAGGTGAATATGACCATCTCCCAGAACAGGCCTTCTATATGGTGGGACCCATTGAAGAAGCTGTGGCAAAAGCTGATAAGCTGGCTGAAGAGCATTCATCGTTGAGGGGTCTTTGTCCTCTGTACTGTCTCTCTCCTTGCCCCTAACCCAAAAAGCTTCATTTTTCTGTGTAGGCTGCACAAGAGCCTTGATTGAAGATATATTCTTTCTGAACAGTATTTAAGGTTTCCAATAAAATGTACACCCCTCAGAATTTGTCTGATTCTCTTGGT-	TRUE	FALSE	FALSE	0	1	0	17	0.0127385
TTACATGATGCAGAAAGTTGATATCCCTCCGCTTCTTACTCTTTTTTTTTTTCTCCCCCATCATACAGGTGAATATGACCATCTCCCAGAACAGGCCTTCTATATGGTGGGACCCATTGAAGAAGCTGTGGCAAAAGCTGATAAGCTGGCTGAAGAGCATTCATCGTGAGGGGTCTTTGTCCTCTGTACTGTCTCTCTCCTTGCCCCTAACCC-AAAAGCTTCATTTTTCTGTGTAGGCTGCACAAGAGCCTTGATTGAAGATATATTCTTTCTGAACAGTATTTAAGGTTTCCAATAAAATGTACACCCCTCAGAATTTGTCTGATTCTCTTGGT-	FALSE	TRUE	FALSE	0	0	0	17	0.0127385
TTACATGATGCAGAAAGTTGATATCCCTCCGCTTCTTACTCTTTTTTTTTTTCTCCCCCATCATACAGGTGAATATGACCATCTCCCAGAACAGGCCTTCTATATGGTGGGACCCATTGAAGAAGCTGTGGAAAAAGCTGATAAGCTGGCTGAAGAGCATTCATCGTGAGGGGTCTTTGTCCTCTGTACTGTCTCTCTCCTTGCCCCTAACCCAAAAAGCTTCATTTTTCTGTGTAGGCTGCACAAGAGCCTTGATTGAAGATATATTCTTTCTGAACAGTATTTAAGGTTTCCAATAAAATGTACACCCCTCAGAATTTGTCTGATTCTCTTGGT-	FALSE	TRUE	FALSE	0	0	0	17	0.0127385
TTACATGATGCAGAAAGTTGATATCCCTCCGCTTCTTACTC-TTTTTTTTTTCTCCCCCATCATACAGGTGAATATGACCATCTCCCAGAACAGGCCTTCTATATGGTGGGACCCATTGAAGAAGCTGTGGCAAAAGCTGATAAGCTGGCTGAAG----------------------------------TGTCTCTCTCCTTGCCCCTAACCCAAAAAGCTTCATTTTTCTGTGTAGGCTGCACAAGAGCCTTGATTGAAGATATATTCTTTCTGAACAGTATTTAAGGTTTCCAATAAAATGTACACCCCTCAGAATTTGTCTGATTCTCTTGGT-	TRUE	FALSE	FALSE	34	0	0	17	0.0127385
TTACATGATGCAGAAAGTTGATATCCCTCCGCTTCTTACTCTTTTTTTTTTTCTCCCCCATCATACAGGTGAATATGACCATCTCCCAGAACAGGCCTTCTATATGGTGGGACCCATTGAAGAAGCTGTGGCAAAAGCTGATAAGCTGGCTGAAGAGCATTC------AGGGGTCTTTGTCCTCTGTACTGTCTCTCTCCTTGCCCCTAACCCAAAAAGCTTCATTTTTCTGTGTAGGCTGCACAAGAGCCTTGATTGAAGATATATTCTTTCTGAACAGTATTTAAGGTTTCCAATAAAATGTACACCCCTCAGAATTTGTCTGATTCTCTTGGT-	TRUE	FALSE	FALSE	6	0	0	17	0.0127385
TTACATGATGCAGAAAGTTGATATCCCTCCGCTTCTTACTCTTTTTTTTTTTTCTCCCCCATCATACAGGTGAATATGACCATCTCCCAGAACAGGCCTTCTATATGGTGGGACCCATTGAAGAAGCTGTGGCAAAAGCTGATAAGCTGGCTGAAGAGCATTCATCGT--GGGGTCTTTGTCCTCTGTACTGTCTCTCTCCTTGCCCCTAACCCAAAAAGCTTCATTTTTCTGTGTAGGCTGCACAAGAGCCTTGATTGAAGATATATTCTTTCTGAACAGTATTTAAGGTTTCCAATAAAATGTACACCCCTCAGAATTTGTCTGATTCTCTTGGT-	FALSE	TRUE	FALSE	0	0	0	17	0.0127385
TTACATGATGCAGAAAGTTGATATCCCTCCGCTTCTTACTCTTTTTTTTTTTCTCCCCCATCATACAGGTGAATATGACCCTCTCCCAGAACAGGCCTTCTATATGGTGGGACCCATTGAAGAAGCTGTGGCAAAAGCTGATAAGCTGGCTGAAGAGCATTCATCGTTGAGGGGTCTTTGTCCTCTGTACTGTCTCTCTCCTTGCCCCTAACCCAAAAAGCTTCATTTTTCTGTGTAGGCTGCACAAGAGCCTTGATTGAAGATATATTCTTTCTGAACAGTATTTAAGGTTTCCAATAAAATGTACACCCCTCAGAATTTGTCTGATTCTCTTGGT-	TRUE	FALSE	FALSE	0	1	0	17	0.0127385
TTACATGATGCAGAAAGTTGATATCCCTCCGCTTCTTACTCTTTTTTTTTTTCTCCCCCATCATACAGGTTAATATGACCATCTCCCAGAACAGGCCTTCTATATGGTGGGACCCATTGAAGAAGCTGTGGCAAAAGCTGATAAGCTGGCTGAAGAGCATTCATCGTGAGGGGTCTTTGTCCTCTGTACTGTCTCTCTCCTTGCCCCTAACCCAAAAAGCTTCATTTTTCTGTGTAGGCTGCACAAGAGCCTTGATTGAAGATATATTCTTTCTGAACAGTATTTAAGGTTTCCAATAAAATGTACACCCCTCAGAATTTGTCTGATTCTCTTGGT-	FALSE	TRUE	FALSE	0	0	0	17	0.0127385
TTACATGATGCAGAAAGTTGATATCCCTCCGCTTCTTACTCTTTTTTTTTTTCTCCCCCATCATACAGGTGAATATGACCATCTCCCAGAACAGGCCTTCTATATGGTGGGACCCATTGAAGAAGCTGTGGCAAAAGCTGATAAGCTGGCTGAAGAGCATTCATCGTGGGGATCCGACTATAAGGACCACGACGGAGACTACAAGGATCATGATATTGATTACAAAGACGATTACGATAAGTAAGAGGGGTCTTTGTCCTCTGTACTGTCTCTCTCCTTGCCCCTAACCCAAAAAGCTTCATTTTTCTGTGTAGGCTGCACAAGAGCCTTGATTGAAGATATATTCTTTCTGAACAGTATTTAAGGTTTCCAATAAAATGTACACCCCTCAGAATTTGT…	FALSE	FALSE	TRUE	1	77	0	17	0.0127385
-TACATGATGCAGAAAGTTGATATCCCTCCGCTTCTTACTCTTTTTTTTTTTCTCCCCCATCATACAGGTGAATATGACCATCTCCCAGAACAGGCCTTCTATATGGTGGGACCCATTGAAGAAGCTGTGGCAAAAGCTGATAAGCTGGCTGAAGAGCATTCATCGTTGAGGGGTCTTTGTCCTCTGTACTGTCTCTCTCCTTGCCCCTAACCCAAAAAGCTTCATTTTTCTGTGTAGGCTGCACAAGAGCCTTG	TRUE	FALSE	FALSE	0	1	0	17	0.0127385
TTACATGATGCAGAAAGTTGATATCCCTCCGCTTCTTACTCTTTTTTTTTTTTTTCTCCCCCATCATACAGGTGAATATGACCATCTCCCAGAACAGGCCTTCTATATGGTGGGACCCATTGAAGAAGCTGTGGCAAAAGCTGATAAGCTGGCTGAAGAGCATTCATCGTTGAGGGGTCTTTGTCCTCTGTACTGTCTCTCTCCTTGCCCCTAACCCAAAAAGCTTCATTTTTCTGTGTAGGCTGCACAAGAGCCTTGATTGAAGATATATTCTTTCTGAACAGTATTTAAGGTTTCCAATAAAATGTACACCCCTCAGAATTTGTCTGATTCTCTTGGT-	TRUE	FALSE	FALSE	0	1	0	17	0.0127385
TTACATGATGCAGAAAGTTGATATCCCTCCGCTTCTTACTCTTTTTTTTTTTCTCCCCCATCATACAGGTGAATATGACCATCTCCCAGAACAGGCCTTCTATATGGTGGGACCCATTGAAGAAGCTGTGGCAAAAGCTGATAAGCTGGCTGAAGAGCATTCGGCCTTGTCGGTGCTGTCCACCAGTTTCTTTCTCAGGTGGTAGATGGTGGGGTACTTCTCGTGGTAGGCCACCTCGTCCACGATGTTGCCGAAGATGGGGTGCCGCTCTTTGTCCTCTGTACTGTCTCTCTCCTTGCCCCTAACCCAAAAAGCTTCATTTTTCTGTGTAGGCTGCACAAGAGCCTTGATTGAAGATATATTCTTTCTGAACAGTATTTAAGGTTTCCAATAAAATGT…	FALSE	FALSE	FALSE	1	95	3	17	0.0127385
TTACATGATGCAGAAAGTTGATATCCCTCCGCTTCTTACTCTTTTTTTTTTTCTCCCCCATCATACAGGTGAATATGACCATCTCCCAGAACAGGCCTTCTATATGGTGGGAACCATTGAAGAAGCTGTGGCAAAAGCTGATAAGCTGGCTGAAGAGCATTCATCGTGAGGGGTCTTTGTCCTCTGTACTGTCTCTCTCCTTGCCCCTAACCCAAAAAGCTTCATTTTTCTGTGTAGGCTGCACAAGAGCCTTGATTGAAGATATATTCTTTCTGAACAGTATTTAAGGTTTCCAATAAAATGTACACCCCTCAGAATTTGTCTGATTCTCTTGGT-	FALSE	TRUE	FALSE	0	0	0	16	0.0119891
TTACATGATGCAGAAAGTTGATATCCCTCCGCTTCTTACTCTTTTTTTTTTTCTCCCCCATCATACAGGTGAATATGACCATCTCCCAGAACAGGCCTTCTATATGGTGGGACCCATTGAAGAAGCTGTGGCAAAAGCTGATAAGCTGGCTGAAGAGCATTCATCGTTATAACCCTGATAAATGCTTCAATAATATTGAAAAAGGAAGAGTATGAGTATTCAACATTTCCGTGTCGCCCTTATTCCCTTTTTAGGGTTCCGATTTAGTGCTTTACGGCACCTCGACCCCAAAAAACTTGATTTGGGTGATGGTTCACGTAGTGGGCGAGGGGTCTTTGTCCTCTGTACTGTCTCTCTCCTTGCCCCTAACCCAAAAAGCTTCATTTTTCTGTGTAGGCT…	FALSE	FALSE	FALSE	1	159	0	16	0.0119891
TTACATGATGCAGAAAGTTGATATCCCTCCGCTTCTTACTCTTTTTTTTTTTCTCCCCCATCATACAGGTGAATATGACCATCTCCCAGACCAGGCCTTCTATATGGTGGGACCCATTGAAGAAGCTGTGGCAAAAGCTGATAAGCTGGCTGAAGAGCATTCATCGTGAGGGGTCTTTGTCCTCTGTACTGTCTCTCTCCTTGCCCCTAACCCAAAAAGCTTCATTTTTCTGTGTAGGCTGCACAAGAGCCTTGATTGAAGATATATTCTTTCTGAACAGTATTTAAGGTTTCCAATAAAATGTACACCCCTCAGAATTTGTCTGATTCTCTTGGT-	FALSE	TRUE	FALSE	0	0	0	16	0.0119891
TTACATGATGCAGAAAGTTGATATCCCTCCGCTTCTTACTC-TTTTTTTTTTCTCCCCCATCATACAGGTGAATATGACCATCTCCCAGAACAGGCCTTCTATATGGTGGGACCCATTGAAGAAGCTGTGGCAAAAGCTGATAAGCTG------------------------------GTCCTCTGTACTGTCTCTCTCCTTGCCCCTAACCCAAAAAGCTTCATTTTTCTGTGTAGGCTGCACAAGAGCCTTGATTGAAGATATATTCTTTCTGAACAGTATTTAAGGTTTCCAATAAAATGTACACCCCTCAGAATTTGTCTGATTCTCTTGGT-	TRUE	FALSE	FALSE	30	0	0	16	0.0119891
TTACATGATGCAGAAAGTTGATATCCCTCCGCTTCTTACTCTTTTTTTTTTTTCTCCCCCATCATACAGGTGAATATGACCATCTCCCAGAACAGGCCTTCTATATGGTGGGACCCATTGAAGAAGCTGTGGCAAAAGCTGATAAGCTGGCTGAAGAGCATTCATGATGAATGCAGAGGTCTTTGTCCTCTGTACTGTCTCTCTCCTTGCCCCTAACCCAAAAAGCTTCATTTTTCTGTGTAGGCTGCACAAGAGCCTTGATTGAAGATATATTCTTTCTGAACAGTATTTAAGGTTTCCAATAAAATGTACACCCCTCAGAATTTGTCTGATTCTCTTGGT-	TRUE	FALSE	FALSE	0	0	1	16	0.0119891
TTACATGATGCAGAAAGTTGATATCCCTCCGCTTCTTACTCTTTTTTTTTTTCTCCCCCATCATACAGGTGAATATGACCATCTCCCAGAACAGGCCTTCTATATGGTGTGACCCATTGAAGAAGCTGTGGCAAAAGCTGATAAGCTGGCTGAAGAGCATTCATCGTGAGGGGTCTTTGTCCTCTGTACTGTCTCTCTCCTTGCCCCTAACCCAAAAAGCTTCATTTTTCTGTGTAGGCTGCACAAGAGCCTTGATTGAAGATATATTCTTTCTGAACAGTATTTAAGGTTTCCAATAAAATGTACACCCCTCAGAATTTGTCTGATTCTCTTGGT-	FALSE	TRUE	FALSE	0	0	0	16	0.0119891
TTACATGATGCAGAAAGTTGATATCCCTCCGCTTCTTACTCTTTTTTTTTTTCTCCCCCATCATACAGGTGAATATGACCATCTCCCAGAACAGGCCTTCTATATGGTGGGACCCATTGAAGAAGCTGTGGCAAAAGCTGATAAGCTGGCTGAAGAGCATTCATCGTGGGGATCCGACTATAAGGACCACGACGGAGACTACAAGGATCATTATATTGATTACAAAGACGATGACGATAAGTAAGAGGGGTCTTTGTCCTCTGTACTGTCTCTCTCCTTGCCCCTAACCCAAAAAGCTTCATTTTTCTGTGTAGGCTGCACAAGAGCCTTGATTGAAGATATATTCTTTCTGAACAGTATTTAAGGTTTCCAATAAAATGTACACCCCTCAGAATTTGT…	FALSE	FALSE	TRUE	1	77	0	16	0.0119891
TTACATGATGCAGAAAGTTGATATCCCTCCGCTTCTTACTC---TTTTTTTTCTCCCCCATCATACAGGTGAATATGACCATCTCCCAGAACAGGCCTTCTATATGGTGGGACCCATTGAAGAAGCTGTGGCAAAAGCTGATAAGCTGGCTGAAGAGCATTCATCGTTGAGGGGTCTTTGTCCTCTGTACTGTCTCTCTCCTTGCCCCTAACCCAAAAAGCTTCATTTTTCTGTGTAGGCTGCACAAGAGCCTTGATTGAAGATATATTCTTTCTGAACAGTATTTAAGGTTTCCAATAAAATGTACACCCCTCAGAATTTGTCTGATTCTCTTGGT-	TRUE	FALSE	FALSE	0	1	0	16	0.0119891
TTACATGATGCAG-AAGTTGATATCCCTCCGCTTCTTACTCTTTTTTTTTTTCTCCCCCATCATACAGGTGAATATGACCATCTCCCAGAACAGGCCTTCTATATGGTGGGACCCATTGAAGAAGCTGTGGCAAAAGCTGATAAGCTGGCTGAAGAGCATTCATCGTTGAGGGGTCTTTGTCCTCTGTACTGTCTCTCTCCTTGCCCCTAACCCAAAAAGCTTCATTTTTCTGTGTAGGCTGCACAAGAGCCTTGATTGAAGATATATTCTTTCTGAACAGTATTTAAGGTTTCCAATAAAATGTACACCCCTCAGAATTTGTCTGATTCTCTTGGT-	TRUE	FALSE	FALSE	0	1	0	16	0.0119891
TTACATGATGCAGAAAGTTGATATCCCTCCGCTTCTTACTCCTTTTTTTTTTCTCCCCCATCATACAGGTGAATATGACCATCTCCCAGAACAGGCCTTCTATATGGTGGGACCCATTGAAGAAGCTGTGGCAAAAGCTGATAAGCTGGCTGAAGAGCATTCATCGTGAGGGGTCTTTGTCCTCTGTACTGTCTCTCTCCTTGCCCCTAACCCAAAAAGCTTCATTTTTCTGTGTAGGCTGCACAAGAGCCTTGATTGAAGATATATTCTTTCTGAACAGTATTTAAGGTTTCCAATAAAATGTACACCCCTCAGAATTTGTCTGATTCTCTTGGT-	FALSE	TRUE	FALSE	0	0	0	16	0.0119891
TTACATGATGCAGAAAGTTGATATCCCTCCGCTTCTTACTCTTTTTTTTTTTCTCCCCCATCATACAGGTGAATATGACCATCTCCCAGAACAGGCCTTCTATATGGTGGGACCCATTGAAGAAGCTGTGGCAAAAGCTGATAAGCTGGCTGAAGAGCATTCATCGTGAGGGGTCTTTGTCCTCTGTACTGTCTCTCTCCTTGCCCCTAACCCAAAAAGCTTCATTTTTCTGTGTAGGCTGCACAAGAGCCTTGATTGAAGATATATTCTTTCTGAACAGTATTTAAGGTTTCCAATAAAATGTACACCCCTCAG-ATTTGTCTGATTCTCTTGGT-	FALSE	TRUE	FALSE	0	0	0	16	0.0119891
TTACATGATGCAGAAAGTTGATATCCCTCCGCTTCTTACTCTTTTTTTTTTTTCTCCCCCATCATACAGGTGAATATGACCATCTCCCAGAACAGGCCTTCTATATGGTGGGACCCATTGAAGAAGCTGTGGCAAAAGCTGATAAGCTGGCTGAAGAGCATTCATC-----GGGTCTTTGTCCTCTGTACTGTCTCTCTCCTTGCCCCTAACCCAAAAAGCTTCATTTTTCTGTGTAGGCTGCACAAGAGCCTTGATTGAAGATATATTCTTTCTGAACAGTATTTAAGGTTTCCAATAAAATGTACACCCCTCAGAATTTGTCTGATTCTCTTGGT-	TRUE	FALSE	FALSE	5	0	0	16	0.0119891
TTACATGATGCAGAAAGTTGATATCCCTCCGCTTCTTACTC-TTTTTTTTTTCTCCCCCATCATACAGGTGAATATGACCATCTCCCAGAACAGGCCTTCTATATGGTGGGACCCATTGAAGAAGCTGTGGCAAAAGCTGATAAGCTGGCTGAAGAGCATTCATCGTTGAGGGGTCTTTGTCCTCTGTACTGTCTCTCTCCTTGCCCCTAACCCAAAAAGCTTCATTTTTCTGTGTAGGCTGCACAAGAGTCTTGATTGAAGATATATTCTTTCTGAACAGTATTTAAGGTTTCCAATAAAATGTACACCCCTCAGAATTTGTCTGATTCTCTTGGT-	TRUE	FALSE	FALSE	0	1	0	16	0.0119891
TTACATGATGCAGAAAGTTGATATCCCTCCGCTTCTTACTCTTTTTTTTTTTCTCCCCCATCATACAGGTGAATATGACCATCTCCCAGAACAGGCCTTCTATATGGTGAGACCCATTGAAGAAGCTGTGGCAAAAGCTGATAAGCTGGCTGAAGAGCATTCATCGTGAGGGGTCTTTGTCCTCTGTACTGTCTCTCTCCTTGCCCCTAACCCAAAAAGCTTCATTTTTCTGTGTAGGCTGCACAAGAGCCTTGATTGAAGATATATTCTTTCTGAACAGTATTTAAGGTTTCCAATAAAATGTACACCCCTCAGAATTTGTCTGATTCTCTTGGT-	FALSE	TRUE	FALSE	0	0	0	16	0.0119891
TTACATGATGCAGAAAGTTGATATCCCTCCGCTTCTTACTC-TTTTTTTTTTCTCCCCCATCATACAGGTGAATATGACCATCTCCCAGAACAGGCCTTCTATATGGTGGGACCCATTGAAGAAGCTGTGGCAAAAGCTGATAAGCTGGCTGAAGAGCA---------------CTTTGTCCTCTGTACTGTCTCTCTCCTTGCCCCTAACCCAAAAAGCTTCATTTTTCTGTGTAGGCTGCACAAGAGCCTTGATTGAAGATATATTCTTTCTGAACAGTATTTAAGGTTTCCAATAAAATGTACACCCCTCAGAATTTGTCTGATTCTCTTGGT-	TRUE	FALSE	FALSE	15	0	0	16	0.0119891
TTACATGATGCAGAAAGTTGATATCCCTCCGCTTCTTACTC-TTTTTTTTTTCTCCCCCATCATACAGGTGAATATGACCATCTCCCAGAACAGGCCTTCTATATGGTGGGACCCATTGAAGAAGCTGTGGCAAAAGCTGATAAGCTGGCTGAAGAGCATTCA---TGAGGGGTCTTTGTCCTCTGTACTGTCTCTCTCCTTGCCCCTAACCCAAAAAGCTTCATTTTTCTGTGTAGGCTGCACAAGAGCCTTGATTGAAGATATATTCTTTCTGAACAGTATTTAAGGTTTCCAATAAAATGTACACCCCTCAGAATTTGTCTGATTCTCTTGGT-	TRUE	FALSE	FALSE	3	0	0	16	0.0119891
TTACATGATGCAGAAAGTTGATATCCCTCCGCTTCTTACTCTTTTTTTTTTTCTCCCCCATCATACAGGTGAATATGACCATCTCCCAGAACAGGCCTTCTTTATGGTGGGACCCATTGAAGAAGCTGTGGCAAAAGCTGATAAGCTGGCTGAAGAGCATTCATCGTTGAGGGGTCTTTGTCCTCTGTACTGTCTCTCTCCTTGCCCCTAACCCAAAAAGCTTCATTTTTCTGTGTAGGCTGCACAAGAGCCTTGATTGAAGATATATTCTTTCTGAACAGTATTTAAGGTTTCCAATAAAATGTACACCCCTCAGAATTTGTCTGATTCTCTTGGT-	TRUE	FALSE	FALSE	0	1	0	15	0.0112398
TTACATGATGCAGAAAGTTGATATCCCTCCGCTTCTTACTCTTTTTTTTTTTCTCCCCCATCATACAGGTGAATATGACCATCTCCCAGAACAGGCCTTCTATATGGTGGGACCCATTGAAGAAGCTGTGGCAAAAGCTGATAAGCTGGCTGAAGAGCATTCATCGTTGAGGGGTCTTTGTCCTCTGTACTGTCTCTCTCCTTGCCCCTAACCCAAAAAGCTTCATTTTTCTGTGTAGGCTGCACAAGAGCCTTGATTGAAGATATATTCTTTCTGAACAGTATTTAAGGTTTCCAATAAAATGTACACCCCTCAGAA-TTGTCTGATTCTCTTGGT-	TRUE	FALSE	FALSE	0	1	0	15	0.0112398
TTACATGATGCAGAAAGTTGATATCCCTCCGCTTCTTACTCTTTTTTTTTTTTCTCCCCCATCATACAGGTGAATATGACCATCTCCCAGAACAGGCCTTCTATATGGGGGGACCCATTGAAGAAGCTGTGGCAAAAGCTGATAAGCTGGCTGAAGAGCATTCATCGTGAGGGGTCTTTGTCCTCTGTACTGTCTCTCTCCTTGCCCCTAACCCAAAAAGCTTCATTTTTCTGTGTAGGCTGCACAAGAGCCTTGATTGAAGATATATTCTTTCTGAACAGTATTTAAGGTTTCCAATAAAATGTACACCCCTCAGAATTTGTCTGATTCTCTTGGT-	FALSE	TRUE	FALSE	0	0	0	15	0.0112398
TTACATGATGCAGAAAGTTGATATCCCTCCGCTTCTTACTC-TTTTTTTTTTCTCCCCCATCATACAGGTGAATATGACCATCTCCCAGAACAGGCCTTCTATATGGTGGGACCCATTGAAGAAGCTGTGGCAAAAGCTGATAAGCTGGCTGAAGAGCATTC--------------TTGTCCTCTGTACTGTCTCTCTCCTTGCCCCTAACCCAAAAAGCTTCATTTTTCTGTGTAGGCTGCACAAGAGCCTTGATTGAAGATATATTCTTTCTGAACAGTATTTAAGGTTTCCAATAAAATGTACACCCCTCAGAATTTGTCTGATTCTCTTGGT-	TRUE	FALSE	FALSE	14	0	0	15	0.0112398
TTACATGATGCAGAAAGTTGATATCCCTCCGCTTCTTACTTTTTTTTTTTTTCTCCCCCATCATACAGGTGAATATGACCATCTCCCAGAACAGGCCTTCTATATGGTGGGACCCATTGAAGAAGCTGTGGCAAAAGCTGATAAGCTGGCTGAAGAGCATTCATCGTGAGGGGTCTTTGTCCTCTGTACTGTCTCTCTCCTTGCCCCTAACCCAAAAAGCTTCATTTTTCTGTGTAGGCTGCACAAGAGCCTTGATTGAAGATATATTCTTTCTGAACAGTATTTAAGGTTTCCAATAAAATGTACACCCCTCAGAATTTGTCTGATTCTCTTGGT-	FALSE	TRUE	FALSE	0	0	0	15	0.0112398
TTACATGATGCAGAAAGTTGATATCCCTCCGCTTCTTACTC-TTTTTTTTTTCTCCCCCATCATACAGGTGAATATGACCATCTCCCAGAACAGGCCTTCTATATGGTGGGACCCATTGAAGAAGCTGTGGCAAAAGCTGATAAGCTGGCTGAAGAGCATTCATCGTGGGGATCCGACTATAAGGACCACGACGGAGACTACAAGGATCATGATATTGATTACAAAGACGATGACGATAAGTAAGAGGGGTCTTTGTCCTCTGTACTGTCTCTCTCCTTGCCCCCCAAACGTCTTTGTCCTCTGTACTGTCTCTCTCCTTGCCCCTAACCCAAAAAGCTTCATTTTTCTGTGTAGGCTGCACAAGAGCCTTGATTGAAGATATATTCTTTCTGAACAGT…	FALSE	FALSE	FALSE	2	118	0	15	0.0112398
TTACATGATGCAGAAAGTTGATATCCCTCCGCTTCTTACTCTTTTTTTTTTTCTCCCCCATCATACAGGTGAATATGACCATCTCCCAGAACAGGCCTTCTATATGGTGGGACCCATTGAAGAAGCTGTGGCAAAAGCTGATAAGCTGGCTGAAGAGCATTCATCGTGAGGGGTCTTTGTCCTCTGTACTGTCTCTCTCCTTGCCCCTAACCCAAAAAGCTTCATTTTTCTGTGTAGGCTGCACAAGAGCCTTGATTGAAGATATATTCTTTCTGAACAGTATTTAAGGTTTCCAATAAAATGTACACCCCTCATAATTTGTCTGATTCTCTTGGT-	FALSE	TRUE	FALSE	0	0	0	15	0.0112398
TTACATGATGCAGAAAGTTGATATCCCTCCGCTTCTTACTCTTTTTTTTTTTCTCCCCCATCATACAGGTGAATATGACCATCTCCCAGAACAGGCCTTCTATATGGTGGGACCCATTGAAGAAGCTGTGGCAAAAGCTGATAAGCTGGCTGAAGAGCATTCATCGTGAGGGGTCTTTGTCCTCTGTACTGTCTCTCTCCTTGCCCCTAACCCAAAAAGCTTCATTTTTCTGTGTAGGCTGCACAAGAGCCTTGATTGAAGATATATTCTTTCTGAACAGTATTTAAGGTTTCCAATAAAATGTACACCCCTCAGAA-TTGTCTGATTCTCTTGGT-	FALSE	TRUE	FALSE	0	0	0	15	0.0112398
TTACATGATGCAGAAAGTTGATATCCCTCCGCTTCTTACTTTTTTTTTTTTTCTCCCCCATCATACAGGTGAATATGACCATCTCCCAGAACAGGCCTTCTATATGGTGGGACCCATTGAAGAAGCTGTGGCAAAAGCTGATAAGCTGGCTGAAGAGCATTCATCGTTGAGGGGTCTTTGTCCTCTGTACTGTCTCTCTCCTTGCCCCTAACCCAAAAAGCTTCATTTTTCTGTGTAGGCTGCACAAGAGCCTTGATTGAAGATATATTCTTTCTGAACAGTATTTAAGGTTTCCAATAAAATGTACACCCCTCAGAATTTGTCTGATTCTCTTGGT-	TRUE	FALSE	FALSE	0	1	0	15	0.0112398
TTACATGATGCAGAAAGTTGATATCCCTCCGCTTCTTACTCTTTTTTTTTTTCTCCCCCATCATACAGGTGAATATGACCATCTCCCAGAACAGGCCTTCTATATGGTGGGACCCATTGAAGAAGCTGTGGCAAAAGCTGATAAGCTGGCTGAAGAGCATTCATCGTGAGGGGTCTTTGTCCTCTGTACTGTCTCTCTCCTTGCCCCTAACCCAAAAAGCTTCATTTTTCTGTGTAGGCTGCACAAGAGCCTTGATTGAAGATATATTCTTTCTGAACAGTATTTAAGGTTTCCAATAAAATGTACACCCCTCAGAATTTGTCTGATTCTC-TGGT-	FALSE	TRUE	FALSE	0	0	0	15	0.0112398
TTACATGATGCAGAAAGTTGATATCCCTCCGCTTCTTACTCTTTTTTTTTTTCTCCCCCATCATACAGGTGAATATGACCATCTCCCAGAACAGGCCTTCTATATGGTGGGACCCATTGAAGAAGCTGTGGCAAAAGCTGATAAGCTGGCTGAAGAGCATTCATCGTGGGGATCCGACTATAAGGACCACGACGGAGACTACAAGGATCATAATATTGATTACAAAGACGATGACGATAAGTAAGAGGGGTCTTTGTCCTCTGTACTGTCTCTCTCCTTGCCCCTAACCCAAAAAGCTTCATTTTTCTGTGTAGGCTGCACAAGAGCCTTGATTGAAGATATATTCTTTCTGAACAGTATTTAAGGTTTCCAATAAAATGTACACCCCTCAGAATTTGT…	FALSE	FALSE	TRUE	1	77	0	15	0.0112398
TTACATGATGCAGAAAGTTGATATCCCTCCGCTTCTTACTCTTTTTTTTTTTCTCCCCCATCATACAGGTGAATATGACCATCTCCCAGAACAGGCCTTCTATATGGTGGGACCCATTGAAGAAGCTGTGGCAAAAGCTGATAAGCTGGCTGAAGAGCATTCAT-ATGTATGAAGAGCATACAGGGGTCTTTGTCCTCTGTACTGTCTCTCTCCTTGCCCCTAACCCAAAAAGCTTCATTTTTCTGTGTAGGCTGCACAAGAGCCTTGATTGAAGATATATTCTTTCTGAACAGTATTTAAGGTTTCCAATAAAATGTACACCCCTCAGAATTTGTCTGATTCTCTTGGT-	TRUE	FALSE	FALSE	0	0	1	15	0.0112398
TTACATGATGCAGAAAGTTGATATCCCTCCGCTTCTTACTCTTTTTTTTTTTCTCCCCCATCATACAGGTGAATATTACCATCTCCCAGAACAGGCCTTCTATATGGTGGGACCCATTGAAGAAGCTGTGGCAAAAGCTGATAAGCTGGCTGAAGAGCATTCATCGTGAGGGGTCTTTGTCCTCTGTACTGTCTCTCTCCTTGCCCCTAACCCAAAAAGCTTCATTTTTCTGTGTAGGCTGCACAAGAGCCTTGATTGAAGATATATTCTTTCTGAACAGTATTTAAGGTTTCCAATAAAATGTACACCCCTCAGAATTTGTCTGATTCTCTTGGT-	FALSE	TRUE	FALSE	0	0	0	15	0.0112398
TTACATGATGCAGAAAGTTGATATCCCTCTGCTTCTTACTCTTTTTTTTTTTCTCCCCCATCATACAGGTGAATATGACCATCTCCCAGAACAGGCCTTCTATATGGTGGGACCCATTGAAGAAGCTGTGGCAAAAGCTGATAAGCTGGCTGAAGAGCATTCATCGTTGAGGGGTCTTTGTCCTCTGTACTGTCTCTCTCCTTGCCCCTAACCCAAAAAGCTTCATTTTTCTGTGTAGGCTGCACAAGAGCCTTGATTGAAGATATATTCTTTCTGAACAGTATTTAAGGTTTCCAATAAAATGTACACCCCTCAGAATTTGTCTGATTCTCTTGGT-	TRUE	FALSE	FALSE	0	1	0	15	0.0112398
TTACATGATGCAGAAAGTTGATATCCCTCCGCTTCTTACTC-TTTTTTTTTTCTCCCCCATCATACAGGTGAATATGACCATCTCCCAGAACAGGCCTTCTATATGGTGGGACCCATTGAAGAAGCTGTGGCAAAAGCTGATAAGCTGGCTGAAGAGCATTCATCGTGTTTGGGTGGCAAAAGCTGATAAGCTGGCTGAAGAGCATTCATCGTGGGGATCCGACTATAAGGACCACGACGGAGACTACAAGGATCATGATATTGATTACAAAGACGATGACGATAAGTAAGAGGGGTCTTTGTCCTCTGTACTGTCTCTCTCCTTGCCCCCCAAACGAGGGGTCTTTGTCCTCTGTACTGTCTCTCTCCTTGCCCCTAACCCAAAAAGCTTCATTTTTC…	FALSE	FALSE	FALSE	2	169	0	15	0.0112398
TTACATGATGCAGAAAGTTGATATCCCTCCGCTTCTTACTC-TTTTTTTTTTCTCCCCCATCATACAGGTGAATATGACCATCTCCCAGAACAGGCCTTCTATATGGTGGGACCCATTGAAGAAGCTGTGGCAAAAGCTGATAAGCTGGCTGAAGAGCATTCATCGTTGAGGGGTCTTTGTCCTCTGTACTGTCTCTCTCCTTGCCCCTAACCCAAAAAGCTTCATTTTTCTGTGTAGGCTGCACAAGAGCCTTGATTGAAGATATATTCTTTCTGAACAGTATTTAAGGTTTCCAATAAACTGTACACCCCTCAGAATTTGTCTGATTCTCTTGGT-	TRUE	FALSE	FALSE	0	1	0	15	0.0112398
TTACATGATGCAGAAAGTCGATATCCCTCCGCTTCTTACTCTTTTTTTTTTTCTCCCCCATCATACAGGTGAATATGACCATCTCCCAGAACAGGCCTTCTATATGGTGGGACCCATTGAAGAAGCTGTGGCAAAAGCTGATAAGCTGGCTGAAGAGCATTCATCGTGAGGGGTCTTTGTCCTCTGTACTGTCTCTCTCCTTGCCCCTAACCCAAAAAGCTTCATTTTTCTGTGTAGGCTGCACAAGAGCCTTGATTGAAGATATATTCTTTCTGAACAGTATTTAAGGTTTCCAATAAAATGTACACCCCTCAGAATTTGTCTGATTCTCTTGGT-	FALSE	TRUE	FALSE	0	0	0	15	0.0112398
TTACATGATGCAGAAAGTTGATATCCCTCCGCTTCTTACTC-TTTTTTTTTTCTCCCCCATCATACAGGTGAATATGACCATCTCCCAGAACAGGCCTTCTATATGGTGGGACCCATTGAAGAAGCTGTGGCAAAAGCTGATAAGCTGGCTGAAGAGCATTCATCGTGAGGGGTCTTTGTCCTCTGTACTTTCTCTCTCCTTGCCCCTAACCCAAAAAGCTTCATTTTTCTGTGTAGGCTGCACAAGAGCCTTGATTGAAGATATATTCTTTCTGAACAGTATTTAAGGTTTCCAATAAAATGTACACCCCTCAGAATTTGTCTGATTCTCTTGGT-	FALSE	TRUE	FALSE	0	0	0	15	0.0112398
TTACATGATGCAGAAAGTTGATATCCCTCCGCTTCTTACTCTTTTTTTTTTTCTCCCCCATCATACAGGTGAATATGACCACCTCCCAGAACAGGCCTTCTATATGGTGGGACCCATTGAAGAAGCTGTGGCAAAAGCTGATAAGCTGGCTGAAGAGCATTCATCGTGAGGGGTCTTTGTCCTCTGTACTGTCTCTCTCCTTGCCCCTAACCCAAAAAGCTTCATTTTTCTGTGTAGGCTGCACAAGAGCCTTGATTGAAGATATATTCTTTCTGAACAGTATTTAAGGTTTCCAATAAAATGTACACCCCTCAGAATTTGTCTGATTCTCTTGGT-	FALSE	TRUE	FALSE	0	0	0	15	0.0112398
TTACATGATGCAGAAAGTTGATATCCCTCCGCTTCTTACTC-TTTTTTTTTTCTCCCCCATCATACAGGTGAATATGACCATCTCCCAGAACAGGCCTTCTATATGGTGGGACCCATTGAAGAAGCTGTGGCAAAAGCTGATAAGCTGGCTGAAGAGCATTCATCGTGGGGATCCGACTATAAGGACCACGACGGAGACTACAAGGATCATGATATTGATTACAAAGACGATGACGATAAGTAAGAGGGGTCTTTGTCCTCTGTACTGTCTCTCTCCTTGCCCCTAACCCAAAAAGCTTCATTTTTCTGTGTAGGCTGCACAAGAGCCTTGATTGAAGATGTATTCTTTCTGAACAGTATTTAAGGTTTCCAATAAAATGTACACCCCTCAGAATTTGT…	FALSE	FALSE	FALSE	2	77	1	15	0.0112398
TTACATGATGCAGAAAGTTGATATCCCTCCGCTTCTTACTCTTTTTTTTTTTCTCCCCCATCATACAGGTGAATATAACCATCTCCCAGAACAGGCCTTCTATATGGTGGGACCCATTGAAGAAGCTGTGGCAAAAGCTGATAAGCTGGCTGAAGAGCATTCATCGTTGAGGGGTCTTTGTCCTCTGTACTGTCTCTCTCCTTGCCCCTAACCCAAAAAGCTTCATTTTTCTGTGTAGGCTGCACAAGAGCCTTGATTGAAGATATATTCTTTCTGAACAGTATTTAAGGTTTCCAATAAAATGTACACCCCTCAGAATTTGTCTGATTCTCTTGGT-	TRUE	FALSE	FALSE	0	1	0	15	0.0112398
TTACATGATGCAGAAAGTTGATATCCCTCCGCTTCTTACTCTTTTTTTTTTTTCTCCCCCATCATACAGGTGAATATGACCATCCCCCAGAACAGGCCTTCTATATGGTGGGACCCATTGAAGAAGCTGTGGCAAAAGCTGATAAGCTGGCTGAAGAGCATTCATCGTGGGGATCCGACTATAAGGACCACGACGGAGACTACAAGGATCATGATATTGATTACAAAGACGATGACGATAAGTAAGAGGGGTCTTTGTCCTCTGTACTGTCTCTCTCCTTGCCCCTAACCCAAAAAGCTTCATTTTTCTGTGTAGGCTGCACAAGAGCCTTGATTGAAGATATATTCTTTCTGAACAGTATTTAAGGTTTCCAATAAAATGTACACCCCTCAGAATTTG…	FALSE	FALSE	FALSE	1	78	1	14	0.0104905
TTACATGATGCAGAAAGTTGATATCCCTCCGCTTCTTACTCTTTTTTTTTTTCTCCCCCATCATACAGGTGAATATGACCATCTCCCAGAACAGGCCTTCTATATGGTGGGACCCATTGAAGAAGCTGTGGCAAAAGCTGATAAGCTGGCTGAAGAGCATTCATCGTGAGGGGTCTTTGTCCTCTGTACTGTCTCTCTCCTTGCCCCTAACCCAAAAAGCTTCATTTTTCTGTGTAGGCTGCACAAGAGCCTTGATTGAAGATATATTCTTTCTGAACAGTATTTAAGGTTTCTAATAAAATGTACACCCCTCAGAATTTGTCTGATTCTCTTGGT-	FALSE	TRUE	FALSE	0	0	0	14	0.0104905
TTACATGATGCAGAAAGTTGATATCCCTCCGCTTCTTACTCTTTTTTTTTTTCTCCCCCATCATACAGGTGAATATGACCATCTCCCAGACCAGGCCTTCTATATGGTGGGACCCATTGAAGAAGCTGTGGCAAAAGCTGATAAGCTGGCTGAAGAGCATTCATCGTTGAGGGGTCTTTGTCCTCTGTACTGTCTCTCTCCTTGCCCCTAACCCAAAAAGCTTCATTTTTCTGTGTAGGCTGCACAAGAGCCTTGATTGAAGATATATTCTTTCTGAACAGTATTTAAGGTTTCCAATAAAATGTACACCCCTCAGAATTTGTCTGATTCTCTTGGT-	TRUE	FALSE	FALSE	0	1	0	14	0.0104905
TTACATGATGCAGAAAGTTGATATCCCTCCGCTTCTTACTC-TTTTTTTTTTCTCCCCCATCATACAGGTGAATATGACCATCTCCCAGAACAGGCCTTCTATATGGTGGGACCCATTGAAGAAGCTGTGGCAAAAGCTGATAAGCTGGCTGAAGAGCAT-------------------TCCTCTGTACTGTCTCTCTCCTTGCCCCTAACCCAAAAAGCTTCATTTTTCTGTGTAGGCTGCACAAGAGCCTTGATTGAAGATATATTCTTTCTGAACAGTATTTAAGGTTTCCAATAAAATGTACACCCCTCAGAATTTGTCTGATTCTCTTGGT-	TRUE	FALSE	FALSE	19	0	0	14	0.0104905
TTACATGATGCAGAAAGTTGATATCCCTCCGCTTCTTACTCTTTTTTTTTTTCTCCCCCATCATACAGGTGAATATGACCATCTCCCAGAACAGGCCTTCTATATGGTGGGACCCATTGAAGAAGCTGTGGCAAAAGCTGATAAGCTGGCTGAAGAGCATTCATCGTGGGGGGTCTTTGTCCTCTGTACTGTCTCTCTCCTTGCCCCTAACCCAAAAAGCTTCATTTTTCTGTGTAGGCTGCACAAGAGCCTTGATTGAAGATATATTCTTTCTGAACAGTATTTAAGGTTTCCAATAAAATGTACACCCCTCAGAATTTGTCTGATTCTCTTGGT-	FALSE	TRUE	FALSE	0	0	0	14	0.0104905
TTACATGATGCAGAAAGTTGATATCCCTCCGCTTCTTACTC-TTTTTTTTTTCTCCCCCATCATACAGGTGAATATGACCATCTCCCAGAACAGGCCTTCTATATGGTGGGACCCATTGAAGAAGCTGTGGCAAAAGCTGATAAGCTGGCTGAAGAGCATTCA----------GCTTTGTCCTCTGTACTGTCTCTCTCCTTGCCCCTAACCCAAAAAGCTTCATTTTTCTGTGTAGGCTGCACAAGAGCCTTGATTGAAGATATATTCTTTCTGAACAGTATTTAAGGTTTCCAATAAAATGTACACCCCTCAGAATTTGTCTGATTCTCTTGGT-	TRUE	FALSE	FALSE	10	0	0	14	0.0104905
TTACATGATGCAGAAAGTTGATATTCCTCCGCTTCTTACTC-TTTTTTTTTTCTCCCCCATCATACAGGTGAATATGACCATCTCCCAGAACAGGCCTTCTATATGGTGGGACCCATTGAAGAAGCTGTGGCAAAAGCTGATAAGCTGGCTGAAGAGCATTCATCGTGAGGGGTCTTTGTCCTCTGTACTGTCTCTCTCCTTGCCCCTAACCCAAAAAGCTTCATTTTTCTGTGTAGGCTGCACAAGAGCCTTGATTGAAGATATATTCTTTCTGAACAGTATTTAAGGTTTCCAATAAAATGTACACCCCTCAGAATTTGTCTGATTCTCTTGGT-	FALSE	TRUE	FALSE	0	0	0	14	0.0104905
TTACATGATGCAGAAAGTTGATATCCCTCCGCTTCTTACTCTTTTTTTTTTTCTCCCCCATCATACAGGTGAATATGACCATCTCCCAGAACAGGCCTTCTATATGGTGGGACCCATTGAAGAAGCTGTGGCAAAAGCTGATAAGCTGGCTGAAGAGCATTCA------------TTTGTCCTCTGTACTGTCTCTCTCCTTGCCCCTAACCCAAAAAGCTTCATTTTTCTGTGTAGGCTGCACAAGAGCCTTGATTGAAGATATATTCTTTCTGAACAGTATTTAAGGTTTCCAATAAAATGTACACCCCTCAGAATTTGTCTGATTCTCTTGGT-	TRUE	FALSE	FALSE	12	0	0	14	0.0104905
TTACATGATGCAGAAAGTTGATATCCCTCCGCTTCTTACTC-TTTTTTTTTTCTCCCCCATCATACAGGTGAATATGACCATCTCCCAGAACAGGCCTTCTATATGGTGGGACCCATTGAAGAAGCTGTGGCAAAAGCTGATAAGCTGGCTGAA--------------------------------------------------CTCTAACCCAAAAAGCTTCATTTTTCTGTGTAGGCTGCACAAGAGCCTTGATTGAAGATATATTCTTTCTGAACAGTATTTAAGGTTTCCAATAAAATGTACACCCCTCAGAATTTGTCTGATTCTCTTGGT-	TRUE	FALSE	FALSE	50	0	0	14	0.0104905
TTACATGATGCAGAAAGTTGATATCCCTCCGCTTCTTACTCTTTTTTTTTTTCTCCCCCATCATACAGGTGAATATGACCATCTCCCAGAACAGGCCTTCTATATGGTGGGACCCATTGAAGAAGCTGTGGCAAAAGCTGATAAGCTGGCTGAAGAGCATTCATCGTGAGGGGTCTTTGTCCTCTGTACTGTCTCTCTCCTTGCCCCTAACCCAAAAAGCTTCATTTTTCTGTGTAGGCTTCACAAGAGCCTTGATTGAAGATATATTCTTTCTGAACAGTATTTAAGGTTTCCAATAAAATGTACACCCCTCAGAATTTGTCTGATTCTCTTGGT-	FALSE	TRUE	FALSE	0	0	0	14	0.0104905
TTACATGATGCAGAAAGTTGATATCCCTCCGCTTCTTACTC-TTTTTTTTTTCTCCCCCATCATACAGGTGAATATGACCATCTCCCAGAACAGGCCTTCTATATGGTGGGACCCATTGAAGAAGCTGTGGCAAAAGCTGATAAGCTGGCTGAAGAGCA--------GAGGGGTCTTTGTCCTCTGTACTGTCTCTCTCCTTGCCCCTAACCCAAAAAGCTTCATTTTTCTGTGTAGGCTGCACAAGAGCCTTGATTGAAGATATATTCTTTCTGAACAGTATTTAAGGTTTCCAATAAAATGTACACCCCTCAGAATTTGTCTGATTCTCTTGGT-	TRUE	FALSE	FALSE	8	0	0	14	0.0104905
TTACATGATGCAGAAAGTTGATATCCCTCCGCTTCTTACTC-TTTTTTTTTTCTCCCCCATCATACAGGTGAATATGACCATCTCCCAGAACAGGCCTTCTATATGGTGGGACCCATTGAAGAAGCTGTGGCAAAAGCTGATAAGCTGGCTGAAGAGC----------------------CCTCTGTACTGTCTCTCTCCTTGCCCCTAACCCAAAAAGCTTCATTTTTCTGTGTAGGCTGCACAAGAGCCTTGATTGAAGATATATTCTTTCTGAACAGTATTTAAGGTTTCCAATAAAATGTACACCCCTCAGAATTTGTCTGATTCTCTTGGT-	TRUE	FALSE	FALSE	22	0	0	14	0.0104905
TTACATGATGCAGAAAGTTGATATCCCTCCGCTTCTTACTCTTTTTTTTTTTCTCCCCCATCATACAGGTGAATATGACCATCTCCCAGAACAGGCCTTCTATATGGTGGGACCCATTGAAGAAGCTGTGGCAAAAGCTGATAAGCTGGCTGAAGTGCATTCATCGTGAGGGGTCTTTGTCCTCTGTACTGTCTCTCTCCTTGCCCCTAACCCAAAAAGCTTCATTTTTCTGTGTAGGCTGCACAAGAGCCTTGATTGAAGATATATTCTTTCTGAACAGTATTTAAGGTTTCCAATAAAATGTACACCCCTCAGAATTTGTCTGATTCTCTTGGT-	FALSE	TRUE	FALSE	0	0	0	14	0.0104905
TTACATGATGCAGAAAGTTGATATCCCTCCGCTTCTTACTC-TTTTTTTTTTCTCCCCCATCATACAGGTTAATATGACCATCTCCCAGAACAGGCCTTCTATATGGTGGGACCCATTGAAGAAGCTGTGGCAAAAGCTGATAAGCTGGCTGAAGAGCATTCATCGTGAGGGGTCTTTGTCCTCTGTACTGTCTCTCTCCTTGCCCCTAACCCAAAAAGCTTCATTTTTCTGTGTAGGCTGCACAAGAGCCTTGATTGAAGATATATTCTTTCTGAACAGTATTTAAGGTTTCCAATAAAATGTACACCCCTCAGAATTTGTCTGATTCTCTTGGT-	FALSE	TRUE	FALSE	0	0	0	14	0.0104905
TTACATGATGCAGAAAGTTGATATCCCTCCGCTTCTTACTCTTTTTTTTTTTTCTCCCCCATCATACAGGTGAATATGACCATCTCCCAGAACAGGCCTTCTATATGGGGGGACCCATTGAAGAAGCTGTGGCAAAAGCTGATAAGCTGGCTGAAGAGCATTCATCGTTGAGGGGTCTTTGTCCTCTGTACTGTCTCTCTCCTTGCCCCTAACCCAAAAAGCTTCATTTTTCTGTGTAGGCTGCACAAGAGCCTTGATTGAAGATATATTCTTTCTGAACAGTATTTAAGGTTTCCAATAAAATGTACACCCCTCAGAATTTGTCTGATTCTCTTGGT-	TRUE	FALSE	FALSE	0	1	0	14	0.0104905
TTACATGATGCAGAAAGTTGATATCCCTCCGCTTCTTACTCTTTTTTTTTTTTCTCCCCCATCATACAGGTGAATATGACCATCTCCCAGAACAGGCCTTCTATATGGTGGGACCCATTGAAGAAGCTGTGGCAAAAGCTGATAAGCTGGCTGAAGAGCATTCATC-------------GTCCTCTGTACTGTCTCTCTCCTTGCCCCTAACCCAAAAAGCTTCATTTTTCTGTGTAGGCTGCACAAGAGCCTTGATTGAAGATATATTCTTTCTGAACAGTATTTAAGGTTTCCAATAAAATGTACACCCCTCAGAATTTGTCTGATTCTCTTGGT-	TRUE	FALSE	FALSE	13	0	0	14	0.0104905
TTACATGATGCAGAAAGTTGATATCCCTCCGCTTCTTACTCTTTTTTTTTTTCTCCCCCATCATACAGGTGAATATGACCATCTCCCAGAACAGGCCTTCTATATGGTGGGACCCATTGAAGAAGCTGTGGAAAAAGCTGATAAGCTGGCTGAAGAGCATTCATCGTTGAGGGGTCTTTGTCCTCTGTACTGTCTCTCTCCTTGCCCCTAACCCAAAAAGCTTCATTTTTCTGTGTAGGCTGCACAAGAGCCTTGATTGAAGATATATTCTTTCTGAACAGTATTTAAGGTTTCCAATAAAATGTACACCCCTCAGAATTTGTCTGATTCTCTTGGT-	TRUE	FALSE	FALSE	0	1	0	14	0.0104905
TTACATGATGCAGAAAGTTGATATCCCTCCGCTTCTTACTCTTTTTTTTTTTCTCCCCCATCATACAGGTGAATATGACCATCTCCCAGAACAGGCCTTCTATATGGTGGGACCCATTGAAGAAGATGTGGCAAAAGCTGATAAGCTGGCTGAAGAGCATTCATCGTTGAGGGGTCTTTGTCCTCTGTACTGTCTCTCTCCTTGCCCCTAACCCAAAAAGCTTCATTTTTCTGTGTAGGCTGCACAAGAGCCTTGATTGAAGATATATTCTTTCTGAACAGTATTTAAGGTTTCCAATAAAATGTACACCCCTCAGAATTTGTCTGATTCTCTTGGT-	TRUE	FALSE	FALSE	0	1	0	14	0.0104905
TTACATGATGCAGAAAGTTGATATCCCTCCGCTTCTTACTCTTTTTTTTTTTTTCCCCCATCATACAGGTGAATATGACCATCTCCCAGAACAGGCCTTCTATATGGTGGGACCCATTGAAGAAGCTGTGGCAAAAGCTGATAAGCTGGCTGAAGAGCATTCATCGTTGAGGGGTCTTTGTCCTCTGTACTGTCTCTCTCCTTGCCCCTAACCCAAAAAGCTTCATTTTTCTGTGTAGGCTGCACAAGAGCCTTGATTGAAGATATATTCTTTCTGAACAGTATTTAAGGTTTCCAATAAAATGTACACCCCTCAGAATTTGTCTGATTCTCTTGGT-	TRUE	FALSE	FALSE	0	1	0	14	0.0104905
TTACATGATGCAGAAAGTTGATATCCCTCCGCTTCTTACTC-TTTTTTTTTTCTCCCCCATCATACAGGTGAATATGACCATCTCCCAGAACAGGCCTTCTATATGGTGGGACCCATTGAAGAAGCTGTGGCAAAAGCTGATAAGCTGGCTGAAGAGCATTCATCGTGGGGATCCGACTATAAGGACCACGACGGAGACTACAAGGATCATGATATTGATTACAAAGACGATGACGATAAGTAAGAGGGGTCTTTGTCCTCTGTACTGTCTCTCTCCTTGCCCCCAAAAATCCCTTAACGTGAGGGGTCTTTGTCCTCTGTACTGTCTCTCTCCTTGCCCCTAACCCAAAAAGCTTCATTTTTCTGTGTAGGCTGCACAAGAGCCTTGATTGAAGATAT…	FALSE	FALSE	FALSE	2	134	0	14	0.0104905
TTACATGATGCAGAAAGTTGATATCCCTCCGCTTCTTACTCTTTTTTTTTTTCTCCCCCATCATACAGGTGAATATGACCATCTCCCAGAACAGGCCTTCTATATGGTGGGACCCATTGAAGAAGCTGTGGCAAAAGCTGATAAGCTGGCTGAAGAGCATTCATCGTTGAGGGGTCTTTGTCCTCTGTACTGTCTCTCTCCTTGCCCCTAACCCAAAAAGCTTCATTTTTCTGTGTAGGCTGCACAAGAGCCTTGATTGAAGATATATTCTTTCTGAACAGTATTTAAGGTTTCCAATAAAATGTACACCCCTCAGAATTTGTCTGATTCTCTTGT--	TRUE	FALSE	FALSE	0	1	0	14	0.0104905
TTACATGATGCAGAAAGTTGATATCCCTCCGCTTCTTACTCTTTTTTTTTTTCTCCCCCATCATACAGGTGAATATGACCATCTCCCAGAACAGGCCTTCTATATGGTGGGACCCATTGAAGAAGCTGTGGCAAAAGCTGATAAGCTGGCTGAAGAGCATTCATCGTGAGGGGTCTTTGTCCTCTGTACTGTCTCTCTCCTTGCCCCTAACCCAAAAAGCTTCATTTTTCTGTGTAGGCTGCACAAGAGCCTTGATTGAAGATATATTCTTTCTGAACAGTATTTAAGGTTTCCAATAAAATGTACACCCCTCAGAATTTGTCTGA-TCTCTTGGT-	FALSE	TRUE	FALSE	0	0	0	14	0.0104905
TTACATGATGCAGAAAGTTGATATCCCTCCGCTTCTTACTCTTTTTTTTTTTCTCCCCCATCATAAAGGTGAATATGACCATCTCCCAGAACAGGCCTTCTATATGGTGGGACCCATTGAAGAAGCTGTGGCAAAAGCTGATAAGCTGGCTGAAGAGCATTCATCGTTGAGGGGTCTTTGTCCTCTGTACTGTCTCTCTCCTTGCCCCTAACCCAAAAAGCTTCATTTTTCTGTGTAGGCTGCACAAGAGCCTTGATTGAAGATATATTCTTTCTGAACAGTATTTAAGGTTTCCAATAAAATGTACACCCCTCAGAATTTGTCTGATTCTCTTGGT-	TRUE	FALSE	FALSE	0	1	0	14	0.0104905
TTACATGATGCAGAAAGTTGATATCCCTCCGCTTCTTACTCTTTTTTTTTTTTCTCCCCCATCATACAGGTGAATATGACCATCTCCCAGAACAGGCCTTCTATATGGTGGGACCCATTGAAGAAGCTGTGGCAAAAGCTGATAAGCTGGCTGAAGAGCATTCATCGTGGGGATCCGACTATAAGGACCACGACGGAGACTACAAGGATCATGATATTGATTACAAAGACGATGACGATAAGTAAGAGGGGTCTTTGTCCTCTGTACTGTCTCTCTCCTTGCCCCTAACCCAAAAAGCTTCATTTTTCTGTGTAGGCTGCACAAGAGCCTTGATTGAAGATGTATTCTTTCTGAACAGTATTTAAGGTTTCCAATAAAATGTACACCCCTCAGAATTTG…	FALSE	FALSE	FALSE	1	78	1	14	0.0104905
TTACATGATGCAGAAAGTTGATATCCCTCCGCTTCTTACTCTTTTTTTTTTTCTCCCCCATCATACAGGTGAATATGACCATCTCCCAGAACAGGCCTTCTATATGGTGGGACCCATTGAAGAAGCTGTGGCAAAAGCTGATAAGCTGGCTGAAGAGCCTTCATCGTGAGGGGTCTTTGTCCTCTGTACTGTCTCTCTCCTTGCCCCTAACCCAAAAAGCTTCATTTTTCTGTGTAGGCTGCACAAGAGCCTTGATTGAAGATATATTCTTTCTGAACAGTATTTAAGGTTTCCAATAAAATGTACACCCCTCAGAATTTGTCTGATTCTCTTGGT-	FALSE	TRUE	FALSE	0	0	0	14	0.0104905
TTACATGATGCAGAAAGTTGATATCCCTCCGCTTCTTACTCTTTTTTTTTTTCTCCCCCATCATACAGGTGAATATGACCATCTCCCAGAACAGGCCTTCTATATGGTGGGACCCATTGAAGAAGCTGTGGCAAAAGCTGATAA-----------------------GAGGGGTCTTTGTCCTCTGTACTGTCTCTCTCCTTGCCCCTAACCCAAAAAGCTTCATTTTTCTGTGTAGGCTGCACAAGAGCCTTGATTGAAGATATATTCTTTCTGAACAGTATTTAAGGTTTCCAATAAAATGTACACCCCTCAGAATTTGTCTGATTCTCTTGGT-	TRUE	FALSE	FALSE	23	0	0	14	0.0104905
TTACATGATGCAGAAAGTTGATATCCCTCCGCTTCTTACTC-TTTTTTTTTTCTCCCCCATCATACAGGTGAATATGACCATCTCCCAGAACAGGCCTTCTATATGGTGGGACCCATTGAAGAAGCTGTGGCAAAAGCTGATAAGCTGGCTGAAGAGCATTCATCGTGAGGGGTCTTTGTCCTCTGTACTGTCTCTCTCCTTGCCCCTAACCCAAAAAGCTTCATTTTTCTGTGTAGGCTGCACAAGAGCCTTGATTGAAAATATATTCTTTCTGAACAGTATTTAAGGTTTCCAATAAAATGTACACCCCTCAGAATTTGTCTGATTCTCTTGGT-	FALSE	TRUE	FALSE	0	0	0	14	0.0104905
TTACATGATGCAGAAAG-TGATATCCCTCCGCTTCTTACTCTTTTTTTTTTTCTCCCCCATCATACAGGTGAATATGACCATCTCCCAGAACAGGCCTTCTATATGGTGGGACCCATTGAAGAAGCTGTGGCAAAAGCTGATAAGCTGGCTGAAGAGCATTCATCGTGAGGGGTCTTTGTCCTCTGTACTGTCTCTCTCCTTGCCCCTAACCCAAAAAGCTTCATTTTTCTGTGTAGGCTGCACAAGAGCCTTGATTGAAGATATATTCTTTCTGAACAGTATTTAAGGTTTCCAATAAAATGTACACCCCTCAGAATTTGTCTGATTCTCTTGGT-	FALSE	TRUE	FALSE	0	0	0	14	0.0104905
TTACATGATGCAGAAAGTTGATATCCCTCCGCTTCTTACTCTTTTTTTTTTTCTCCCCCATCATACAGGTGAATATGACCATCTCCCAGAACAGGCCTTCTATATGGTGGGACCCATTGAAGAAGCTGTGGCAAAAGCTGATAAGCTGGCTGAAGAGCATTCATCGTGAGGGGTCTTTGTCCTCTGTACTGTCTCTCTCCTCGCCCCTAACCCAAAAAGCTTCATTTTTCTGTGTAGGCTGCACAAGAGCCTTGATTGAAGATATATTCTTTCTGAACAGTATTTAAGGTTTCCAATAAAATGTACACCCCTCAGAATTTGTCTGATTCTCTTGGT-	FALSE	TRUE	FALSE	0	0	0	14	0.0104905
TTACATGATGCAGAAAGTTGATATCCCTCCGCTTCTTACTCTTTTTTTTTTTTCTCCCCCATCATACAGGTGAATATGACCATCTCCCAGAACAGGCCTTCTATATGGTGGGACCCATTGAAGAAGCTGTGGCAAAAGCTGATAAGCTGGCTGAAGAGCATTCATCG--------CTTTGTCCTCTGTACTGTCTCTCTCCTTGCCCCTAACCCAAAAAGCTTCATTTTTCTGTGTAGGCTGCACAAGAGCCTTGATTGAAGATATATTCTTTCTGAACAGTATTTAAGGTTTCCAATAAAATGTACACCCCTCAGAATTTGTCTGATTCTCTTGGT-	TRUE	FALSE	FALSE	8	0	0	14	0.0104905
TTACATGATGCAGAAAGTTGATATCCCTCCGCTTCTTACTCTTTTTTTTTTTCTCCCCCATCATACAGGTGAATATGACCATCTCCCAGAACAGGCCTTCTATATGGTGGGACCCATTGAAGAAGCTGTGGCAAAAGCTGATAAGCTGGCTGAAGAGCATTCATCGTTGAGGGGTCTTTGTCCTCTGTACTGTCTCTCTCCTTGCCCCTAACCCAAAAAGCTTCATTTTTCTGTGTAGGCTTCACAAGAGCCTTGATTGAAGATATATTCTTTCTGAACAGTATTTAAGGTTTCCAATAAAATGTACACCCCTCAGAATTTGTCTGATTCTCTTGGT-	TRUE	FALSE	FALSE	0	1	0	14	0.0104905
TTACATGATGCAGAAAGTTGATATCCCTCCGCTTCTTACTC-TTTTTTTTTTCTCCCCCATCATACAGGTGAATATGACCATCTCCCAGAACAGGCCTTCTATATGGTGGGACCCATTGAAGAAGCTGTGGCAAAAGCTGATAAGCTGGCTGAAGAGCATTCATCGTGAGGGGTCTTTGTCCTCTGTACTGTCTCTCTCCTTTCCCCTAACCCAAAAAGCTTCATTTTTCTGTGTAGGCTGCACAAGAGCCTTGATTGAAGATATATTCTTTCTGAACAGTATTTAAGGTTTCCAATAAAATGTACACCCCTCAGAATTTGTCTGATTCTCTTGGT-	FALSE	TRUE	FALSE	0	0	0	14	0.0104905
TTACATGATGCAGAAAGTTGATATCCCTCCGCTTCTTACTCTTTTTTTTTTTCTCCCCCATCATACAGGTGAATATGACCATCTCCCAGAACAGGCCTTCTATATGGTGGGACCCATTGAAGAAGCTGTGGCAAAAGCTGATAAGCTGGCTGAAGAGCATTCATCGTTGA-GGGTCTTTGTCCTCTGTACTGTCTCTCTCCTTGCCCCTAACCCAAAAAGCTTCATTTTTCTGTGTAGGCTGCACAAGAGCCTTGATTGAAGATATATTCTTTCTGAACAGTATTTAAGGTTTCCAATAAAATGTACACCCCTCAGAATTTGTCTGATTCTCTTGGT-	TRUE	FALSE	FALSE	0	1	0	14	0.0104905
TTACATGATGCAGAAAGTTGATATTCCTCCGCTTCTTACTCTTTTTTTTTTTCTCCCCCATCATACAGGTGAATATGACCATCTCCCAGAACAGGCCTTCTATATGGTGGGACCCATTGAAGAAGCTGTGGCAAAAGCTGATAAGCTGGCTGAAGAGCATTCATCGTTGAGGGGTCTTTGTCCTCTGTACTGTCTCTCTCCTTGCCCCTAACCCAAAAAGCTTCATTTTTCTGTGTAGGCTGCACAAGAGCCTTGATTGAAGATATATTCTTTCTGAACAGTATTTAAGGTTTCCAATAAAATGTACACCCCTCAGAATTTGTCTGATTCTCTTGGT-	TRUE	FALSE	FALSE	0	1	0	14	0.0104905
TTACATGATGCAGAAAGTTGATATCCCTCCGCTTCTTACTCTTTTTTTTTTTCTCCCCCATCATACAGGTGAATATGACCATCTCCCAGAACAGGCCTTCTATATGGTGGGACCCATTGAAGAAGCTGTGGCAAAAGCTGATAAGCTGGCTGAAGAGC---CA---------GTCTTTGTCCTCTGTACTGTCTCTCTCCTTGCCCCTAACCCAAAAAGCTTCATTTTTCTGTGTAGGCTGCACAAGAGCCTTGATTGAAGATATATTCTTTCTGAACAGTATTTAAGGTTTCCAATAAAATGTACACCCCTCAGAATTTGTCTGATTCTCTTGGT-	TRUE	FALSE	FALSE	9	0	0	13	0.00974118
TTACATGATGCAGAAAGTTGATATCCCTCCGCTTCTTACTC-TTTTTTTTTTCTCCCCCATCATACAGGTGAATATGACCATCTCCCAGAACAGGCCTTCTATATGGTGGGACCCATTGAAGAAGCTGTGGCAAAAGCTGATAAGCT-----------------------GGGTCTTTGTCCTCTGTACTGTCTCTCTCCTTGCCCCTAACCCAAAAAGCTTCATTTTTCTGTGTAGGCTGCACAAGAGCCTTGATTGAAGATATATTCTTTCTGAACAGTATTTAAGGTTTCCAATAAAATGTACACCCCTCAGAATTTGTCTGATTCTCTTGGT-	TRUE	FALSE	FALSE	23	0	0	13	0.00974118
TTACATGATGCAGAAAGTTGATATCCCTCCGCTTCTTACTC--TTTTTTTTTCTCCCCCATCATACAGGTGAATATGACCATCTCCCAGAACAGGCCTTCTATATGGTGGGACCCATTGAAGAAGCTGTGGCAAAAGCTGATAAGCTGGCTGAAGAGCATTC------AGGGGTCTTTGTCCTCTGTACTGTCTCTCTCCTTGCCCCTAACCCAAAAAGCTTCATTTTTCTGTGTAGGCTGCACAAGAGCCTTGATTGAAGATATATTCTTTCTGAACAGTATTTAAGGTTTCCAATAAAATGTACACCCCTCAGAATTTGTCTGATTCTCTTGGT-	TRUE	FALSE	FALSE	6	0	0	13	0.00974118
TTACATGATGCAGAAAGTTGATATCCCTCCGCTTCTTACTCTTTTTTTTTTTTCTCCCCCATCATACAGGTGAATATGACCATCTCCCAGAACAGGCCTTCTATATGGTGGGACCCATTGAAGAAGCTGTGGCAAAAGCTGATAAGCTGGCTGAAGAGCATTCATCGGGGGGATCCGACTATAAGGACCACGACGGAGACTACAAGGATCATGATATTGATTACAAAGACGATGACGATAAGTAAGAGGGGTCTTTGTCCTCTGTACTGTCTCTCTCCTTGCCCCTAACCCAAAAAGCTTCATTTTTCTGTGTAGGCTGCACAAGAGCCTTGATTGAAGATATATTCTTTCTGAACAGTATTTAAGGTTTCCAATAAAATGTACACCCCTCAGAATTTG…	FALSE	FALSE	FALSE	1	78	1	13	0.00974118
TTACATGATGCAGAAAGTTGATATCCCTCCGCTTCTTACTCTTTTTTTTTTTTCTCCCCCATCATACAGGTGAATATGACCATCTCCCAGAACAGGCCTTCTATATGGTGGGACCCATTGAAGAAGCTGTGGCAAAAGCTGATAAGCTGGCTGAAGAGCA--------CAGGGGTCTTTGTCCTCTGTACTGTCTCTCTCCTTGCCCCTAACCCAAAAAGCTTCATTTTTCTGTGTAGGCTGCACAAGAGCCTTGATTGAAGATATATTCTTTCTGAACAGTATTTAAGGTTTCCAATAAAATGTACACCCCTCAGAATTTGTCTGATTCTCTTGGT-	TRUE	FALSE	FALSE	8	0	0	13	0.00974118
TTACATGATGCAGAAAGTTGCTATCCCTCCGCTTCTTACTC--TTTTTTTTTCTCCCCCATCATACAGGTGAATATGACCATCTCCCAGAACAGGCCTTCTATATGGTGGGACCCATTGAAGAAGCTGTGGCAAAAGCTGATAAGCTGGCTGAAGAGCATTCATCGTTGAGGGGTCTTTGTCCTCTGTACTGTCTCTCTCCTTGCCCCTAACCCAAAAAGCTTCATTTTTCTGTGTAGGCTGCACAAGAGCCTTGATTGAAGATATATTCTTTCTGAACAGTATTTAAGGTTTCCAATAAAATGTACACCCCTCAGAATTTGTCTGATTCTCTTGGT-	TRUE	FALSE	FALSE	0	1	0	13	0.00974118
TTACATGATGCAG-AAGTTGATATCCCTCCGCTTCTTACTC-TTTTTTTTTTCTCCCCCATCATACAGGTGAATATGACCATCTCCCAGAACAGGCCTTCTATATGGTGGGACCCATTGAAGAAGCTGTGGCAAAAGCTGATAAGCTGGCTGAAGAGCATTCATCGTGAGGGGTCTTTGTCCTCTGTACTGTCTCTCTCCTTGCCCCTAACCCAAAAAGCTTCATTTTTCTGTGTAGGCTGCACAAGAGCCTTGATTGAAGATATATTCTTTCTGAACAGTATTTAAGGTTTCCAATAAAATGTACACCCCTCAGAATTTGTCTGATTCTCTTGGT-	FALSE	TRUE	FALSE	0	0	0	13	0.00974118
TTACATGATGCAGAAAGTTGATATCCCTCCGCTTCTTACTCTTTTTTTTTTTCTCCCCCATCATACAGGTGAATATGACCATCTCCCAGAACAGGCCTTCTATATGGTGGGACCCATTGAAGAAGCTGTGGCAAAAGCTGATAAGCTGGCTGAAGAGCATTCATCGTGAGGGGTCTTTGTCCTCTGTACTGTCTCTCTCCTTGCCCCTAACCCAAAAATCTTCATTTTTCTGTGTAGGCTGCACAAGAGCCTTGATTGAAGATATATTCTTTCTGAACAGTATTTAAGGTTTCCAATAAAATGTACACCCCTCAGAATTTGTCTGATTCTCTTGGT-	FALSE	TRUE	FALSE	0	0	0	13	0.00974118
TTACATGATGCAGAAAGTTGGTATCCCTCCGCTTCTTACTC--TTTTTTTTTCTCCCCCATCATACAGGTGAATATGACCATCTCCCAGAACAGGCCTTCTATATGGTGGGACCCATTGAAGAAGCTGTGGCAAAAGCTGATAAGCTGGCTGAAGAGCATTCATCGTTGAGGGGTCTTTGTCCTCTGTACTGTCTCTCTCCTTGCCCCTAACCCAAAAAGCTTCATTTTTCTGTGTAGGCTGCACAAGAGCCTTGATTGAAGATATATTCTTTCTGAACAGTATTTAAGGTTTCCAATAAAATGTACACCCCTCAGAATTTGTCTGATTCTCTTGGT-	TRUE	FALSE	FALSE	0	1	0	13	0.00974118
TTACATGATGCAGAAAGTTGATATCCCTCCGCTTCTTACTCTTTTTTTTTTTCTCCCCCATCATACAGGTGAATATGACCATCTCCCAGAACAGGCCTTCTATATGGTGGGACCCATTGAAGAAGCTGTGGCAAAAGCTGATAAGCTGGCTGAAGAGCATTCATCGTTGAGGGGTCTTTGTCCTCTGTACTGTCTCTCTCCTTGCCCCTAACCCAAAAAGCTTCATTTTTCTGTGTAGGCTGCACAAGAGCCTTGATTGAAGATATATTCTTTCTGAACAGTATTTAAGGTTTCCAATAAAATGTACACCCCTCAG-ATTTGTCTGATTCTCTTGGT-	TRUE	FALSE	FALSE	0	1	0	13	0.00974118
TTACATGATGCAGAAAGTTGATATCCCTCCGCTTCTTACTC-TTTTTTTTTTCTCCCCCATCATACAGGTGAATATGACCATCTCCCAGAACAGGCCTTCTATATGGTGGGACCCATTGAAGAAGCGGTGGCAAAAGCTGATAAGCTGGCTGAAGAGCATTCATCGTGAGGGGTCTTTGTCCTCTGTACTGTCTCTCTCCTTGCCCCTAACCCAAAAAGCTTCATTTTTCTGTGTAGGCTGCACAAGAGCCTTGATTGAAGATATATTCTTTCTGAACAGTATTTAAGGTTTCCAATAAAATGTACACCCCTCAGAATTTGTCTGATTCTCTTGGT-	FALSE	TRUE	FALSE	0	0	0	13	0.00974118
TTACATGATGCAGAAAGTTGATATCCCTCCGCTTCTTACTC-TTTTTTTTTTCTCCCCCATCATACAGGTGAATATGACCATCTCCCAGAACAGGCCTTCTATATGGTGGGACCCATTGAAGAAGCTGTGGCAAAAGCTGATAAGCTGGCTGAAGAGCATTCATCGTTGAGGGGTCTTTGTCCTCTGTACTTTCTCTCTCCTTGCCCCTAACCCAAAAAGCTTCATTTTTCTGTGTAGGCTGCACAAGAGCCTTGATTGAAGATATATTCTTTCTGAACAGTATTTAAGGTTTCCAATAAAATGTACACCCCTCAGAATTTGTCTGATTCTCTTGGT-	TRUE	FALSE	FALSE	0	1	0	13	0.00974118
TTACATGATGCAGAAAGTTGATATCCCTCCGCTTCTTACTCTTTTTTTTTTTCTCCCCCATCATACAGGTGAATATGACCATCTCCCAGAACAGGCCTTCTATATGGTGGGACCCATTGAAGAAGCTGTGGCAAAAGCTGATAAGCTGGCTGAAGAGCATTCATCGTGAGGGGTCTTTGTCCTCTGTACTGTCTCTCTCCTTGCCCCTAACCCAAAAAGCTTCATTTTTCTGTGTAGGCTGCACAAGAGCCTTGATTGAAGATATATTCTTTCTGAACAGTATTTAAGGTTTCCAATAAAATGTACACCCCTCAGAATTTGTCTGATTCT-TTGGT-	FALSE	TRUE	FALSE	0	0	0	13	0.00974118
TTACATGATGCAGAAAGTTGATATCCCTCCGCTTCTTACTC-TTTTTTTTTTCTCCCCCATCATACAGGTGAATATGACCATCTCCCAGAACAGGCCTTCTATATGGTGGGACCCATTGAAGAAGCTGTGGCAAAAGCTGATAAGCTGGC---------------------------TGTCCTCTGTACTGTCTCTCTCCTTGCCCCTAACCCAAAAAGCTTCATTTTTCTGTGTAGGCTGCACAAGAGCCTTGATTGAAGATATATTCTTTCTGAACAGTATTTAAGGTTTCCAATAAAATGTACACCCCTCAGAATTTGTCTGATTCTCTTGGT-	TRUE	FALSE	FALSE	27	0	0	13	0.00974118
TTACATGATGCAGAAAGTTGATATCCCTCCGCTTCTTACTCTTTTTTTTTTTTCTCCCCCATCATACAGGTGAATATGCCCATCTCCCAGAACAGGCCTTCTATATGGTGGGACCCATTGAAGAAGCTGTGGCAAAAGCTGATAAGCTGGCTGAAGAGCATTCATCGTGAGGGGTCTTTGTCCTCTGTACTGTCTCTCTCCTTGCCCCTAACCCAAAAAGCTTCATTTTTCTGTGTAGGCTGCACAAGAGCCTTGATTGAAGATATATTCTTTCTGAACAGTATTTAAGGTTTCCAATAAAATGTACACCCCTCAGAATTTGTCTGATTCTCTTGGT-	FALSE	TRUE	FALSE	0	0	0	13	0.00974118
TTACATGATGCAGAAAGTTGATATCCCTCCGCTTCTTACTCTTTTTTTTTTTCTCCCCCATCATACAGGTGAATATGACCATCTCCCAGAACAGGCCTTCTATATGGTGGGACCCATTGAAGAAGCTGTGGCAAAAGCTGATAAG------GACAAA----------------------GTCCTCTGTACTGTCTCTCTCCTTGCCCCTAACCCAAAAAGCTTCATTTTTCTGTGTAGGCTGCACAAGAGCCTTGATTGAAGATATATTCTTTCTGAACAGTATTTAAGGTTTCCAATAAAATGTACACCCCTCAGAATTTGTCTGATTCTCTTGGT-	TRUE	FALSE	FALSE	22	0	0	13	0.00974118
TTACATGATGCAGAAAGTTGATATCCCTCCGCTTCTTACTCTTTTTTTTTTTCTCCCCCATCATACAGGTGAATATGACCATCTCCCAGAACAGGCCTTTTATATGGTGGGACCCATTGAAGAAGCTGTGGCAAAAGCTGATAAGCTGGCTGAAGAGCATTCATCGTGGGGATCCGACTATAAGGACCACGACGGAGACTACAAGGATCATGATATTGATTACAAAGACGATGACGATAAGTAAGAGGGGTCTTTGTCCTCTGTACTGTCTCTCTCCTTGCCCCTAACCCAAAAAGCTTCATTTTTCTGTGTAGGCTGCACAAGAGCCTTGATTGAAGATATATTCTTTCTGAACAGTATTTAAGGTTTCCAATAAAATGTACACCCCTCAGAATTTGT…	FALSE	FALSE	TRUE	1	77	1	13	0.00974118
TTACATGATGCAGAAAGTTGATATCCCTCCGCTTCTTACTCTTTTTTTTTTTCTCCCCCATCATACAGGTGAATATGACCATCTCCCAGAACAGGCCTTCTATATGGTGGGACCCATTGAAGAAGCTGTGGCAAAAGCTGATAAGCTGGCTGAAGAGCATTCATCGTGGGGATCCGACTATAAGGACCACGACGGAGACTACAAGGATCATGATATTGATTAAAAAGACGATGACGATAAGTAAGAGGGGTCTTTGTCCTCTGTACTGTCTCTCTCCTTGCCCCTAACCCAAAAAGCTTCATTTTTCTGTGTAGGCTGCACAAGAGCCTTGATTGAAGATATATTCTTTCTGAACAGTATTTAAGGTTTCCAATAAAATGTACACCCCTCAGAATTTGT…	FALSE	FALSE	TRUE	1	77	0	13	0.00974118
TTACATGATGCAGAAAGTTGATATCCCTCCGCTTCTTACTC-TTTTTTTTTTCTCCCCCATCATACAGGTGAATATGACCATCTCCCAGAACAGGCCTTCTATATGGTGGGACCCATTGAAGAAGCTGTGGCAAAAGCTGATAAGCTGGCTGAAGAGCATTCATCGTGGGGATCCGACTATAAGGACCACGACGGAGACTACAAGGATCATGATATTGATTACAAAGACGATGACGATAAGTAAGAGGGGTCTTTGTCCTCTGTACTGTCTCTCTCCTTGCCCCCCAAACGTCCTCTGTACTGTCTCTCTCCTTGCCCCTAACCCAAAAAGCTTCATTTTTCTGTGTAGGCTGCACAAGAGCCTTGATTGAAGATATATTCTTTCTGAACAGTATTTAA…	FALSE	FALSE	FALSE	2	112	0	13	0.00974118
TTACATGATGCAGAAAGTTGCTATCCCTCCGCTTCTTACTCTTTTTTTTTTTCTCCCCCATCATACAGGTGAATATGACCATCTCCCAGAACAGGCCTTCTATATGGTGGGACCCATTGAAGAAGCTGTGGCAAAAGCTGATAAGCTGGCTGAAGAGCATTCATCG-GAGGGGTCTTTGTCCTCTGTACTGTCTCTCTCCTTGCCCCTAACCCAAAAAGCTTCATTTTTCTGTGTAGGCTGCACAAGAGCCTTGATTGAAGATATATTCTTTCTGAACAGTATTTAAGGTTTCCAATAAAATGTACACCCCTCAGAATTTGTCTGATTCTCTTGGT-	TRUE	FALSE	FALSE	1	0	0	13	0.00974118
TTACATGATGCAGAAAGTTGATATCCCTCCGCTTCTTACTC-TTTTTTTTTTCTCCCCCATCATACAGGTGAATATGACCATCTCCCAGAACAGGCCTTCTATATGGTGGGACCCATTGAAGAAGCTGTGGCAAAAGCT--------------------------GTGAGGGGTCTTTGTCCTCTGTACTGTCTCTCTCCTTGCCCCTAACCCAAAAAGCTTCATTTTTCTGTGTAGGCTGCACAAGAGCCTTGATTGAAGATATATTCTTTCTGAACAGTATTTAAGGTTTCCAATAAAATGTACACCCCTCAGAATTTGTCTGATTCTCTTGGT-	FALSE	TRUE	FALSE	0	0	0	13	0.00974118
TTACATGATGCAGAAAGTTGATATCCCTCCGCTTCTTACTC-TTTTTTTTTTCTCCCCCATCATACAGGTGAATATGACCATCTCCCAGAACAGGCCTTCTATATGGTGGGACCCATTGAAGAAGCTGTGGCAAAAGCTGATAAGCTGGCTGAAGAGCATTCATCGATAATGGAGATCGATATCAAGCACTAGTATTCGATATCGAATAGAATAGAGGGGTCTTTGTCCTCTGTACTGTCTCTCTCCTTGCCCCTAACCCAAAAAGCTTCATTTTTCTGTGTAGGCTGCACAAGAGCCTTGATTGAAGATATATTCTTTCTGAACAGTATTTAAGGTTTCCAATAAAATGTACACCCCTCAGAATTTGTCTGATTCTCTTGGT-	FALSE	FALSE	FALSE	2	47	1	13	0.00974118
TTACATGATGCAGAAAGTTGATATCCCTCCGCTTCTTACTCTTTTTTTTTTTCTCCCCCATCATACAGGTGAATATGACCATCTCCCAGAACAGGCCTTCTATATGGTGGGACCCATTGAAGAAGCTGTGGCAAAAGCTGATAAGCTGGCTGAAGAGCATTCATCGTGAGGGGTCTTTGTCCTCTGTACTGTCTCTCTCCTTCCCCCTAACCCAAAAAGCTTCATTTTTCTGTGTAGGCTGCACAAGAGCCTTGATTGAAGATATATTCTTTCTGAACAGTATTTAAGGTTTCCAATAAAATGTACACCCCTCAGAATTTGTCTGATTCTCTTGGT-	FALSE	TRUE	FALSE	0	0	0	13	0.00974118
TTACATGATGCAGAAAGTTGATATCCCTCCGCTTCTTACTC-TTTTTTTTTTCTCCCCCATCATACAGGTGAATATGACCATCTCCCAGAACAGGCCTTCTATATGGTGGGACCCATTGAAGAAGCTGTGGCAAAAGCTGATAAGCTGGCTGAAGATCA--------AAGGGGTCTTTGTCCTCTGTACTGTCTCTCTCCTTGCCCCTAACCCAAAAAGCTTCATTTTTCTGTGTAGGCTGCACAAGAGCCTTGATTGAAGATATATTCTTTCTGAACAGTATTTAAGGTTTCCAATAAAATGTACACCCCTCAGAATTTGTCTGATTCTCTTGGT-	TRUE	FALSE	FALSE	8	0	0	13	0.00974118
TTACATGATGCAGAAAGTTGATATCCCTCCGCTTCTTACTCTTTTTTTTTTTCTCCCCCATCATACAGGTGAATATGACCATCTCCCAGAACAGGCCTTCTATATGGTGGGACCCATTGAAGAAGCTGTGGCAAAAGCTGATAAGCTGGCTGAAGAGCATTCATCGTGAGGGGTCTTTGTCCTCTGTACTGTCTCTCTCCTTGCCCCTAACCCAAAAAGCTTCATTTTTCTGTGTAGGCTGCACAAGAGCCTTGATTGAAGATATATTCTTTCTGAACAGTATTTAAGGTTTCCAATAAAATGTACACCCCTCAGAATTTGTCTGATTCTCTTGAT-	FALSE	TRUE	FALSE	0	0	0	13	0.00974118
TTACATGATGCAGAAAGTTGATATCCCTCCGCTTCTTACTCTTTTTTTTTTTTCTCCCCCATCATACAGGTGAATATGACCATCTCCCAGAACAGGCCTTCTATATGGTGGGACCCATTGAAGAAGCTGTGGCAAAAGCTGATAAGCTGGCTGAAGAGCATTCATCGTGTGAGGGGTCTTTGTCCTCTGTACTGTCTCTCTCCTTGCCCCTAACCCAAAAAGCTTCATTTTTCTGTGTAGGCTGCACAAGAGCCTTGATTGAAGATATATTCTTTCTGAACAGTATTTAAGGTTTCCAATAAAATGTACACCCCTCAGAATTTGTCTGATTCTCTTGGT-	FALSE	TRUE	FALSE	0	0	0	13	0.00974118
TTACATGATGCAGAAAGTTGATATCCCTCCGCTTCTTACTCTTTTTTTTTTTTCTCCCCCATCATACAGGTGAATATGACCATCTCCCAGAACAGGCCTTCTATATGGTGGGACCCATTGAAGAAGCTGGGGCAAAAGCTGATAAGCTGGCTGAAGAGCATTCATCGTTGAGGGGTCTTTGTCCTCTGTACTGTCTCTCTCCTTGCCCCTAACCCAAAAAGCTTCATTTTTCTGTGTAGGCTGCACAAGAGCCTTGATTGAAGATATATTCTTTCTGAACAGTATTTAAGGTTTCCAATAAAATGTACACCCCTCAGAATTTGTCTGATTCTCTTGGT-	TRUE	FALSE	FALSE	0	1	0	13	0.00974118
TTACATGATGCAGAAAGTTGATATCCCTCCGCTTCTTACTCTTTTTTTTTTTCTCCCCCATCATACAGGTGAATATGACCATCTCCCAGAACAGGCCTTCTATATGGTGGGACCCATTGAAGAAGCTGTGGCAAAAGCTGATAAGCTGGCTGAAGAGCATTCATCGTGAGGGGTCTTTGTCCTCTGTACTGTCTCTCTCCTTGCCCCTAACCCAAAAAGCTTCATTTTTCTGTGTAGGCTGCACAAGAGCCTTGATTGAAGATATATTCTTTCTGAACAGTATTTAAGGTTTCCAATAAAATGTACACCCCTCAGAATTTGT-TGATTCTCTTGGT-	FALSE	TRUE	FALSE	0	0	0	13	0.00974118
TTACATGATGCAGAAAGTTGATATCCCTCCGCTTCTTACTCTTTTTTTTTTTCTCCCCCATCATACAGGTGAATATGACCATCTCCCAGAACAGGCCTTCTATATGGTGGGACCCATTGAAGAAGCTGTGGCAAAAGCTGATAAGCTGGCTGAA-----------GTGAGGGGTCTTTGTCCTCTGTACTGTCTCTCTCCTTGCCCCTAACCCAAAAAGCTTCATTTTTCTGTGTAGGCTGCACAAGAGCCTTGATTGAAGATATATTCTTTCTGAACAGTATTTAAGGTTTCCAATAAAATGTACACCCCTCAGAATTTGTCTGATTCTCTTGGT-	FALSE	TRUE	FALSE	0	0	0	13	0.00974118
TTACATGATGCAGAAAGTTGATATCCCTCCGCTTCTTACTCTTTTTTTTTTTCTCCCCCATCATACAGGTGAATATGACCATCTCCCAGAACAGGCCTTCTATATGGTGGGACCCATTGAAGAAGCTGTGGCAAAAGCTGATAAGCTGGCTGAAGAGCATTCATCGTGAGGGGTCTTTGTCCTCTGTACTGTCTCTCTCCTTGCCCCTAACCCAAAAAGCTTCATTTTTCTGTGTAGGCTGCACAAGAGCCTTGATTGAAGATATATTCTTTCTGAACAGTATTTAAGGTTTCCAATAAAATGTACACCCCTCAGAATTT-TCTGATTCTCTTGGT-	FALSE	TRUE	FALSE	0	0	0	13	0.00974118
TTACATTATGCAGAAAGTTGATATCCCTCCGCTTCTTACTCTTTTTTTTTTTCTCCCCCATCATACAGGTGAATATGACCATCTCCCAGAACAGGCCTTCTATATGGTGGGACCCATTGAAGAAGCTGTGGCAAAAGCTGATAAGCTGGCTGAAGAGCATTCATCGTGAGGGGTCTTTGTCCTCTGTACTGTCTCTCTCCTTGCCCCTAACCCAAAAAGCTTCATTTTTCTGTGTAGGCTGCACAAGAGCCTTGATTGAAGATATATTCTTTCTGAACAGTATTTAAGGTTTCCAATAAAATGTACACCCCTCAGAATTTGTCTGATTCTCTTGGT-	FALSE	TRUE	FALSE	0	0	0	13	0.00974118
TTACATGATGCAGAAAGTTGATATCCCTCCGCTTCTTACTC-TTTTTTTTTTCTCCCCCATCATACAGGTGAATATGACCATCTCCCAGAACAGGCCTTCTATATGGTGGGACCCATTGAAGAAGCTGTGGCAAAAGCTGATAAGCTGGCTGAAGAGCATTCATCGTTGAGGGGTCTTTGTCCTCTGTACTGTCTCTCTCCTTGCCCCTAACCCAAAAAGCTTCATTTTTCTGTGTAGGCTGCACAAGAGCCTTGATTGAAGATATATTCTTTCTGAACAGTATTTAAGGTTTCCAATAAAATGTACACCCCTCAGAATTTGTCTGATTCTCTTGT--	TRUE	FALSE	FALSE	0	1	0	13	0.00974118
TTACATGATGCAGAAAGTTGATATCCCTCCGCTTCTTACTCTTTTTTTTTTTCTCCCCCATCATACAGGTGAATATGACCATCTCCCAGAACAGGCCTTCTATATGGTGGGACCCATTGAAGAAGCTGTGGCAAAAGCTGATAAGCTGGCTTAAGAGCATTCATCGTTGAGGGGTCTTTGTCCTCTGTACTGTCTCTCTCCTTGCCCCTAACCCAAAAAGCTTCATTTTTCTGTGTAGGCTGCACAAGAGCCTTGATTGAAGATATATTCTTTCTGAACAGTATTTAAGGTTTCCAATAAAATGTACACCCCTCAGAATTTGTCTGATTCTCTTGGT-	TRUE	FALSE	FALSE	0	1	0	13	0.00974118
TTACATGATGCAGAAAGTTGATATCCCTCCGCTTCTTACTCTTTTTTTTTTTCTCCCCCATCATACAGGTGAATATGACCATCTCCCAGAACAGGCCTTCTATATGGTGGGACCCATTGAAGAAGCTGTGGCAAAAGCTGATAAGCTGGCTGAAGCACGCTCACCGGCTCCAG-ATTTATCAGCAATAAACCAGCTGAGGGGTCTTTGTCCTCTGTACTGTCTCTCTCCTTGCCCCTAACCCAAAAAGCTTCATTTTTCTGTGTAGGCTGCACAAGAGCCTTGATTGAAGATATATTCTTTCTGAACAGTATTTAAGGTTTCCAATAAAATGTACACCCCTCAGAATTTGTCTGATTCTCTTGGT-	TRUE	FALSE	FALSE	0	0	1	13	0.00974118
TTACATGATGCAGAAAGTTGATATCCCTCCGCTTCTTACTCTTTTTTTTTTTCTCCCCCATCATACAGGTGAATATGACCATCTCCCAGAACAGGCCTTCTATATGGTGGGACCCATTGAAGAAGCTGTGGCAAAAGCTGATAAGCTGGCTGAAGAGCATTCATCGTGAGGGGTCTTTGTCCTCTGTACTGTCTCTCTCCTTGCCCCTAACCCAAAAAGCTTCATTTTTCTGTGTAGGCTACACAAGAGCCTTGATTGAAGATATATTCTTTCTGAACAGTATTTAAGGTTTCCAATAAAATGTACACCCCTCAGAATTTGTCTGATTCTCTTGGT-	FALSE	TRUE	FALSE	0	0	0	13	0.00974118
TTACATGATGCAGAAAGTTGATATCCCTCCGCTTCTTACTC-TTTTTTTTTTCTCCCCCATCATACAGGTGAATATGACCATCTCCCAGAACAGGCCTTCTATATGGTGGGACCCATTGAAGAAGCTGGGGCAAAAGCTGATAAGCTGGCTGAAGAGCATTCATCGTGAGGGGTCTTTGTCCTCTGTACTGTCTCTCTCCTTGCCCCTAACCCAAAAAGCTTCATTTTTCTGTGTAGGCTGCACAAGAGCCTTGATTGAAGATATATTCTTTCTGAACAGTATTTAAGGTTTCCAATAAAATGTACACCCCTCAGAATTTGTCTGATTCTCTTGGT-	FALSE	TRUE	FALSE	0	0	0	13	0.00974118
TTACATGATGCAGAAAGTTGATATCCCTCCGCTTCTTACTC-TTTTTTTTTTCTCCCCCATCATACAGGTGAATATGACCATCTCCCAGAACAGGCCTTCTATATGGTGGGACCCATTGAAGAAGCTGTGGCAAAAGCTGATAAGCTGGCTGAAGAGCATTCATCGGGGGGATCCGACTATAAGGACCACGACGGAGACTACAAGGATCATGATATTGATTACAAAGACGATGACGATAAGTAAGAGGGGTCTTTGTCCTCTGTACTGTCTCTCTCCTTGCCCCTAACCCAAAAAGCTTCATTTTTCTGTGTAGGCTGCACAAGAGCCTTGATTGAAGATATATTCTTTCTGAACAGTATTTAAGGTTTCCAATAAAATGTACACCCCTCAGAATTTGT…	FALSE	FALSE	FALSE	2	77	1	13	0.00974118
TTACATGATGCAGAAAGTTGATATCCCTCCGCTTCTTACTC-TTTTTTTTTTCTCCCCCATCATACAGGTGAATATGACCATCTCCCAGAACAGGCCTTCTATATGGTGGGACCCATTGAAGAAGCTGTTGCAAAAGCTGATAAGCTGGCTGAAGAGCATTCATCGTGAGGGGTCTTTGTCCTCTGTACTGTCTCTCTCCTTGCCCCTAACCCAAAAAGCTTCATTTTTCTGTGTAGGCTGCACAAGAGCCTTGATTGAAGATATATTCTTTCTGAACAGTATTTAAGGTTTCCAATAAAATGTACACCCCTCAGAATTTGTCTGATTCTCTTGGT-	FALSE	TRUE	FALSE	0	0	0	12	0.00899186
TTACATGATGCAGAAAGTCGATATCCCTCCGCTTCTTACTCTTTTTTTTTTTCTCCCCCATCATACAGGTGAATATGACCATCTCCCAGAACAGGCCTTCTATATGGTGGGACCCATTGAAGAAGCTGTGGCAAAAGCTGATAAGCTGGCTGAAGAGCATTCATCGTTGAGGGGTCTTTGTCCTCTGTACTGTCTCTCTCCTTGCCCCTAACCCAAAAAGCTTCATTTTTCTGTGTAGGCTGCACAAGAGCCTTGATTGAAGATATATTCTTTCTGAACAGTATTTAAGGTTTCCAATAAAATGTACACCCCTCAGAATTTGTCTGATTCTCTTGGT-	TRUE	FALSE	FALSE	0	1	0	12	0.00899186
TTACATGATGCAGAAAGTTGATATCCCTCCGCTTCTTACTCTTTTTTTTTTTCTCCCCCATCATACAGGTGAATATGACCATCTCCCAGAACAGGCCTTCTATATGGTGGGACCCATTGAAGAAGCTGTGGCAAAAGCTGATAAGCTGGCTGAAGAGCATTCATCGTGGGGATCCGACTATAAGGACCACGACGGAGACTACAAGGATCATGATATTGATTACAAAGACGATGACGATAAGTAAGAGGGGTCTTTGTCCTCTGTACTGTCTCTCTCCTTGCCCCTCACCCAAAAAGCTTCATTTTTCTGTGTAGGCTGCACAAGAGCCTTGATTGAAGATATATTCTTTCTGAACAGTATTTAAGGTTTCCAATAAAATGTACACCCCTCAGAATTTGT…	FALSE	FALSE	TRUE	1	77	1	12	0.00899186
TTACATGATGCAGAAAGTTGATATCCCTCCGCTTCTTACTC-TTTTTTTTTTCTCCCCCATCATACAGGGGAATATGACCATCTCCCAGAACAGGCCTTCTATATGGTGGGACCCATTGAAGAAGCTGTGGCAAAAGCTGATAAGCTGGCTGAAGAGCATTCATCGTGAGGGGTCTTTGTCCTCTGTACTGTCTCTCTCCTTGCCCCTAACCCAAAAAGCTTCATTTTTCTGTGTAGGCTGCACAAGAGCCTTGATTGAAGATATATTCTTTCTGAACAGTATTTAAGGTTTCCAATAAAATGTACACCCCTCAGAATTTGTCTGATTCTCTTGGT-	FALSE	TRUE	FALSE	0	0	0	12	0.00899186
TTACATGATGCAGAAAGTTGATATCCCTCCGCTTCTTACTCTTTTTTTTTTTCTCCCCCATCATACAGGTGAATATGACCATCTCCCAGAACAGGCCTTCTATATGGTGGGACCCATTGAAGAAGCTGTGGCAAAAGCTGATAAGCTGGCTGAAGAGCATTCATCGTGAGGGGTCTTTGTCCTCTGTACTGTCTCTCTCCTTGCCCCTAACCCAAAAAGCTTCATTTTTCTGTGTAGGCTGCACAAGAGCCTTGATTGAAGATATATTCTTTCTGAACAGTATTTAAGGTTTCCAATAAAATGTACACCCCTCA-AATTTGTCTGATTCTCTTGGT-	FALSE	TRUE	FALSE	0	0	0	12	0.00899186
TTACATGATGCAGAAAGTTGATATCCCTCCGCTTCTTACTCTTTTTTTTTTTCTCCCCCATCATACAGGTGAATATGACCATCTCCCAAAACAGGCCTTCTATATGGTGGGACCCATTGAAGAAGCTGTGGCAAAAGCTGATAAGCTGGCTGAAGAGCATTCATCGTTGAGGGGTCTTTGTCCTCTGTACTGTCTCTCTCCTTGCCCCTAACCCAAAAAGCTTCATTTTTCTGTGTAGGCTGCACAAGAGCCTTGATTGAAGATATATTCTTTCTGAACAGTATTTAAGGTTTCCAATAAAATGTACACCCCTCAGAATTTGTCTGATTCTCTTGGT-	TRUE	FALSE	FALSE	0	1	0	12	0.00899186
TTACATGATGCAGAAAGTTGATATCCCTCCGCTTCTTACTCTTTTTTTTTTTCTCCCCCATCATACAGGTGAATATGACCATCTCCCAGAACAGGCCTTCTATATGGTGGGACCCATTGAAGAAGCTGTGGCAAAAGCTGATAAGCTGGCTGAAGAGCATTCATCGTGAGGGGTCTTTGTCCTCTGTACTGTCTCTCTCCTTGCCCCTAACCCAAAAAGCTTCATTTTTCTTTGTAGGCTGCACAAGAGCCTTGATTGAAGATATATTCTTTCTGAACAGTATTTAAGGTTTCCAATAAAATGTACACCCCTCAGAATTTGTCTGATTCTCTTGGT-	FALSE	TRUE	FALSE	0	0	0	12	0.00899186
TTACATGATGCAGAAAGTTGATATCCCTCCGCTTCTTACTCTTTTTTTTTTTCTCCCCCATCATACAGGTGAATATGACCATCTCCCAGAACAGGCCTTCTATATGGTGGGACCCATTGAAGAAGCTGTGGCAAAAGCTGATAAGCTGGCTGAAGAGCATTCATCGTTGAGGGGTCTTTGTCCTCTGTACTGTCTCTCTCCTTGCCCCTAACCCAAAAAGCTTCATTTTTCTGTGTAGGCTGCACAAGAGCCTTGATTGAAGATATATTCTTTCTGAACAGTATTTAAGGTTTCCAATAAAATGTACACCCCTC-GAATTTGTCTGATTCTCTTGGT-	TRUE	FALSE	FALSE	0	1	0	12	0.00899186
TTACATGATGCAGAAAGTTGATATCCCTCCGCTTCTTACTCTTTTTTTTTTTCTCCCCCATCATACAGGTGAATATGACCATCTCCCAGAACAGGCCTTCTATATGGTGGGACCCATTGAAGAAGCTGTGGCAAAAGCTGATAAGCTGGCTGAAGAGCATTCATCGTGAGGGTTCTTTGTCCTCTGTACTGTCTCTCTCCTTGCCCCTAACCCAAAAAGCTTCATTTTTCTGTGTAGGCTGCACAAGAGCCTTGATTGAAGATATATTCTTTCTGAACAGTATTTAAGGTTTCCAATAAAATGTACACCCCTCAGAATTTGTCTGATTCTCTTGGT-	FALSE	TRUE	FALSE	0	0	0	12	0.00899186
TTACATGATGCAGAAAGTTGATATCCCTCCGCTTCTTACTCTTTTTTTTTTTCTCCCCCATCATACAGGTGAATATGACCATCTCCCAGAACAGGCCTTCTATATGGTGGGACCCATTGAAGAAGCTGTGGCAAAAGCTGATAAG----------------------------------------GTACTGTCTCTCTCCTTGCCCCTAACCCAAAAAGCTTCATTTTTCTGTGTAGGCTGCACAAGAGCCTTGATTGAAGATATATTCTTTCTGAACAGTATTTAAGGTTTCCAATAAAATGTACACCCCTCAGAATTTGTCTGATTCTCTTGGT-	TRUE	FALSE	FALSE	40	0	0	12	0.00899186
TTACATGATGCAGAAAGTTGATATCCCTCCGCTTCTTACTCTTTTTTTTTTTCTCCCCCATCATACAGGTGAATATGACCATCTCCCAGAACAGGCCTTCTATATGGTGGGCCCCATTGAAGAAGCTGTGGCAAAAGCTGATAAGCTGGCTGAAGAGCATTCATCGTGGGGATCCGACTATAAGGACCACGACGGAGACTACAAGGATCATGATATTGATTACAAAGACGATGACGATAAGTAAGAGGGGTCTTTGTCCTCTGTACTGTCTCTCTCCTTGCCCCTAACCCAAAAAGCTTCATTTTTCTGTGTAGGCTGCACAAGAGCCTTGATTGAAGATATATTCTTTCTGAACAGTATTTAAGGTTTCCAATAAAATGTACACCCCTCAGAATTTGT…	FALSE	FALSE	TRUE	1	77	1	12	0.00899186
TTACATGATGCAGAAAGTTGATATCCCTCCGCTTCTTACTC-TTTTTTTTTTCTCCCCCATCATACAGGTGAATATGACCATCTCCCAGAACAGGCCTTCTATATGGTGGGACCCATTGAAGAAGCTGTGGCAAAAGCTGATAAGCTGGCTGAAGAGCATTCATCGTGAGGGGTCTTTGTCCTCTGTACTGTCTCTCTCCTTGCCCCTAACCCAAAAAGCTTCATTTTTCTGTGTAGGCTGCACAAGAGCCTTGATTGAAGATATATTCTTTCTGAACAGTATTTAAGGTTTCCAATAAAATGTACACCCC-CAGAATTTGTCTGATTCTCTTGGT-	FALSE	TRUE	FALSE	0	0	0	12	0.00899186
TTACATGATGCAGAAAGTTGATATCCCTCCGCTTCTTACTCTTTTTTTTTTTCTCCCCCATCATACAGGTGAATATGACCATCTCCCAGAACAGGCCTTCTATATGGTGGGACCCATTGAAGAAGCTGTGGCAAAAGCTGATAAGCTGGCTGAAGAGCATTCATCGTGGGGATCCGACTATAAGGACCACGACGGAGACTACAAGGATAATGATATTGATTACAAAGACGATGACGATAAGTAAGAGGGGTCTTTGTCCTCTGTACTGTCTCTCTCCTTGCCCCTAACCCAAAAAGCTTCATTTTTCTGTGTAGGCTGCACAAGAGCCTTGATTGAAGATATATTCTTTCTGAACAGTATTTAAGGTTTCCAATAAAATGTACACCCCTCAGAATTTGT…	FALSE	FALSE	TRUE	1	77	0	12	0.00899186
TTACATGATGCAGAAAGTTGATATCCCTCCGCTTCTTACTC-TTTTTTTTTTCTCCCCCATCATACAGGTGAATATGACCATCTCCCAGAACAGGCCTTCTATATGGTGGGACCCATTGAAGAAGCTGTGGCAAAAGCTGATAAGCTGGCTGAAGAGCATTCATCGTCGTTTGGGTGGCAAAAGCTGATAAGCTGGCTGAAGAGCATTCATCGTGGGGATCCGACTATAAGGACCACGACGGAGACTACAAGGATCATGATATTGATTACAAAGACGATGACGATAAGTAAGAGGGGTCTTTGTCCTCTGTACTGTCTCTCTCCTTGCCCCTAACCCAAAAAGCTTCATTTTTCTGTGTAGGCTGCACAAGAGCCTTGATTGAAGATATATTCTTTCTG…	FALSE	FALSE	FALSE	2	124	0	12	0.00899186
TTACATGATGCAGAAAGTTGATATCCCTCCGCTTCTTACTCTTTTTTTTTTTCTCCCCCATCATACAGGTGAATATGACCATCTCCCAGAACAGGCCTTCTATATGGTGGGACCCATTGAAGAAGCTGTGGCAAAAGCTGATAAGCTGGCTGAAGAGCATTCATCGTGTTTGGGTGGCAAAAGCTGATAAGCTGGCTGAAGAGCATTCATCGTGGGGATCCGACTATAAGGACCACGACGGAGACTACAAGGATCATGATATTGATTACAAAGACGATGACGATAAGTAAGAGGGGTCTTTGTCCTCTGTACTGTCTCTCTCCTTGCCCCCCAAACGTACTGTCTCTCTCCTTGCCCCTAACCCAAAAAGCTTCATTTTTCTGTGTAGGCTGCACAAGA…	FALSE	FALSE	FALSE	1	151	0	12	0.00899186
TTACATGATGCAGAAAGTTGATATCCCTCCGCTTCTTACTCTTTTTTTTTTTCTCCCCCATCATACAGGTGAATATGACCATCTCCCAAAACAGGCCTTCTATATGGTGGGACCCATTGAAGAAGCTGTGGCAAAAGCTGATAAGCTGGCTGAAGAGCATTCATCGTGAGGGGTCTTTGTCCTCTGTACTGTCTCTCTCCTTGCCCCTAACCCAAAAAGCTTCATTTTTCTGTGTAGGCTGCACAAGAGCCTTGATTGAAGATATATTCTTTCTGAACAGTATTTAAGGTTTCCAATAAAATGTACACCCCTCAGAATTTGTCTGATTCTCTTGGT-	FALSE	TRUE	FALSE	0	0	0	12	0.00899186
TTACATGATGCAGAAAGTTGATATCCTTCCGCTTCTTACTCTTTTTTTTTTTCTCCCCCATCATACAGGTGAATATGACCATCTCCCAGAACAGGCCTTCTATATGGTGGGACCCATTGAAGAAGCTGTGGCAAAAGCTGATAAGCTGGCTGAAGAGCATTCATCGTTGAGGGGTCTTTGTCCTCTGTACTGTCTCTCTCCTTGCCCCTAACCCAAAAAGCTTCATTTTTCTGTGTAGGCTGCACAAGAGCCTTGATTGAAGATATATTCTTTCTGAACAGTATTTAAGGTTTCCAATAAAATGTACACCCCTCAGAATTTGTCTGATTCTCTTGGT-	TRUE	FALSE	FALSE	0	1	0	12	0.00899186
TTACATGATGCAGAAAGTTGATATTCCTCCGCTTCTTACTC-TTTTTTTTTTCTCCCCCATCATACAGGTGAATATGACCATCTCCCAGAACAGGCCTTCTATATGGTGGGACCCATTGAAGAAGCTGTGGCAAAAGCTGATAAGCTGGCTGAAGAGCATTCATCGTTGAGGGGTCTTTGTCCTCTGTACTGTCTCTCTCCTTGCCCCTAACCCAAAAAGCTTCATTTTTCTGTGTAGGCTGCACAAGAGCCTTGATTGAAGATATATTCTTTCTGAACAGTATTTAAGGTTTCCAATAAAATGTACACCCCTCAGAATTTGTCTGATTCTCTTGGT-	TRUE	FALSE	FALSE	0	1	0	12	0.00899186
TTACATGATGCAGAAAGTTGATATCCCTCCGCTTCTTACTCTTTTTTTTTTTCTCCCCCATCATACAGGTGAATATGACCATCTCCCAGAACAGGCCTTCTATATGTTGGGACCCATTGAAGAAGCTGTGGCAAAAGCTGATAAGCTGGCTGAAGAGCATTCATCGTGAGGGGTCTTTGTCCTCTGTACTGTCTCTCTCCTTGCCCCTAACCCAAAAAGCTTCATTTTTCTGTGTAGGCTGCACAAGAGCCTTGATTGAAGATATATTCTTTCTGAACAGTATTTAAGGTTTCCAATAAAATGTACACCCCTCAGAATTTGTCTGATTCTCTTGGT-	FALSE	TRUE	FALSE	0	0	0	12	0.00899186
TTACATGATGCAGAAAGTTGATATCCCTCCGCTTCTTACTCTTTTTTTTTTTCTCCCCCATCATACAGGTGAATATGACCATCTCCCAGAACAGGCCTTCTATATGGTGGGACCCATTGAAGAAGCTGTGGCAAAAGCTGATAAGCTGGCTGAAGAGCATTCATC------GGTCTTTGTCCTCTGTACTGTCTCTCTCCTTGCCCCTAACCCAAAAAGCTTCATTTTTCTGTGTAGGCTGCACAAGAGCCTTGATTGAAGATATATTCTTTCTGAACAGTATTTAAGGTTTCCAATAAAATGTACACCCCTCAGAATTTGTCTGATTCTCTTGGT-	TRUE	FALSE	FALSE	6	0	0	12	0.00899186
TTACATGATGCAGAAAGTTGATATCCCTCCGCTTCTTACTCTTTTTTTTTTTCTCCCCCATCATACAGGTAAATATGACCATCTCCCAGAACAGGCCTTCTATATGGTGGGACCCATTGAAGAAGCTGTGGCAAAAGCTGATAAGCTGGCTGAAGAGCATTCATCGTGAGGGGTCTTTGTCCTCTGTACTGTCTCTCTCCTTGCCCCTAACCCAAAAAGCTTCATTTTTCTGTGTAGGCTGCACAAGAGCCTTGATTGAAGATATATTCTTTCTGAACAGTATTTAAGGTTTCCAATAAAATGTACACCCCTCAGAATTTGTCTGATTCTCTTGGT-	FALSE	TRUE	FALSE	0	0	0	12	0.00899186
TTACATGATGCAGAAAGTTGATATCCCTCCGCTTCTTACTCTTTTTTTTTTTTCTCCCCCATCATACAGGTGAATATGACCATCTCCCAGAACAGGCCTTCTATATGGTGGGACCCATTGAAGAAGCTGTGGCAAAAGCTGATAAGCTGGCTGAAGAGCATTCATCGTGAGGGGTCTTTTTCCTCTGTACTGTCTCTCTCCTTGCCCCTAACCCAAAAAGCTTCATTTTTCTGTGTAGGCTGCACAAGAGCCTTGATTGAAGATATATTCTTTCTGAACAGTATTTAAGGTTTCCAATAAAATGTACACCCCTCAGAATTTGTCTGATTCTCTTGGT-	FALSE	TRUE	FALSE	0	0	0	12	0.00899186
TTACATGATGCAGAAAGTTGATATCCCTCCGCTTCTTACTC-TTTTTTTTTTCTCCCCCATCATACAGGTGAATATGACCATCTCCCAGAACAGGCCTTCTATATGGTGGGACCCATTGAAGAAGCTGTGGCAAAAGCTGATAAGCTGGCTGAAGAGCATTCATCGCGTTTGGGTGGCAAAAGCTGATAAGCTGGCTGAAGAGCATTCATCGTGGGGATCCGACTATAAGGACCACGACGGAGACTACAAGGATCATGATATTGATTACAAAGACGATGACGATAAGTAAGAGGGGTCTTTGTCCTCTGTACTGTCTCTCTCCTTGCCCCTAACCCAAAAAGCTTCATTTTTCTGTGTAGGCTGCACAAGAGCCTTGATTGAAGATATATTCTTTCTGA…	FALSE	FALSE	FALSE	2	123	1	12	0.00899186
TTACATGATGCAGAAAGTTGATATCTCTCCGCTTCTTACTCTTTTTTTTTTTCTCCCCCATCATACAGGTGAATATGACCATCTCCCAGAACAGGCCTTCTATATGGTGGGACCCATTGAAGAAGCTGTGGCAAAAGCTGATAAGCTGGCTGAAGAGCATTCATCGTGAGGGGTCTTTGTCCTCTGTACTGTCTCTCTCCTTGCCCCTAACCCAAAAAGCTTCATTTTTCTGTGTAGGCTGCACAAGAGCCTTGATTGAAGATATATTCTTTCTGAACAGTATTTAAGGTTTCCAATAAAATGTACACCCCTCAGAATTTGTCTGATTCTCTTGGT-	FALSE	TRUE	FALSE	0	0	0	12	0.00899186
TTACATGATGCAGAAAGTTGATATCCCTCCGCTTCTTACTC-TTTTTTTTTTCTCCCCCATCATACAGGTGAATATGACCATCTCCCAGAACAGGCCTTCTATATGGTGGGACCCATTGAAGAAGCTGTGGCAAAAGCTGATAAGCTGGCTGAAGAGCATTCATC-TGAGGGGTCTTTGTCCTCTGTACTGTCTCTCTCCTTGCCCCTAACCCAAAAAGCTTCATTTTTCTGTGTAGGCTGCACAAGAGCCTTGATTGAAGATATATTCTTTCTGAACAGTATTTAAGGTTTCCAATAAAATGTACACCCCTCAGAATTTGTCTGATTCTCTTGGT-	TRUE	FALSE	FALSE	1	0	0	12	0.00899186
TTACATGATGCAGAAAGTTGATATCCCTCCGCTTCTTACTC-TTTTTTTTTTCTCCCCCATCATACAGGTGAATATGACCATCTCCCAGAACAGGCCTTCTATATGGTGGGACCCATTGAAGAAGCTGTGGCAAAAGCTGATAAG-----------------------------CTTTGTCCTCTGTACTGTCTCTCTCCTTGCCCCTAACCCAAAAAGCTTCATTTTTCTGTGTAGGCTGCACAAGAGCCTTGATTGAAGATATATTCTTTCTGAACAGTATTTAAGGTTTCCAATAAAATGTACACCCCTCAGAATTTGTCTGATTCTCTTGGT-	TRUE	FALSE	FALSE	29	0	0	12	0.00899186
TTACATGATGCAGAAAGTTGATAT-CCTCCGCTTCTTACTCTTTTTTTTTTTCTCCCCCATCATACAGGTGAATATGACCATCTCCCAGAACAGGCCTTCTATATGGTGGGACCCATTGAAGAAGCTGTGGCAAAAGCTGATAAGCTGGCTGAAGAGCATTCATCGTTGAGGGGTCTTTGTCCTCTGTACTGTCTCTCTCCTTGCCCCTAACCCAAAAAGCTTCATTTTTCTGTGTAGGCTGCACAAGAGCCTTGATTGAAGATATATTCTTTCTGAACAGTATTTAAGGTTTCCAATAAAATGTACACCCCTCAGAATTTGTCTGATTCTCTTGGT-	TRUE	FALSE	FALSE	0	1	0	12	0.00899186
TTACATGATGCAGAAAGTTGATATCCCTCCGCTTCTTACTCTTTTTTTTTTTCTCCCCCATCATACAGGTGAATATGACCATCTCCCAGAACAGGCCTTCTATATGGTGGGACCCATTGAAGAAGCTGTGGCAAAAGCTGATAAGCTGGCTGAAGAGCATTCATCGTGAGGGGTCTTTGTCCTCTGTACTGTCTCTCTCCTTGCCCCTAACCCAAAAAGCTTCATTTTTCTGTGTAGGCTGCACAAGAGCCTTGATTGAAGATATATTCTTTCTGAACAGTATTTAAGGTTTCCAATAAAATGTACACCCCTCAGAATTTGTCTGATTCTCCTGGT-	FALSE	TRUE	FALSE	0	0	0	12	0.00899186
TTACATGATGCAGAAAGTTGATATCCCTCCGCTTCTTACTC-TTTTTTTTTTCTCCCCCATCATACAGGTGAATATGACCATCTCCCAGAACAGGCCTTCTATATGGTGGGACCCATTGAAGAAGCTGTGGCAAAAGCTGATAAGCTGGCTGAAGAGCATTCATCGTTGGGGGGTCTTTGTCCTCTGTACTGTCTCTCTCCTTGCCCCTAACCCAAAAAGCTTCATTTTTCTGTGTAGGCTGCACAAGAGCCTTGATTGAAGATATATTCTTTCTGAACAGTATTTAAGGTTTCCAATAAAATGTACACCCCTCAGAATTTGTCTGATTCTCTTGGT-	TRUE	FALSE	FALSE	0	1	0	12	0.00899186
TTACATGATTCAGAAAGTTGATATCCCTCCGCTTCTTACTCTTTTTTTTTTTCTCCCCCATCATACAGGTGAATATGACCATCTCCCAGAACAGGCCTTCTATATGGTGGGACCCATTGAAGAAGCTGTGGCAAAAGCTGATAAGCTGGCTGAAGAGCATTCATCGTGAGGGGTCTTTGTCCTCTGTACTGTCTCTCTCCTTGCCCCTAACCCAAAAAGCTTCATTTTTCTGTGTAGGCTGCACAAGAGCCTTGATTGAAGATATATTCTTTCTGAACAGTATTTAAGGTTTCCAATAAAATGTACACCCCTCAGAATTTGTCTGATTCTCTTGGT-	FALSE	TRUE	FALSE	0	0	0	12	0.00899186
TTACATGATGCAGAAAGTTGATATCCCTCTGCTTCTTACTCTTTTTTTTTTTCTCCCCCATCATACAGGTGAATATGACCATCTCCCAGAACAGGCCTTCTATATGGTGGGACCCATTGAAGAAGCTGTGGCAAAAGCTGATAAGCTGGCTGAAGAGCATTCATCGTGAGGGGTCTTTGTCCTCTGTACTGTCTCTCTCCTTGCCCCTAACCCAAAAAGCTTCATTTTTCTGTGTAGGCTGCACAAGAGCCTTGATTGAAGATATATTCTTTCTGAACAGTATTTAAGGTTTCCAATAAAATGTACACCCCTCAGAATTTGTCTGATTCTCTTGGT-	FALSE	TRUE	FALSE	0	0	0	12	0.00899186
TTACATGATGCAGAAAGTTGATATCCCTCCGCTTCTTACTCTTTTTTTTTTTCTCCCCCATCATACAGGTGAATATGACCATCTCCCAGAACAGGCCTTCTATATGGTGGGACCCATTGAAGAAGCCGTGGCAAAAGCTGATAAGCTGGCTGAAGAGCATTCATCGTGAGGGGTCTTTGTCCTCTGTACTGTCTCTCTCCTTGCCCCTAACCCAAAAAGCTTCATTTTTCTGTGTAGGCTGCACAAGAGCCTTGATTGAAGATATATTCTTTCTGAACAGTATTTAAGGTTTCCAATAAAATGTACACCCCTCAGAATTTGTCTGATTCTCTTGGT-	FALSE	TRUE	FALSE	0	0	0	12	0.00899186
TTACATGATGCAGAAAGTTGATATCCCTCCGCTTCTTACTCTTTTTTTTTTTCTCCCCCATCATACAGGTGAATATGACCATCTCCCAGAACAGGCCTTCTATATGGTGGGACCCATTGAAGAAGCTGTGGCAAAAGCTGATAAGCTGGCTGAAGAGCATTCATCGTTGAGGGGTCTTTGTCCTCTGTACCGTCTCTCTCCTTGCCCCTAACCCAAAAAGCTTCATTTTTCTGTGTAGGCTGCACAAGAGCCTTGATTGAAGATATATTCTTTCTGAACAGTATTTAAGGTTTCCAATAAAATGTACACCCCTCAGAATTTGTCTGATTCTCTTGGT-	TRUE	FALSE	FALSE	0	1	0	12	0.00899186
TTACATGATGCAGAAAGTTGATATCCCTCCGCTTCTTACTCTTTTTTTTTTTCTCCCCCATCATACAGGTGAATATGACCATCTCCCAGAACAGGCCTTCTATATTGTGGGACCCATTGAAGAAGCTGTGGCAAAAGCTGATAAGCTGGCTGAAGAGCATTCATCGTGAGGGGTCTTTGTCCTCTGTACTGTCTCTCTCCTTGCCCCTAACCCAAAAAGCTTCATTTTTCTGTGTAGGCTGCACAAGAGCCTTGATTGAAGATATATTCTTTCTGAACAGTATTTAAGGTTTCCAATAAAATGTACACCCCTCAGAATTTGTCTGATTCTCTTGGT-	FALSE	TRUE	FALSE	0	0	0	12	0.00899186
TTACATGATGCAGAAAGTTGATATCCCTCCGCTTCTTACTCTTTTTTTTTTTCTCCCCCATCATACAGGTGAATATGACCATCTCCCAGAACAGGCCTTCTATATGGTGGGACCCATTGAAGAAGCTGTGGCAAAAGCTGATAAGCTGGCTGAAGAGCATTCATCGTGAGGGGTCTTTGTCCTCTGTACTGTCTCTCTCCTTGCCCCTAACCCAAAAAGCTTCATTTTTCTGTGTAGGCTGCACAAGAGCCTTGATTGAAGATATATTCTTTCTGAACAGTATTTAAGGTTTCCAATAAAATGTACACCCCTCAGAATTTG-CTGATTCTCTTGGT-	FALSE	TRUE	FALSE	0	0	0	12	0.00899186
-TACATGATGCAGAAAGTTGATATCCCTCCGCTTCTTACTC-TTTTTTTTTTCTCCCCCATCATACAGGTGAATATGACCATCTCCCAGAACAGGCCTTCTATATGGTGGGACCCATTGAAGAAGCTGTGGCAAAAGCTGATAAGCTGGCTGAAGAGCATTCATCGTGAGGGGTCTTTGTCCTCTGTACTGTCTCTCTCCTTGCCCCTAACCCAAAAAGCTTCATTTTTCTGTGTAGGCTGCACAAGAGCCTTGA	FALSE	TRUE	FALSE	0	0	0	12	0.00899186
TTACATGATGCAGAAAGTTGATATCCCTCCGCTTCTTACTC-TTTTTTTTTTCTCCCCCATCATACAGGTGAATATGACCATCTCCCAGAACAGGCCTTCTATATGGGGGGACCCATTGAAGAAGCTGTGGCAAAAGCTGATAAGCTGGCTGAAGAGCATTCATCGTTGAGGGGTCTTTGTCCTCTGTACTGTCTCTCTCCTTGCCCCTAACCCAAAAAGCTTCATTTTTCTGTGTAGGCTGCACAAGAGCCTTGATTGAAGATATATTCTTTCTGAACAGTATTTAAGGTTTCCAATAAAATGTACACCCCTCAGAATTTGTCTGATTCTCTTGGT-	TRUE	FALSE	FALSE	0	1	0	12	0.00899186
TTACATGATGCAGAAAGTTGATATCCCTCCGCTTCTTACTC--TTTTTTTTTCTCCCCCATCATACAGGTGAATATGACCATCTCCCAGAACAGGCCTTCTATATGGTGGGACCCATTGAAGAAGCTGTGGCAAAAGCTGATAAGCTGGCTGAAGAGCATTCATCG-GAGGGGTCTTTGTCCTCTGTACTGTCTCTCTCCTTGCCCCTAACCCAAAAAGCTTCATTTTTCTGTGTAGGCTGCACAAGAGCCTTGATTGAAGATATATTCTTTCTGAACAGTATTTAAGGTTTCCAATAAAATGTACACCCCTCAGAATTTGTCTGATTCTCTTGGT-	TRUE	FALSE	FALSE	1	0	0	12	0.00899186
TTACATGATGCAGAAAGTTGATATCCCTCCGCTTCTTACTCTTTTTTTTTTTCTCCCCCATCATACAGGTGAATATGACCATCTCCCAGAACAGGCCTTCTATATGGTGGGACCCATTGAAGAAGCTGTGGCAAAAGCTGATAAGCTGGCTGAAGAGCATTCATTGTTGAGGGGTCTTTGTCCTCTGTACTGTCTCTCTCCTTGCCCCTAACCCAAAAAGCTTCATTTTTCTGTGTAGGCTGCACAAGAGCCTTGATTGAAGATATATTCTTTCTGAACAGTATTTAAGGTTTCCAATAAAATGTACACCCCTCAGAATTTGTCTGATTCTCTTGGT-	TRUE	FALSE	FALSE	0	1	0	12	0.00899186
TTACATGATGCAGAAAGTTGATATCCCTCCGCTTCTTACTCTTTTTTTTTTTCTCCCCCATCATACAGGTGAATATGACCATCTCCCAGAACAGGCCTTCTATATGGTGAGACCCATTGAAGAAGCTGTGGCAAAAGCTGATAAGCTGGCTGAAGAGCATTCATCGTTGAGGGGTCTTTGTCCTCTGTACTGTCTCTCTCCTTGCCCCTAACCCAAAAAGCTTCATTTTTCTGTGTAGGCTGCACAAGAGCCTTGATTGAAGATATATTCTTTCTGAACAGTATTTAAGGTTTCCAATAAAATGTACACCCCTCAGAATTTGTCTGATTCTCTTGGT-	TRUE	FALSE	FALSE	0	1	0	11	0.00824254
TTACATGATGCAGAAAGTTGATATCCCTCCGCTTCTTACTCTTTTTTTTTTTTCTCCCCCATCATACAGGTGAATATGACCATCTCCCAGAACAGGCCTTCTATATGGTGGGACCCATTGAAGAAGCTGTGGCAAAAGCTGATAAGCTGGCTGA----------------------TTTGTCCTCTGTACTGTCTCTCTCCTTGCCCCTAACCCAAAAAGCTTCATTTTTCTGTGTAGGCTGCACAAGAGCCTTGATTGAAGATATATTCTTTCTGAACAGTATTTAAGGTTTCCAATAAAATGTACACCCCTCAGAATTTGTCTGATTCTCTTGGT-	TRUE	FALSE	FALSE	22	0	0	11	0.00824254
TTACATGATGCAGAAAGTTGATATCCCTCCGCTTCTTACTCTTTTTTTTTTTCTCCCCCATCATACAGGTGAATATGACCATCTCCCAGAACAGGCCTTCTATATGGTGCGACCCATTGAAGAAGCTGTGGCAAAAGCTGATAAGCTGGCTGAAGAGCATTCATCGTTGAGGGGTCTTTGTCCTCTGTACTGTCTCTCTCCTTGCCCCTAACCCAAAAAGCTTCATTTTTCTGTGTAGGCTGCACAAGAGCCTTGATTGAAGATATATTCTTTCTGAACAGTATTTAAGGTTTCCAATAAAATGTACACCCCTCAGAATTTGTCTGATTCTCTTGGT-	TRUE	FALSE	FALSE	0	1	0	11	0.00824254
TTACATGATGCAGAAAGTTGATATCCCTCCGCTTCTTACTCTTTTTTTTTTTCTCCCCCATCATACAGGTGAATATGACCATCTCCCAGAACAGGCCTTCTATATGGTGGGACCCATTGAAGAAGCTGTGGCAAAAGCTGATAAGCTGGCTGAAGAGCATTCATCGTGAGGGGTCTTTGTCCTCTGTACTGTCTCTCTCCTTGCCCCTAACCCAAAAAGCTTCATTTTTCTGTGTAGGCCGCACAAGAGCCTTGATTGAAGATATATTCTTTCTGAACAGTATTTAAGGTTTCCAATAAAATGTACACCCCTCAGAATTTGTCTGATTCTCTTGGT-	FALSE	TRUE	FALSE	0	0	0	11	0.00824254
TTACATGATGCAGAAAGTTG-TATCCCTCCGCTTCTTACTCTTTTTTTTTTTCTCCCCCATCATACAGGTGAATATGACCATCTCCCAGAACAGGCCTTCTATATGGTGGGACCCATTGAAGAAGCTGTGGCAAAAGCTGATAAGCTGGCTGAAGAGCATTCATCGTTGAGGGGTCTTTGTCCTCTGTACTGTCTCTCTCCTTGCCCCTAACCCAAAAAGCTTCATTTTTCTGTGTAGGCTGCACAAGAGCCTTGATTGAAGATATATTCTTTCTGAACAGTATTTAAGGTTTCCAATAAAATGTACACCCCTCAGAATTTGTCTGATTCTCTTGGT-	TRUE	FALSE	FALSE	0	1	0	11	0.00824254
TTACATGATGCAGAAAGTTGATATCCCTCCGCTTCTTACTC-TTTTTTTTTTCTCCCCCATCATACAGGTGAATATGACCATCTCCCAGAACAGGCCTTCTATATGGTGGGACCCATTGAAGAAGCTGTGGCAAAAGCTGATAAGCTGGCTGAAGAGCA---------AGGGGTCTTTGTCCTCTGTACTGTCTCTCTCCTTGCCCCTAACCCAAAAAGCTTCATTTTTCTGTGTAGGCTGCACAAGAGCCTTGATTGAAGATATATTCTTTCTGAACAGTATTTAAGGTTTCCAATAAAATGTACACCCCTCAGAATTTGTCTGATTCTCTTGGT-	TRUE	FALSE	FALSE	9	0	0	11	0.00824254
TTACATGATGCAGAAAGTTGATATCCCTCCGCTTCTTACTCTTTTTTTTTTTCTCCCCCATCATACAGGTGAATATGACCATCTCCCAGAACAGGCCTTCTATATGGTGGGACCCATTGAAGAAGCTGTGGCAAAAGCTGATAAGCTGGCTGAAGAGCATTCATCGTGGGGATCCGACTATAAGGACCACGACGGAGACTACAAGGATCATGATATTGATTACAAAGACGATGACGATAAGTAAGAGGTGTCTTTGTCCTCTGTACTGTCTCTCTCCTTGCCCCTAACCCAAAAAGCTTCATTTTTCTGTGTAGGCTGCACAAGAGCCTTGATTGAAGATATATTCTTTCTGAACAGTATTTAAGGTTTCCAATAAAATGTACACCCCTCAGAATTTGT…	FALSE	FALSE	TRUE	1	77	1	11	0.00824254
TTACATGATGCAGAAAGTTGATA-CCCTCCGCTTCTTACTCTTTTTTTTTTTCTCCCCCATCATACAGGTGAATATGACCATCTCCCAGAACAGGCCTTCTATATGGTGGGACCCATTGAAGAAGCTGTGGCAAAAGCTGATAAGCTGGCTGAAGAGCATTCATCGTTGAGGGGTCTTTGTCCTCTGTACTGTCTCTCTCCTTGCCCCTAACCCAAAAAGCTTCATTTTTCTGTGTAGGCTGCACAAGAGCCTTGATTGAAGATATATTCTTTCTGAACAGTATTTAAGGTTTCCAATAAAATGTACACCCCTCAGAATTTGTCTGATTCTCTTGGT-	TRUE	FALSE	FALSE	0	1	0	11	0.00824254
TTACATGATGCAGAAAGTTGATATCCCTCCGCTTCTTACTCTTTTTTTTTTTTCTCCCCCATCATACAGGTGAATATGACCATCTCCCAGAACAGGCCTTCTATATGGTGGGACCCATTGAAGAAGCTGTGGCAAAAGCTGATAAGCTGGCTGAAGAGCATTCATCGTCGTTTGGGTGGCAAAAGCTGATAAGCTGGCTGAAGAGCATTCATCGTGGGGATCCGACTATAAGGACCACGACGGAGACTACAAGGATCATGATATTGATTACAAAGACGATGACGATAAGTAAGAGGGGTCTTTGTCCTCTGTACTGTCTCTCTCCTTGCCCCTAACCCAAAAAGCTTCATTTTTCTGTGTAGGCTGCACAAGAGCCTTGATTGAAGATATATTCTTTCT…	FALSE	FALSE	FALSE	1	125	0	11	0.00824254
TTACATGATGCAGAAAGTTGATATCCCTCCGCTTCTTACTCTTTTTTTTTTTCTCCCCCATCATACAGGTGAATATGACCATCTCCCAGAACAGGCCTTCTATATGGTGGGACCCATTGAAGAAGCTGTGGCAAAAGCTGATAAGCTGGCTGAAGAGCATTCATCGTGAGGGGTCTTTGTCCTCTGTACTGTCTCTCTCCTTGCCCCTAACCCAAAAAGCTTCATTTTTCTGTGTAGGCTGCACAAGATCCTTGATTGAAGATATATTCTTTCTGAACAGTATTTAAGGTTTCCAATAAAATGTACACCCCTCAGAATTTGTCTGATTCTCTTGGT-	FALSE	TRUE	FALSE	0	0	0	11	0.00824254
TTACATGATGCAGAAAGTTGATATCCCTCCGCTTCTTACTC-TTTTTTTTTTCTCCCCCATCATACAGGTGAATATGACCATCTCCCAGAACAGGCCTTCTATATGGTGGGACCCATTGAAGAAGCTGTGGCAAAAGCTGATAAGCTGGCTGAAGAGCATTCATCGTGAGGGGTCTTTGTCCTCTTTACTGTCTCTCTCCTTGCCCCTAACCCAAAAAGCTTCATTTTTCTGTGTAGGCTGCACAAGAGCCTTGATTGAAGATATATTCTTTCTGAACAGTATTTAAGGTTTCCAATAAAATGTACACCCCTCAGAATTTGTCTGATTCTCTTGGT-	FALSE	TRUE	FALSE	0	0	0	11	0.00824254
TTACATGATGCAGAAAGTTGATATCCCTCCGCTTCTTACTC-TTTTTTTTTTCTCCCCCATCATACAGGTGAATATGACCATCTCCCAGAACAGGCCTTCTATATGGTGGGACCCATTGAAGAAGCTGTGGCAAAAGCTGATAAGCTGGCTGAAGAGCAGTCA-CGACGTTGTAAAACGACGGCCAGTGAGCGCGCGTAATACGACTCACTATAGGGCGAATTGGGTACCGGGCCCCCCCTCGAGGTCGACGGGGTCTTTGTCCTCTGTACTGTCTCTCTCCTTGCCCCTAACCCAAAAAGCTTCATTTTTCTGTGTAGGCTGCACAAGAGCCTTGATTGAAGATATATTCTTTCTGAACAGTATTTAAGGTTTCCAATAAAATGTACACCCCTCAGAA…	FALSE	FALSE	FALSE	3	82	1	11	0.00824254
TTACATGATGCAGAAAGTTGCTATCCCTCCGCTTCTTACTCTTTTTTTTTTTTCTCCCCCATCATACAGGTGAATATGACCATCTCCCAGAACAGGCCTTCTATATGGTGGGACCCATTGAAGAAGCTGTGGCAAAAGCTGATAAGCTGGCTGAAGAGCATTCATCGTGGGGATCCGACTATAAGGACCACGACGGAGACTACAAGGATCATGATATTGATTACAAAGACGATGACGATAAGTAAGAGGGGTCTTTGTCCTCTGTACTGTCTCTCTCCTTGCCCCTAACCCAAAAAGCTTCATTTTTCTGTGTAGGCTGCACAAGAGCCTTGATTGAAGATATATTCTTTCTGAACAGTATTTAAGGTTTCCAATAAAATGTACACCCCTCAGAATTTG…	FALSE	FALSE	FALSE	1	78	1	11	0.00824254
TTACATGATGCAGAAAGTTGATATCCCTCCGCTTCTTACTCTTTTTTTTTTTCT-CCCCATCATACAGGTGAATATGACCATCTCCCAGAACAGGCCTTCTATATGGTGGGACCCATTGAAGAAGCTGTGGCAAAAGCTGATAAGCTGGCTGAAGAGCATTCATCGTGAGGGGTCTTTGTCCTCTGTACTGTCTCTCTCCTTGCCCCTAACCCAAAAAGCTTCATTTTTCTGTGTAGGCTGCACAAGAGCCTTGATTGAAGATATATTCTTTCTGAACAGTATTTAAGGTTTCCAATAAAATGTACACCCCTCAGAATTTGTCTGATTCTCTTGGT-	FALSE	TRUE	FALSE	0	0	0	11	0.00824254
TTACATGATGCAGAAAGTTGATATCCCTCCGCTTCTTACTC-TTTTTTTTTTCTCCCCCATCATACAGGTGAATATGACCATCTCCCAGAACAGGCCTTCTATATGGTGGGACCCATTGAAGAAGCTGTGGCAAAAGCTGATAAGCTGGCTGAAGAGCATTCATCGTTGAGGGGTCTTTGTCCTCTGTACTGTCTCTCTCCTTGCCCCTAACCCAAAAAGCTTCATTTTTCTGTGTAGGCTGCACAAGAGCCTTGATTGAAGATATATTCTTTCTGAACAGTATTTAAGGTTTCCAATAAAATGTACACCCCTC-GAATTTGTCTGATTCTCTTGGT-	TRUE	FALSE	FALSE	0	1	0	11	0.00824254
TTACATGATGCAGAAAGTTGATATCCCTCCGCTTCTTACTCTTTTTTTTTTTTCTCCCCCATCATACAGGTGAATATGACCATCTCCCAGAACAGGCCTTCTATATGGTGGGACCCATTGAAGAAGCTGTGGCAAAAGCTGATAAGCTGGCTGAAGAGCATTCATCGATAATGGAGATCGATATCAAGCACTAGTATTCGATATCGAATAGAATAGAGGGGTCTTTGTCCTCTGTACTGTCTCTCTCCTTGCCCCTAACCCAAAAAGCTTCATTTTTCTGTGTAGGCTGCACAAGAGCCTTGATTGAAGATATATTCTTTCTGAACAGTATTTAAGGTTTCCAATAAAATGTACACCCCTCAGAATTTGTCTGATTCTCTTGGT-	FALSE	FALSE	FALSE	1	48	1	11	0.00824254
TTACATGATGCAGAAAGTTGATATCCCTCCGCTTCTTACTC-TTTTTTTTTTCTCCCCCATCATACAGGTGAATATGACCATCTCCCAGAACAGGCCTTCTATATGGTGGGACCCATTGAAGAAGCTGTGGCAAAAGCTGATAAGCTGGCTGAAGA-----------GAGGGGTCTTTGTCCTCTGTACTGTCTCTCTCCTTGCCCCTAACCCAAAAAGCTTCATTTTTCTGTGTAGGCTGCACAAGAGCCTTGATTGAAGATATATTCTTTCTGAACAGTATTTAAGGTTTCCAATAAAATGTACACCCCTCAGAATTTGTCTGATTCTCTTGGT-	TRUE	FALSE	FALSE	11	0	0	11	0.00824254
TTACATGATGCAGAAAGTTGATATCCCTCCGCTTCTTACTCTTTTTTTTTTTTCTCCCCCATCATACAGGTGAATATGACCATCTCCCAGAACAGGCCTTCTATATGGTGGGACCCATTGAAGAAGCTGTGGCAAAAGCTGATAAGCTGGCTGAA-----------------GGTCTTTGTCCTCTGTACTGTCTCTCTCCTTGCCCCTAACCCAAAAAGCTTCATTTTTCTGTGTAGGCTGCACAAGAGCCTTGATTGAAGATATATTCTTTCTGAACAGTATTTAAGGTTTCCAATAAAATGTACACCCCTCAGAATTTGTCTGATTCTCTTGGT-	TRUE	FALSE	FALSE	17	0	0	11	0.00824254
TTACATGATGCAGAAAGTTGATATCCCTCCGCTTCTTACTC-TTTTTTTTTTCTCCCCCATCATACAGGTGAATATGACCATCTCCCAGAACAGGCCTTCTATATGGTGGGACCCATTGAAGAAGCTGTGGCAAAAGCTGATAAGCTGGCTGA----------------------TTTGTCCTCTGTACTGTCTCTCTCCTTGCCCCTAACCCAAAAAGCTTCATTTTTCTGTGTAGGCTGCACAAGAGCCTTGATTGAAGATATATTCTTTCTGAACAGTATTTAAGGTTTCCAATAAAATGTACACCCCTCAGAATTTGTCTGATTCTCTTGGT-	TRUE	FALSE	FALSE	22	0	0	11	0.00824254
TTACATGATGCAGAAAGTTGATATCCCTCCGCTTCTTACTCTTTTTTTTTTTCTCCCCCATCATACAGGTGAATATGACCATCTCCCAGAACAGGCCTTCTATATGGTGGGACCCATTGAAGAAGCTGTGGCAAAAGCTGATAAGCTGGCTGAAGAGCATTCATCGTTGCGGGGTCTTTGTCCTCTGTACTGTCTCTCTCCTTGCCCCTAACCCAAAAAGCTTCATTTTTCTGTGTAGGCTGCACAAGAGCCTTGATTGAAGATATATTCTTTCTGAACAGTATTTAAGGTTTCCAATAAAATGTACACCCCTCAGAATTTGTCTGATTCTCTTGGT-	TRUE	FALSE	FALSE	0	1	0	11	0.00824254
TTACATGATGCAGAAAGTTGATATCCCTCCGCTTCTTACTCTTTTTTTTTTTCTCCCCCATCATACAGGTGAATATGACCATCTCCCAGAACAGGCCTTCTATAGGGTGGGACCCATTGAAGAAGCTGTGGCAAAAGCTGATAAGCTGGCTGAAGAGCATTCATCGTTGAGGGGTCTTTGTCCTCTGTACTGTCTCTCTCCTTGCCCCTAACCCAAAAAGCTTCATTTTTCTGTGTAGGCTGCACAAGAGCCTTGATTGAAGATATATTCTTTCTGAACAGTATTTAAGGTTTCCAATAAAATGTACACCCCTCAGAATTTGTCTGATTCTCTTGGT-	TRUE	FALSE	FALSE	0	1	0	11	0.00824254
TTACATGATGCAGAAAGTTGATATCCCTCCGCTTCTTACTCTTTTTTTTTTTCTCCCCCATCATACAGGTGAATATGACCATCTCCCAGAACAGGCCTTCTATATGGTGGGACCCATTGAAGAAGCTGTGGCAAAAGCTGATAAGCTGGCTGAAGAGCATTCATCGTGGGGATCCGACTATAAGGACCACGACGGAGACTACAAGGATCATGATATTGATTACAAAGACGCTGACGATAAGTAAGAGGGGTCTTTGTCCTCTGTACTGTCTCTCTCCTTGCCCCTAACCCAAAAAGCTTCATTTTTCTGTGTAGGCTGCACAAGAGCCTTGATTGAAGATATATTCTTTCTGAACAGTATTTAAGGTTTCCAATAAAATGTACACCCCTCAGAATTTGT…	FALSE	FALSE	TRUE	1	77	0	11	0.00824254
TTACATGATGCAGAAAGTTGATATCCCTCCGCTTCTTACTCTTTTTTTTTTTTCTCCCCCATCATACAGGTGAATATGACCATCTCCCAGAACAGGCCTTCTATATGGTGGGACCCATTGAAGAAGCTGTGGCAAAAGCTGATAAGCTGGCTGAAGAGCATTCA----------GCTTTGTCCTCTGTACTGTCTCTCTCCTTGCCCCTAACCCAAAAAGCTTCATTTTTCTGTGTAGGCTGCACAAGAGCCTTGATTGAAGATATATTCTTTCTGAACAGTATTTAAGGTTTCCAATAAAATGTACACCCCTCAGAATTTGTCTGATTCTCTTGGT-	TRUE	FALSE	FALSE	10	0	0	11	0.00824254
TTACATGATGCAGAAAGTTGATATCCCTCCGCTTCTTACTCTTTTTTTTTTTCTCCCCCATCATACAGGTGAATATGACCATCTCCCAGAACAGGCCTTCTATATGGTGGGACCCATTGAAGAAGCTGTGGCAAAAGCTGATAAGCTGGCTGAATAGCATTCATCGTGAGGGGTCTTTGTCCTCTGTACTGTCTCTCTCCTTGCCCCTAACCCAAAAAGCTTCATTTTTCTGTGTAGGCTGCACAAGAGCCTTGATTGAAGATATATTCTTTCTGAACAGTATTTAAGGTTTCCAATAAAATGTACACCCCTCAGAATTTGTCTGATTCTCTTGGT-	FALSE	TRUE	FALSE	0	0	0	11	0.00824254
TTACATGATGCAGAAAGTTGATATCCCTCCGCTTCTTACTCTTTTTTTTTTTCTCCCCCATCATACAGGTGAATATGACCATCTCCCAGAACAGGCCTTCTATATGGTGGGACCCATTGAAGAAGCTGTGGCAAAAGCTGATAAGCTGGCTGAAGAGCATTCATCGTTGGGATCCGACTATAAGGACCACGACGGAGACTACAAGGATCATGATATTGATTACAAAGACGATGACGATAAGTAAGAGGGGTCTTTGTCCTCTGTACTGTCTCTCTCCTTGCCCCTAACCCAAAAAGCTTCATTTTTCTGTGTAGGCTGCACAAGAGCCTTGATTGAAGATATATTCTTTCTGAACAGTATTTAAGGTTTCCAATAAAATGTACACCCCTCAGAATTTGT…	FALSE	FALSE	TRUE	1	77	0	11	0.00824254
TTACATGATGCAGAAAGTTGATATCCCTCCGCTTCTTACTCTTTTTTTTTTTCTCCCCCATCATACAGGTGAATATGACCATCTCCCATAACAGGCCTTCTATATGGTGGGACCCATTGAAGAAGCTGTGGCAAAAGCTGATAAGCTGGCTGAAGAGCATTCATCGTGAGGGGTCTTTGTCCTCTGTACTGTCTCTCTCCTTGCCCCTAACCCAAAAAGCTTCATTTTTCTGTGTAGGCTGCACAAGAGCCTTGATTGAAGATATATTCTTTCTGAACAGTATTTAAGGTTTCCAATAAAATGTACACCCCTCAGAATTTGTCTGATTCTCTTGGT-	FALSE	TRUE	FALSE	0	0	0	11	0.00824254
TTACATGATGCAGAAAGTTGATATCCCTCCGCTTCTTACTC-TTTTTTTTTTCTCCCCAATCATACAGGTGAATATGACCATCTCCCAGAACAGGCCTTCTATATGGTGGGACCCATTGAAGAAGCTGTGGCAAAAGCTGATAAGCTGGCTGAAGAGCATTCATCGTTGAGGGGTCTTTGTCCTCTGTACTGTCTCTCTCCTTGCCCCTAACCCAAAAAGCTTCATTTTTCTGTGTAGGCTGCACAAGAGCCTTGATTGAAGATATATTCTTTCTGAACAGTATTTAAGGTTTCCAATAAAATGTACACCCCTCAGAATTTGTCTGATTCTCTTGGT-	TRUE	FALSE	FALSE	0	1	0	11	0.00824254
TTACATGATGCAGAAAGTTGATATCCCTCCGCTTCTTACTCTTTTTTTTTTTCTCCCCCATCATACAGGTGAATATGACCATCTCCCAGAACAGGCCTTCTATATGGTGGGACCCATTGAAGAAGCTGTGGCAAAAGCTGATAAGCTGGCTGAA------------AGAGGGGTCTTTGTCCTCTGTACTGTCTCTCTCCTTGCCCCTAACCCAAAAAGCTTCATTTTTCTGTGTAGGCTGCACAAGAGCCTTGATTGAAGATATATTCTTTCTGAACAGTATTTAAGGTTTCCAATAAAATGTACACCCCTCAGAATTTGTCTGATTCTCTTGGT-	TRUE	FALSE	FALSE	12	0	1	11	0.00824254
TTACATGATGCAGAAAGTTGATATCCCTCCGCTTCTTACTCTTTTTTTTTTTCTCCCCCATCATACAGGTGAATATGACCATCTCCCAGAACAGGCCTTCTATATGGTGGGACCCATTGAAGAAGCTGTGGCAAAAGCTGATAAGCTGGCTGAAGAGCATTCATCGTGGGGATCCGACTATAAGGACCACGACGGGGACTACAAGGATCATGATATTGATTACAAAGACGATGACGATAAGTAAGAGGGGTCTTTGTCCTCTGTACTGTCTCTCTCCTTGCCCCTAACCCAAAAAGCTTCATTTTTCTGTGTAGGCTGCACAAGAGCCTTGATTGAAGATATATTCTTTCTGAACAGTATTTAAGGTTTCCAATAAAATGTACACCCCTCAGAATTTGT…	FALSE	FALSE	TRUE	1	77	0	11	0.00824254
TTACATGATGCAGAAAGTTGATATCCCTCCGCTTCTTACTCTTTTTTTTTTTCTCCCCCATCATACAGGTGAATATGACCATCTCCCAGAACAGGCCTTCTATATGTTGGGACCCATTGAAGAAGCTGTGGCAAAAGCTGATAAGCTGGCTGAAGAGCATTCATCGTTGAGGGGTCTTTGTCCTCTGTACTGTCTCTCTCCTTGCCCCTAACCCAAAAAGCTTCATTTTTCTGTGTAGGCTGCACAAGAGCCTTGATTGAAGATATATTCTTTCTGAACAGTATTTAAGGTTTCCAATAAAATGTACACCCCTCAGAATTTGTCTGATTCTCTTGGT-	TRUE	FALSE	FALSE	0	1	0	11	0.00824254
TTACATGATGCAGAAAGTTGATATCCCTCCGCTTCTTACTCTTTTTTTTTTTCTCCCCCATCATACAGGTGAATATGACCATCTCCCAGAACAGGCCTTCTATATGGTGGGACCCATTGAAGAAGCTGTGGCAAAAGCTGATAAGCTGGCTGAAGGCAGGCATATCACCTAAGGTCAGGGGTCTTTGTCCTCTGTACTGTCTCTCTCCTTGCCCCTAACCCAAAAAGCTTCATTTTTCTGTGTAGGCTGCACAAGAGCCTTGATTGAAGATATATTCTTTCTGAACAGTATTTAAGGTTTCCAATAAAATGTACACCCCTCAGAATTTGTCTGATTCTCTTGGT-	FALSE	TRUE	FALSE	0	0	0	11	0.00824254
TTACATGATGCAGAAAGTTGATATCCCTCCGCTTCTTACTCTTTTTTTTTTTCTCCCCCATCATACAGGTGAATATGACCATCTCCCAGAACAGGCCTTCTATATGGTGGGACCCATTGAAGAAGCTGTGGCAAAAGCTGATAAGCTGGCTGAAGAGCATTCATCGTTGAGGGGTCTTTGTCCTCTGTACTGTCTCTCTCCTTGCCCCTATCCCAAAAAGCTTCATTTTTCTGTGTAGGCTGCACAAGAGCCTTGATTGAAGATATATTCTTTCTGAACAGTATTTAAGGTTTCCAATAAAATGTACACCCCTCAGAATTTGTCTGATTCTCTTGGT-	TRUE	FALSE	FALSE	0	1	0	11	0.00824254
TTACATGATGCAGAAAGTTGATATCCCTCCGCTTCTTACTCTTTTTTTTTTTCTCCCCCATCATACAGGTGAATATGACCATCTCCCAGAACAGGCCTTCTATATGGTGGGACCCATTGAAGAAGCTGTGGCAAAAGCTGATAAGCTGGCTTAAGAGCATTCATCGTGAGGGGTCTTTGTCCTCTGTACTGTCTCTCTCCTTGCCCCTAACCCAAAAAGCTTCATTTTTCTGTGTAGGCTGCACAAGAGCCTTGATTGAAGATATATTCTTTCTGAACAGTATTTAAGGTTTCCAATAAAATGTACACCCCTCAGAATTTGTCTGATTCTCTTGGT-	FALSE	TRUE	FALSE	0	0	0	11	0.00824254
TTACATGATGCAGAAAGTTGATATCCCTCCGCTTCTTACTCTTTTTTTTTTTTCTCCCCCATCATACAGGTGAATATGACCATCTCCCAGAACAGGCCTTCTATATGGTGGGACCCATTGAAGAAGCTGTGGCAAAAGCTGATAAGCTGGCTGAAG----------------------------------TGTCTCTCTCCTTGCCCCTAACCCAAAAAGCTTCATTTTTCTGTGTAGGCTGCACAAGAGCCTTGATTGAAGATATATTCTTTCTGAACAGTATTTAAGGTTTCCAATAAAATGTACACCCCTCAGAATTTGTCTGATTCTCTTGGT-	TRUE	FALSE	FALSE	34	0	0	11	0.00824254
TTACATGATGCAGAAAGTTGATATCCCTCCGCTTCTTACTCTTTTTTTTTTTCTCCCCCATCATACAGGTGAATATGACCATCTCCCAGAACAGGCCTTCTATATGGTGGGACCCATTGAAGAAGCTGTGGCAAAAGCTGATAAGCTGGCTGAAGAGCATTCATCGGTGAGGGGTCTTTGTCCTCTGTACTGTCTCTCTCCTTGCCCCTAACCCAAAAAGCTTCATTTTTCTGTGTAGGCTGCACAAGAGCCTTGATTGAAGATATATTCTTTCTGAACAGTATTTAAGGTTTCCAATAAAATGTACACCCCTCAGAATTTGTCTGATTCTCTTGGT-	FALSE	TRUE	FALSE	0	0	0	11	0.00824254
TTACATGATGCAGAAAGTTGATATCCCTCCGCTTCTTACTC-TTTTTTTTTTCTCCCCCATCATACAGGTGAATATGACCATCTCCCAGAACAGGCCTTCTATATGGTGGGACCCATTGAAGAAGCTGTGGCAAAAGCTGATAAGCTGGCTGAAGAGCATTCATCGTGAGGGGTCTTTGTCCTCTGTACTGTCTCTCTCCTTGCCCCTAACCCAAAAAGCTTCATTTTTCTGTGTAGGCTGCACAAGAGCCTTGATTGAAGATATATTCTTTCTGAACAGTATTTAAGGTTTCCAATAAAATGTAAACCCCTCAGAATTTGTCTGATTCTCTTGGT-	FALSE	TRUE	FALSE	0	0	0	11	0.00824254
TTACATGATGCAGAAAGTTGATATCCCTCCGCTTCTTACTCTTTTTTTTTTTCTCCCCCATCATACAGGTGAATATGACCATCTCCCAGAACAGGCCTTCTATATGGTGGGACCCATTGAAGAAGCTGTGGCAAAAGCTGATAAGCTGGCTGAAGAGCATTCATCGTGGGGATCCGACTATAAGGACCACGACGGAGACTACAAGGATCATGATATTTATTACAAAGACGATGACGATAAGTAAGAGGGGTCTTTGTCCTCTGTACTGTCTCTCTCCTTGCCCCTAACCCAAAAAGCTTCATTTTTCTGTGTAGGCTGCACAAGAGCCTTGATTGAAGATATATTCTTTCTGAACAGTATTTAAGGTTTCCAATAAAATGTACACCCCTCAGAATTTGT…	FALSE	FALSE	TRUE	1	77	0	11	0.00824254
TTACATGATGCAGAAAGTTGATATCCCTCCGCTTCTTACTCTTTTTTTTTTTCTCCCCCATCATACAGGTGAATATGACCATCTCCCAGAACAGGCCTTCTATATGGTGGGACCCATTGAAGAAGCTGTGGCAAAAGCTGATAAGCTGGCTGAAGCGCATTCATCGTTGAGGGGTCTTTGTCCTCTGTACTGTCTCTCTCCTTGCCCCTAACCCAAAAAGCTTCATTTTTCTGTGTAGGCTGCACAAGAGCCTTGATTGAAGATATATTCTTTCTGAACAGTATTTAAGGTTTCCAATAAAATGTACACCCCTCAGAATTTGTCTGATTCTCTTGGT-	TRUE	FALSE	FALSE	0	1	0	11	0.00824254
TTACATGATGCAGAAAGTTGATATCCCTCCGCTTCTTACTCTTTTTTTTTTTCTCCCCCATCATACAGGTGAATATGACCATCTCCCAGAACAGGCCTTCTATATGGTGGGACCCATTGAAGAAGCTGTGGCAAAAGCTGATAAGCTGGCTGAAGAGCATTCATTGTGAGGGGTCTTTGTCCTCTGTACTGTCTCTCTCCTTGCCCCTAACCCAAAAAGCTTCATTTTTCTGTGTAGGCTGCACAAGAGCCTTGATTGAAGATATATTCTTTCTGAACAGTATTTAAGGTTTCCAATAAAATGTACACCCCTCAGAATTTGTCTGATTCTCTTGGT-	FALSE	TRUE	FALSE	0	0	0	11	0.00824254
TTACATGATGCAGAAAGTTGATATCCCTCCGCTTCTTACTCTTTTTTTTTTTTCTCCCCCATCATACAGGTGAATATGACCATCTCCCAGAACAGGCCTTCTATATGGTGGGACCCATTGAAGAAGCTGTGGCAAAAGCTGATAAGCTGGCTGAAGAGCATTCATCGTTGAGGGGTCTTTTTCCTCTGTACTGTCTCTCTCCTTGCCCCTAACCCAAAAAGCTTCATTTTTCTGTGTAGGCTGCACAAGAGCCTTGATTGAAGATATATTCTTTCTGAACAGTATTTAAGGTTTCCAATAAAATGTACACCCCTCAGAATTTGTCTGATTCTCTTGGT-	TRUE	FALSE	FALSE	0	1	0	10	0.00749322
TTACATGATGCAGAAAGTTGATATCCCTCCGCTTCTTACTC-TTTTTTTTTTCTCCCCCATCATACAGGTGAATATGACCATCTCCCAGAACAGGCCTTCTATATGGTGGGACCCATTGAAGAAGCTGTGGCAAAAGCTGATAAGCTGGCTGAAGAGCATTCATCGATATCGAGGGGTCTTTGTCCTCTGTACTGTCTCTCTCCTTGCCCCTAACCCAAAAAGCTTCATTTTTCTGTGTAGGCTGCACAAGAGCCTTGATTGAAGATATATTCTTTCTGAACAGTATTTAAGGTTTCCAATAAAATGTACACCCCTCAGAATTTGTCTGATTCTCTTGGT-	TRUE	FALSE	FALSE	0	4	1	10	0.00749322
TTACATGATGCAGAAAGTTGGTATCCCTCCGCTTCTTACTCTTTTTTTTTTTTCTCCCCCATCATACAGGTGAATATGACCATCTCCCAGAACAGGCCTTCTATATGGTGGGACCCATTGAAGAAGCTGTGGCAAAAGCTGATAAGCTGGCTGAAGAGCATTCATCGTGGGGATCCGACTATAAGGACCACGACGGAGACTACAAGGATCATGATATTGATTACAAAGACGATGACGATAAGTAAGAGGGGTCTTTGTCCTCTGTACTGTCTCTCTCCTTGCCCCTAACCCAAAAAGCTTCATTTTTCTGTGTAGGCTGCACAAGAGCCTTGATTGAAGATATATTCTTTCTGAACAGTATTTAAGGTTTCCAATAAAATGTACACCCCTCAGAATTTG…	FALSE	FALSE	FALSE	1	78	1	10	0.00749322
TTACATGATGCAGAAAGTTGATATCCCTCCGCTTCTTACTCTTTTTTTTTTTCTCCCCCATCATACAGGTGAATATGACCATCTCCCAGAACAGGCCTTCTATATGGTGGGACCCATTGAAGAAGCTGTGGCAAAGGCTGATAAGCTGGCTGAAGAGCATTCATCGTTGAGGGGTCTTTGTCCTCTGTACTGTCTCTCTCCTTGCCCCTAACCCAAAAAGCTTCATTTTTCTGTGTAGGCTGCACAAGAGCCTTGATTGAAGATATATTCTTTCTGAACAGTATTTAAGGTTTCCAATAAAATGTACACCCCTCAGAATTTGTCTGATTCTCTTGGT-	TRUE	FALSE	FALSE	0	1	0	10	0.00749322
TTACATGATGCAGAAAGTTGATATCCCTCCGCTTCTTACTCTTTTTTTTTTTCTCCCCCATCATACAGGTGAATATGACCATCTCCCAGAACAGGCCTTCTATATGGTGGGACCCATTGAAGAAGCTGTGGCAAAAGCTGATAAGCTGGCTGAAGAGCATTCATCGTGGGGATCCGCCTATAAGGACCACGACGGAGACTACAAGGATCATGATATTGATTACAAAGACGATGACGATAAGTAAGAGGGGTCTTTGTCCTCTGTACTGTCTCTCTCCTTGCCCCTAACCCAAAAAGCTTCATTTTTCTGTGTAGGCTGCACAAGAGCCTTGATTGAAGATATATTCTTTCTGAACAGTATTTAAGGTTTCCAATAAAATGTACACCCCTCAGAATTTGT…	FALSE	FALSE	TRUE	1	77	0	10	0.00749322
TTACATGATGCAGAAAGTTGATATCCCTCCGCTTCTTACTCTTTTTTTTTTTCTCCCCCATCATACAGGTGAATATGACCATCTCCCAGAACAGGCCTTCTATATGGTGGGACCCATTGAAGAAGCTGTGGCAAAAGCTGATAAGCTGGCTGAAGAGCATTCATCGTGAGGGGTCTTTGTCCTCTGTACTGTCCCTCTCCTTGCCCCTAACCCAAAAAGCTTCATTTTTCTGTGTAGGCTGCACAAGAGCCTTGATTGAAGATATATTCTTTCTGAACAGTATTTAAGGTTTCCAATAAAATGTACACCCCTCAGAATTTGTCTGATTCTCTTGGT-	FALSE	TRUE	FALSE	0	0	0	10	0.00749322
TTACATGATGCAGAAAGTTGATATCCCTCCGCTTCTTACTCTTTTTTTTTTTTCTCCCCCATCATACAGGTGAATATGACCATCTCCCAGAACAGGCCTTCTATATGGTGGGACCCATTGAAGAAGCTGTGGCAAAAGCTGATAAGCTGGCTGAAGGGCATTCATCGTTGAGGGGTCTTTGTCCTCTGTACTGTCTCTCTCCTTGCCCCTAACCCAAAAAGCTTCATTTTTCTGTGTAGGCTGCACAAGAGCCTTGATTGAAGATATATTCTTTCTGAACAGTATTTAAGGTTTCCAATAAAATGTACACCCCTCAGAATTTGTCTGATTCTCTTGGT-	TRUE	FALSE	FALSE	0	1	0	10	0.00749322
TTACATGATGCAGAAAGTTGATATCCCTCCGCTTCTTACTC-TTTTTTTTTTCTCCCCCATCATACAGGTGAATATGACCATCTCCCAGAACAGGCCTTCTATATGGTGGGACCCATTGAAGAAGCTGTGGCAAAAGCTGATAAGCTGGCTGAAGAGCATTCCTCGTGAGGGGTCTTTGTCCTCTGTACTGTCTCTCTCCTTGCCCCTAACCCAAAAAGCTTCATTTTTCTGTGTAGGCTGCACAAGAGCCTTGATTGAAGATATATTCTTTCTGAACAGTATTTAAGGTTTCCAATAAAATGTACACCCCTCAGAATTTGTCTGATTCTCTTGGT-	FALSE	TRUE	FALSE	0	0	0	10	0.00749322
TTACATGATGCAGAAAGTTGATATCCCTCCGCTTCTTACTCTTTTTTTTTTTCTCCCCCATCATACAGGTGAATATGACCATCTCCCAGAACAGGCCTTCTATATGGTGGGACCCATTGAAGAAGCTGTGGCAAAAGCTGATAAGCTGGCTGAAGAGCATTCATCGTGAGGGGTCTTTGTCCTCTGTACTGTCTCTCTCCTTGCCCCTAACCCAAAAAGCTTCATTTTTCTGTGTAGGCTGCACAAGAGCCTTGATTGAAGATATATTCTTTCTGAACAGTATTTAAGGTTTCCAATAAAATGTACACCCCTCAGAATTTGTCTGATT-TCTTGGT-	FALSE	TRUE	FALSE	0	0	0	10	0.00749322
TTACATGATGCAGAAAGTTGATATCCCTCCGCTTCTTACTCTTTTTTTTTTTCTCCCCCATCATACAGGTGAATATGACCATCTCCCAGAACAGGCCTTCTATATGGTGGGACCCATTGAAGAAGCTGTGGCAAAAGCTGATAAGCTGGCTGAAGAGCATTCATCGTGAGGGGTCTTTGTCCTCTGTACTGTCTCTCTCCTTGCCCCTAACCCAAAAAGCTTCATTTTTCTGTGTAGGCTGCACAAGAGCCTTGATTGAAGATATATTCTTTCTGAACAGTATTTAAGGTTTCCAATAAAATGTACACCCCTCAGAATTTGTCTGATTCCCTTGGT-	FALSE	TRUE	FALSE	0	0	0	10	0.00749322
TTACATGATGCAGAAAGTTGATATCCCTCCGCTTCTTACTCTTTTTTTTTTTCTCCCCCATCATATAGGTGAATATGACCATCTCCCAGAACAGGCCTTCTATATGGTGGGACCCATTGAAGAAGCTGTGGCAAAAGCTGATAAGCTGGCTGAAGAGCATTCATCGTGAGGGGTCTTTGTCCTCTGTACTGTCTCTCTCCTTGCCCCTAACCCAAAAAGCTTCATTTTTCTGTGTAGGCTGCACAAGAGCCTTGATTGAAGATATATTCTTTCTGAACAGTATTTAAGGTTTCCAATAAAATGTACACCCCTCAGAATTTGTCTGATTCTCTTGGT-	FALSE	TRUE	FALSE	0	0	0	10	0.00749322
TTACATGATGCAGAAAGTTGATATCCCTCCGCTTCTTACTCTTTTTTTTTTTCTCCCCCATCATACAGGTGAATATGACCATCTCCCAGAACAGGCCTTCTATATGGTGGGACCCATTGAAGAAGCTGTGGCAAAAGCTGATAAGCTGGCTGAAGAGCATTCATCGTGGGGATCCGACTATAAGGACCACGACGGAGACTACAAGGATCATGATATTGATTACAAAGACGATGACGATAAGTAAGAGGGGTCTTTGTCCTCTGTACTGTCTCTCTCCTTGCCCCCCAAACGGTCTTTGTCCTCTGTACTGTCTCTCTCCTTGCCCCTAACCCAAAAAGCTTCATTTTTCTGTGTAGGCTGCACAAGAGCCTTGATTGAAGATATATTCTTTCTGAACAG…	FALSE	FALSE	FALSE	1	119	1	10	0.00749322
TTACATGATGCAGAAAGTTTATATCCCTCCGCTTCTTACTCTTTTTTTTTTTCTCCCCCATCATACAGGTGAATATGACCATCTCCCAGAACAGGCCTTCTATATGGTGGGACCCATTGAAGAAGCTGTGGCAAAAGCTGATAAGCTGGCTGAAGAGCATTCATCGTGAGGGGTCTTTGTCCTCTGTACTGTCTCTCTCCTTGCCCCTAACCCAAAAAGCTTCATTTTTCTGTGTAGGCTGCACAAGAGCCTTGATTGAAGATATATTCTTTCTGAACAGTATTTAAGGTTTCCAATAAAATGTACACCCCTCAGAATTTGTCTGATTCTCTTGGT-	FALSE	TRUE	FALSE	0	0	0	10	0.00749322
TTACATGATGCAGAAAGTTGATATCCCTCCGCTTCTTACTCTTTTTTTTTTTCTCCCCCATCATACAGGTGAATATGACCATCTCCCAGAACAGGCCTTCTATATGGTGGGACCCATTGAAGAAGCTGTGGCAAAAGCTGATAAGCTGGTTGAAGAGCATTCATCGTGAGGGGTCTTTGTCCTCTGTACTGTCTCTCTCCTTGCCCCTAACCCAAAAAGCTTCATTTTTCTGTGTAGGCTGCACAAGAGCCTTGATTGAAGATATATTCTTTCTGAACAGTATTTAAGGTTTCCAATAAAATGTACACCCCTCAGAATTTGTCTGATTCTCTTGGT-	FALSE	TRUE	FALSE	0	0	0	10	0.00749322
TTACATGATGCAGAAAGTTGATATCCCTCCGCTTCTTACTC-TTTTTTTTTTCTCCCCCATCATACAGGTGAATATGACCATCTCCCAGAACAGGCCTTCTATATGGTGGGACCCATTGAAGAAGCTGTGGCAAAAGCTGATAAGCTGGCTGAAGAGCATTC----------------GTCCTCTGTACTGTCTCTCTCCTTGCCCCTAACCCAAAAAGCTTCATTTTTCTGTGTAGGCTGCACAAGAGCCTTGATTGAAGATATATTCTTTCTGAACAGTATTTAAGGTTTCCAATAAAATGTACACCCCTCAGAATTTGTCTGATTCTCTTGGT-	TRUE	FALSE	FALSE	16	0	0	10	0.00749322
TTACATGATGCAGAAAGTTGATATCCCTCCGCTTCTTACTCTTTTTTTTTTTCTCCCCCATCTTACAGGTGAATATGACCATCTCCCAGAACAGGCCTTCTATATGGTGGGACCCATTGAAGAAGCTGTGGCAAAAGCTGATAAGCTGGCTGAAGAGCATTCATC-TGAGGGGTCTTTGTCCTCTGTACTGTCTCTCTCCTTGCCCCTAACCCAAAAAGCTTCATTTTTCTGTGTAGGCTGCACAAGAGCCTTGATTGAAGATATATTCTTTCTGAACAGTATTTAAGGTTTCCAATAAAATGTACACCCCTCAGAATTTGTCTGATTCTCTTGGT-	TRUE	FALSE	FALSE	1	0	0	10	0.00749322
TTACATGATGCAGAAAGTTGATATCCCTCCGCTTCTTACTCTTTTTTTTTTTCTCCCCCATCATACAGGTGAATATGACCATCTCCCAGAACAGGCCTTCTATATGGTGGGACCCATTGAAGAAGCTGTGGCAAAAGCTGATAAGCTGGCTGAAGAGCATTCATCGTGGGGATCCGACTATAAGGACCACGACGGAGACTACAAGGATCATGATATTGATTACAAAGACGATGACGATAAGTAAGAGGGTTCTTTGTCCTCTGTACTGTCTCTCTCCTTGCCCCTAACCCAAAAAGCTTCATTTTTCTGTGTAGGCTGCACAAGAGCCTTGATTGAAGATATATTCTTTCTGAACAGTATTTAAGGTTTCCAATAAAATGTACACCCCTCAGAATTTGT…	FALSE	FALSE	TRUE	1	77	1	10	0.00749322
TTACATGATGCAGAAAGTTGATATCCCTCCGCTTCTTACTCTTTTTTTTTTTCTCCCCCATCATACAGGTGAATATGACCATCTCCCAGAACAGGCCTTCTATATGGTGTGACCCATTGAAGAAGCTGTGGCAAAAGCTGATAAGCTGGCTGAAGAGCATTCATCGTGGGGATCCGACTATAAGGACCACGACGGAGACTACAAGGATCATGATATTGATTACAAAGACGATGACGATAAGTAAGAGGGGTCTTTGTCCTCTGTACTGTCTCTCTCCTTGCCCCTAACCCAAAAAGCTTCATTTTTCTGTGTAGGCTGCACAAGAGCCTTGATTGAAGATATATTCTTTCTGAACAGTATTTAAGGTTTCCAATAAAATGTACACCCCTCAGAATTTGT…	FALSE	FALSE	TRUE	1	77	1	10	0.00749322
TTACATGATGCAGAAAGTTGATATCCCTCCGCTTCTTACTCTTTTTTTTTTTCTCCCCCATCATACAGGTGAATATGACCATCTCCCAGAACAGGCCTTCTATATGGTGGGACCCATTGAAGAAGCTGTGGCAAAAGCTGATAAGCTGGCTGAAGAGCATTCATCGTGAGGGGTCTTTGTCCTCTGTACTGTCTCTCTCCTTGCCCCTAACCCAAAAAGCTTCATTTTTCTGTGTAGGCTGCACAAGAGCCTTGATTGAAGATATATTCTTTCTGAACAGTATTTAAGGTTTCCAATAAAATGTAAACCCCTCAGAATTTGTCTGATTCTCTTGGT-	FALSE	TRUE	FALSE	0	0	0	10	0.00749322
TTACATGATGCAGAAAGTTGATATCCCTCCGCTTCTTACTC-TTTTTTTTTTCTCCCCCATCATACAGGTGAATATGACCATCTCCCAGAACAGGCCTTCTATATGGTGGGACCCATTGAAGAAGCTGTGGCAAAAGCTGATAAGCTGGCTGAAGAGCATTCA-------------------TCTGTACTGTCTCTCTCCTTGCCCCTAACCCAAAAAGCTTCATTTTTCTGTGTAGGCTGCACAAGAGCCTTGATTGAAGATATATTCTTTCTGAACAGTATTTAAGGTTTCCAATAAAATGTACACCCCTCAGAATTTGTCTGATTCTCTTGGT-	TRUE	FALSE	FALSE	19	0	0	10	0.00749322
TTACATGATGCAGAAAGTTGATATCCCTCCGCTTCTTACTCTTTTTTTTTTTCTCCCCCATCATACAGGTGAATATGACCATCTCCCAGAACAGACCTTCTATATGGTGGGACCCATTGAAGAAGCTGTGGCAAAAGCTGATAAGCTGGCTGAAGAGCATTCATCGTGAGGGGTCTTTGTCCTCTGTACTGTCTCTCTCCTTGCCCCTAACCCAAAAAGCTTCATTTTTCTGTGTAGGCTGCACAAGAGCCTTGATTGAAGATATATTCTTTCTGAACAGTATTTAAGGTTTCCAATAAAATGTACACCCCTCAGAATTTGTCTGATTCTCTTGGT-	FALSE	TRUE	FALSE	0	0	0	10	0.00749322
TTACATGATGCAGAAAGTTGATATCCCTCCGCTTCTTACTC--TTTTTTTTTCTCCCCCATCATACAGGTGAATATGACCATCTCCCAGAACAGGCCTTCTATATGGTGGGACCCATTGAAGAAGCTGTGGCAAAAGCTGATAAGCTGGCTGAAGAGCATTCATC-------GTCTTTGTCCTCTGTACTGTCTCTCTCCTTGCCCCTAACCCAAAAAGCTTCATTTTTCTGTGTAGGCTGCACAAGAGCCTTGATTGAAGATATATTCTTTCTGAACAGTATTTAAGGTTTCCAATAAAATGTACACCCCTCAGAATTTGTCTGATTCTCTTGGT-	TRUE	FALSE	FALSE	7	0	0	10	0.00749322
TTACATGATGCAGAAAGTTGATATCCCTCCGCTTCTTACTC-TTTTTTTTTTCTCCCCCATCATACAGGTGAATATGACCATCTCCCAGAACAGGCCTTCTATATGGTGGGACCCATTGAAGAAGCTGTGGCAAAAGCTGATAAGCTGGCTGAAGAGCATTCA-----AGGGGTCTTTGTCCTCTGTACTGTCTCTCTCCTTGCCCCTAACCCAAAAAGCTTCATTTTTCTGTGTAGGCTGCACAAGAGCCTTGATTGAAGATATATTCTTTCTGAACAGTATTTAAGGTTTCCAATAAAATGTACACCCCTCAGAATTTGTCTGATTCTCTTGGT-	TRUE	FALSE	FALSE	5	0	0	10	0.00749322
TTACATGATGCAGAAAGTTGATATCCCTCCGCTTCTTACTCTTTTTTTTTTTCTCCCCCATCATACAGGTGAATATGACTATCTCCCAGAACAGGCCTTCTATATGGTGGGACCCATTGAAGAAGCTGTGGCAAAAGCTGATAAGCTGGCTGAAGAGCATTCATCGTTGAGGGGTCTTTGTCCTCTGTACTGTCTCTCTCCTTGCCCCTAACCCAAAAAGCTTCATTTTTCTGTGTAGGCTGCACAAGAGCCTTGATTGAAGATATATTCTTTCTGAACAGTATTTAAGGTTTCCAATAAAATGTACACCCCTCAGAATTTGTCTGATTCTCTTGGT-	TRUE	FALSE	FALSE	0	1	0	10	0.00749322
TTACATGATGCAGAAAGTTGATATCCCTCCGCTTCTTACTCTTTTTTTTTTTCTCCCCCATCATACAGGTGAATATGACCATCTCCCAGAACAGGCCTTCTATATGGTGGGACCCATTGAAGAAGCTGTGGCAAAAGCTGATAAGCTGGCTGAAGAGCATTCATCGTGAGGGGTCTTTGTCCTCTGTACTGTCTCTCTCCTTGCCCCTAACCCAAAAAGCTTCATTTTTCTGTGTAGGCTGCACAAGAGCCTTGATTGAAGATATATTCTTTCTGATCAGTATTTAAGGTTTCCAATAAAATGTACACCCCTCAGAATTTGTCTGATTCTCTTGGT-	FALSE	TRUE	FALSE	0	0	0	10	0.00749322
TTACATGATGCAGAAAGTTGATATCCCTCCGCTTCTTACTC--TTTTTTTTTCTCCCCCATCATACAGGTGAATATGACCATCTCCCAGAACAGGCCTTCTATATGGTGGGACCCATTGAAGAAGCTGTGGCAAAAGCTGATAAGCTGGCTGAA-------------GAGGGGTCTTTGTCCTCTGTACTGTCTCTCTCCTTGCCCCTAACCCAAAAAGCTTCATTTTTCTGTGTAGGCTGCACAAGAGCCTTGATTGAAGATATATTCTTTCTGAACAGTATTTAAGGTTTCCAATAAAATGTACACCCCTCAGAATTTGTCTGATTCTCTTGGT-	TRUE	FALSE	FALSE	13	0	0	10	0.00749322
TTACATGATGCAGAAAGTTGATATCCCTCCGCTTCTTACTCTTTTTTTTTTTCTCCCCCATCATACAGGTGAATATGACCATCTCCCAGAACAGGCCTTCTATATGGTGGGACCCATTGAAGAAGCTGTGGCAAAAGCTGATAAGCTGGCTGAAGAGTATTCATCGTGAGGGGTCTTTGTCCTCTGTACTGTCTCTCTCCTTGCCCCTAACCCAAAAAGCTTCATTTTTCTGTGTAGGCTGCACAAGAGCCTTGATTGAAGATATATTCTTTCTGAACAGTATTTAAGGTTTCCAATAAAATGTACACCCCTCAGAATTTGTCTGATTCTCTTGGT-	FALSE	TRUE	FALSE	0	0	0	10	0.00749322
TTACATGATGCAGAAAGTTGATATCCTTCCGCTTCTTACTCTTTTTTTTTTTCTCCCCCATCATACAGGTGAATATGACCATCTCCCAGAACAGGCCTTCTATATGGTGGGACCCATTGAAGAAGCTGTGGCAAAAGCTGATAAGCTGGCTGAAGAGCATTCATCGTGAGGGGTCTTTGTCCTCTGTACTGTCTCTCTCCTTGCCCCTAACCCAAAAAGCTTCATTTTTCTGTGTAGGCTGCACAAGAGCCTTGATTGAAGATATATTCTTTCTGAACAGTATTTAAGGTTTCCAATAAAATGTACACCCCTCAGAATTTGTCTGATTCTCTTGGT-	FALSE	TRUE	FALSE	0	0	0	10	0.00749322
TTACATGATGCAGAAAGTTGATATCCCTCCGCTTCTTACTCTTTTTTTTTTTCTCCCCCATCATACAGGTGAATATGATCATCTCCCAGAACAGGCCTTCTATATGGTGGGACCCATTGAAGAAGCTGTGGCAAAAGCTGATAAGCTGGCTGAAGAGCATTCATCGTGAGGGGTCTTTGTCCTCTGTACTGTCTCTCTCCTTGCCCCTAACCCAAAAAGCTTCATTTTTCTGTGTAGGCTGCACAAGAGCCTTGATTGAAGATATATTCTTTCTGAACAGTATTTAAGGTTTCCAATAAAATGTACACCCCTCAGAATTTGTCTGATTCTCTTGGT-	FALSE	TRUE	FALSE	0	0	0	10	0.00749322
TTACATGATGCAGAAAGTTGATATCCCTCCGCTTCTTACTCTTTTTTTTTTTCTCCCCCATCATACAGGTGAATATGACCATCTCCCAGAACAGGCCTTCTATATGGTGTGACCCATTGAAGAAGCTGTGGCAAAAGCTGATAAGCTGGCTGAAGAGCATTCATCGTTGAGGGGTCTTTGTCCTCTGTACTGTCTCTCTCCTTGCCCCTAACCCAAAAAGCTTCATTTTTCTGTGTAGGCTGCACAAGAGCCTTGATTGAAGATATATTCTTTCTGAACAGTATTTAAGGTTTCCAATAAAATGTACACCCCTCAGAATTTGTCTGATTCTCTTGGT-	TRUE	FALSE	FALSE	0	1	0	10	0.00749322
TTACATGATGCAGAAAGTTGATATCCCTCCGCTTCTTACTCTTTTTTTTTTTCTCCCCCATCATACAGGTGAATATGACCATCTCCCAGAACAGGCCTTCTATATGGTGGGACCCATTGAAGAAGCTGTGGCAAAAGCTGATAAGCTGGCTGAAGAGCATTTATCGTGAGGGGTCTTTGTCCTCTGTACTGTCTCTCTCCTTGCCCCTAACCCAAAAAGCTTCATTTTTCTGTGTAGGCTGCACAAGAGCCTTGATTGAAGATATATTCTTTCTGAACAGTATTTAAGGTTTCCAATAAAATGTACACCCCTCAGAATTTGTCTGATTCTCTTGGT-	FALSE	TRUE	FALSE	0	0	0	10	0.00749322
TTACATGATGCAGAAAGTTGATATCCCTCCGCTTCTTACTCTTTTTTTTTTTCTCCCCCATCATACAGGTGAATATGACCATCTCCCAGAACAGGCCTTCTATATGGTGGGACCCTTTGAAGAAGCTGTGGCAAAAGCTGATAAGCTGGCTGAAGAGCATTCATCGTGAGGGGTCTTTGTCCTCTGTACTGTCTCTCTCCTTGCCCCTAACCCAAAAAGCTTCATTTTTCTGTGTAGGCTGCACAAGAGCCTTGATTGAAGATATATTCTTTCTGAACAGTATTTAAGGTTTCCAATAAAATGTACACCCCTCAGAATTTGTCTGATTCTCTTGGT-	FALSE	TRUE	FALSE	0	0	0	10	0.00749322
TTACATGATGCAGAAAGTTGATATCCCTCCGCTTCTTACTCTTTTTTTTTTTTCTCCCCCATCATACAGGTGAATATGACCATCTCCCAGAACAGGCCTTCTATATGGTGGGCCCCATTGAAGAAGCTGTGGCAAAAGCTGATAAGCTGGCTGAAGAGCATTCATCGTTGAGGGGTCTTTGTCCTCTGTACTGTCTCTCTCCTTGCCCCTAACCCAAAAAGCTTCATTTTTCTGTGTAGGCTGCACAAGAGCCTTGATTGAAGATATATTCTTTCTGAACAGTATTTAAGGTTTCCAATAAAATGTACACCCCTCAGAATTTGTCTGATTCTCTTGGT-	TRUE	FALSE	FALSE	0	1	0	10	0.00749322
TTACATGATGCAGAAAGTTGATATCCCTCCGCTTCTTACTCTTTTTTTTTTTTCTCCCCCATCATACAGGTGAATATGACCATCTCCCAGAACAGGCCTTCTATATGGTGGGACCCATTGAAGAAGCTGTGGCAAAAGCTGATAAGCTGGCTGAAGAGCATTCATCGTAAGTGAGGGGTCTTTGTCCTCTGTACTGTCTCTCTCCTTGCCCCTAACCCAAAAAGCTTCATTTTTCTGTGTAGGCTGCACAAGAGCCTTGATTGAAGATATATTCTTTCTGAACAGTATTTAAGGTTTCCAATAAAATGTACACCCCTCAGAATTTGTCTGATTCTCTTGGT-	FALSE	TRUE	FALSE	0	0	0	10	0.00749322
TTACATGATGCAGAAAGTTGATATCCCTCCGCTTCTTACTC-TTTTTTTTTTCTCCCCCATCATACAGGTGAATATGACCATCTCCCAGAACAGGCCTTCTATATGGTGGGACCCATTGAAGAAGCTGTGGCAAAAGCTGATAAGCTGGCTGAA-----------------GGTCTTTGTCCTCTGTACTGTCTCTCTCCTTGCCCCTAACCCAAAAAGCTTCATTTTTCTGTGTAGGCTGCACAAGAGCCTTGATTGAAGATATATTCTTTCTGAACAGTATTTAAGGTTTCCAATAAAATGTACACCCCTCAGAATTTGTCTGATTCTCTTGGT-	TRUE	FALSE	FALSE	17	0	0	10	0.00749322
TTACATGATGCAGAAAGTTGATATCCCTCCGCTTCTTACTC-TTTTTTTTTTCTCCCCCATCATACAGGTGAATATGACCATCTCCCAGAACAGGCCTTCTATATGGTGGGACCCATTGAAGAAGCTGTGGCAAAAGCTGATAAGCTGGCTGAA------------------GTCTTTGTCCTCTGTACTGTCTCTCTCCTTGCCCCTAACCCAAAAAGCTTCATTTTTCTGTGTAGGCTGCACAAGAGCCTTGATTGAAGATATATTCTTTCTGAACAGTATTTAAGGTTTCCAATAAAATGTACACCCCTCAGAATTTGTCTGATTCTCTTGGT-	TRUE	FALSE	FALSE	18	0	0	10	0.00749322
TTACATGATGCAGAAAGTTGATATCCCTCCGCTTCTTACTC-TTTTTTTTTTCTCCCCCATCATACAGGTGAATATGACCATCTCCCAGAACAGGCCTTCTATATGGTGGGACCCATTGAAGAAGCTGTGGCAAAAGCTGATAAGCTGGCTGA--------------------TCTTTGTCCTCTGTACTGTCTCTCTCCTTGCCCCTAACCCAAAAAGCTTCATTTTTCTGTGTAGGCTGCACAAGAGCCTTGATTGAAGATATATTCTTTCTGAACAGTATTTAAGGTTTCCAATAAAATGTACACCCCTCAGAATTTGTCTGATTCTCTTGGT-	TRUE	FALSE	FALSE	20	0	0	10	0.00749322
TTACATGATGCAGAAAGTTGATATCCCTCCGCTTCTTACTCTTTTTTTTTTTTCTCCCCCATCATACAGGTGAATATGACCATCTCCCAGAACAGGCCTTCTATATGGTGGGACCCATTGAAGAAGCTGTGGCAAAAGCTGATAAGCTGGCTGAAGA------------------------CCTCTGTACTGTCTCTCTCCTTGCCCCTAACCCAAAAAGCTTCATTTTTCTGTGTAGGCTGCACAAGAGCCTTGATTGAAGATATATTCTTTCTGAACAGTATTTAAGGTTTCCAATAAAATGTACACCCCTCAGAATTTGTCTGATTCTCTTGGT-	TRUE	FALSE	FALSE	24	0	0	10	0.00749322
TTACATGATGCAGAAAGTTGATATCCCTCCGCTTCTTACTC-TTTTTTTTTTCTCCCCCATCATACAGGTGAATATGACCATCTCCCAGAACAGGCCTTCTATATGGTGGGACCCATTGAAGAAGCTGTGGCAAAAGCTGATAAGCTGGCTAAAGAGCATTCATCGTTGAGGGGTCTTTGTCCTCTGTACTGTCTCTCTCCTTGCCCCTAACCCAAAAAGCTTCATTTTTCTGTGTAGGCTGCACAAGAGCCTTGATTGAAGATATATTCTTTCTGAACAGTATTTAAGGTTTCCAATAAAATGTACACCCCTCAGAATTTGTCTGATTCTCTTGGT-	TRUE	FALSE	FALSE	0	1	0	10	0.00749322
TTACATGATGCAGAAAGTTGATATCCCTCCGCTTCTTACTCTTTTTTTTTTTCTCCCCCATCATACAGGTGAATATGACCATCTCCCAGAACAGGCCTTCTATATGGTGGGACCCATTGAAGAAGCTGTGGCAAAAGCTGATAAGCTGGCTGAAGAGCATTCATCGTTGAGGGGTCTTTGTCCTCTGTACTGTCTCTCTCCTTGCCCCTAACCCAAAAAGCTTCATTTTTCTGTGTAGGCTGCACAAGAGCCTTGATTGAAGATATATTCTTTCTGAACAGTATTTAAGGTTTCCAATAAAATGTACACCCCTCATAATTTGTCTGATTCTCTTGGT-	TRUE	FALSE	FALSE	0	1	0	10	0.00749322
TTACATGATGCAGAAAGTTGATATCCCTCCGCTTCTTACTCTTTTTTTTTTTCTCCCCCATCATACAGGTGAATATGACCATCTCCCAGAACAGGCTTTCTATATGGTGGGACCCATTGAAGAAGCTGTGGCAAAAGCTGATAAGCTGGCTGAAGAGCATTCATCGTTGAGGGGTCTTTGTCCTCTGTACTGTCTCTCTCCTTGCCCCTAACCCAAAAAGCTTCATTTTTCTGTGTAGGCTGCACAAGAGCCTTGATTGAAGATATATTCTTTCTGAACAGTATTTAAGGTTTCCAATAAAATGTACACCCCTCAGAATTTGTCTGATTCTCTTGGT-	TRUE	FALSE	FALSE	0	1	0	10	0.00749322
TTACATGATGCAGAAAGTTGATATCCCTCCGCTTCTTACTCTTTTTTTTTTTTCTCCCCCATCATACAGGTGAATATGACCATCTCCCAGAACAGGCCTTCTATATGGTGGGACCCATTGAAGAAGCTGTGGCAAAAGCTGATAAGCTGGCTGAAGAGCAT-------------------TCCTCTGTACTGTCTCTCTCCTTGCCCCTAACCCAAAAAGCTTCATTTTTCTGTGTAGGCTGCACAAGAGCCTTGATTGAAGATATATTCTTTCTGAACAGTATTTAAGGTTTCCAATAAAATGTACACCCCTCAGAATTTGTCTGATTCTCTTGGT-	TRUE	FALSE	FALSE	19	0	0	10	0.00749322
TTACATGATGCAGAAAGTTGATATCCCTCCGCTTCTTACTCTTTTTTTTTTTCTCCCCCATCATACAGGTGAATATGACCATCTCCCAGAACAGGCCTTCTATATGGTGGGACCCATTGAAGAAGCCGTGGCAAAAGCTGATAAGCTGGCTGAAGAGCATTCATCGTTGAGGGGTCTTTGTCCTCTGTACTGTCTCTCTCCTTGCCCCTAACCCAAAAAGCTTCATTTTTCTGTGTAGGCTGCACAAGAGCCTTGATTGAAGATATATTCTTTCTGAACAGTATTTAAGGTTTCCAATAAAATGTACACCCCTCAGAATTTGTCTGATTCTCTTGGT-	TRUE	FALSE	FALSE	0	1	0	10	0.00749322
TTACATGATGCAGAAAGTTGATATCCCTCCGCTTCTTACTCTTTTTTTTTTTCTCCCCCATCATACAGTTGAATATGACCATCTCCCAGAACAGGCCTTCTATATGGTGGGACCCATTGAAGAAGCTGTGGCAAAAGCTGATAAGCTGGCTGAAGAGCATTCATCGTGAGGGGTCTTTGTCCTCTGTACTGTCTCTCTCCTTGCCCCTAACCCAAAAAGCTTCATTTTTCTGTGTAGGCTGCACAAGAGCCTTGATTGAAGATATATTCTTTCTGAACAGTATTTAAGGTTTCCAATAAAATGTACACCCCTCAGAATTTGTCTGATTCTCTTGGT-	FALSE	TRUE	FALSE	0	0	0	10	0.00749322
TTACATGATGCAGAAAGTTGATATCCCTCCGCTTCTTACTC-TTTTTTTTTTCTCCCCCATCATACAGGTAAATATGACCATCTCCCAGAACAGGCCTTCTATATGGTGGGACCCATTGAAGAAGCTGTGGCAAAAGCTGATAAGCTGGCTGAAGAGCATTCATCGTGAGGGGTCTTTGTCCTCTGTACTGTCTCTCTCCTTGCCCCTAACCCAAAAAGCTTCATTTTTCTGTGTAGGCTGCACAAGAGCCTTGATTGAAGATATATTCTTTCTGAACAGTATTTAAGGTTTCCAATAAAATGTACACCCCTCAGAATTTGTCTGATTCTCTTGGT-	FALSE	TRUE	FALSE	0	0	0	10	0.00749322
TTACATGATGCAGAAAGTTGATATCCCTCCGCTTCTTACTCTTTTTTTTTTTCTCCCCCATCATACAGGTGAATATGACCATCTCCCAGAACAGGCCTTCTATATGGTGGGACCCATTGAAGAAGCTGTGGCAAAAGCTGATAAGCTGGCTGAAGAGCATTCATCGTTGAGGGGTCTTTGTCCTCTGTACTGTCTCTCTCCTTCCCCCTAACCCAAAAAGCTTCATTTTTCTGTGTAGGCTGCACAAGAGCCTTGATTGAAGATATATTCTTTCTGAACAGTATTTAAGGTTTCCAATAAAATGTACACCCCTCAGAATTTGTCTGATTCTCTTGGT-	TRUE	FALSE	FALSE	0	1	0	10	0.00749322
TTACATGATGCAGAAAGTTGATATCCCTCCGCTTCTTACTC-TTTTTTTTTTCTCCCCCATCATACAGGTGAATATGACCATCTCCCAAAACAGGCCTTCTATATGGTGGGACCCATTGAAGAAGCTGTGGCAAAAGCTGATAAGCTGGCTGAAGAGCATTCATCGTGAGGGGTCTTTGTCCTCTGTACTGTCTCTCTCCTTGCCCCTAACCCAAAAAGCTTCATTTTTCTGTGTAGGCTGCACAAGAGCCTTGATTGAAGATATATTCTTTCTGAACAGTATTTAAGGTTTCCAATAAAATGTACACCCCTCAGAATTTGTCTGATTCTCTTGGT-	FALSE	TRUE	FALSE	0	0	0	10	0.00749322
TTACATGATGCAGAAAGTTGATATCCCTCCGCTTCTTACTCTTTTTTTTTTTCTCCCCCATCATACAGGTGAATTTGACCATCTCCCAGAACAGGCCTTCTATATGGTGGGACCCATTGAAGAAGCTGTGGCAAAAGCTGATAAGCTGGCTGAAGAGCATTCATCGTGAGGGGTCTTTGTCCTCTGTACTGTCTCTCTCCTTGCCCCTAACCCAAAAAGCTTCATTTTTCTGTGTAGGCTGCACAAGAGCCTTGATTGAAGATATATTCTTTCTGAACAGTATTTAAGGTTTCCAATAAAATGTACACCCCTCAGAATTTGTCTGATTCTCTTGGT-	FALSE	TRUE	FALSE	0	0	0	10	0.00749322
TTACATGATGCAGAAAGTTGATATCCCTCCGCTTCTTACTCTTTTTTTTTTTTCTCCCCCATCATACAGGTGAATATGACCATCTCCCAGAACAGGCCTTCTATATGGTGGGACCCATTGAAGAAGCTGTGGCAAAAGCTGATAAGCTGGCTGAAGA---------------------TGTCCTCTGTACTGTCTCTCTCCTTGCCCCTAACCCAAAAAGCTTCATTTTTCTGTGTAGGCTGCACAAGAGCCTTGATTGAAGATATATTCTTTCTGAACAGTATTTAAGGTTTCCAATAAAATGTACACCCCTCAGAATTTGTCTGATTCTCTTGGT-	TRUE	FALSE	FALSE	21	0	0	10	0.00749322
TTACATGATGCAGAAAGTTGATATCCCTCCGCTTCTTACTCTTTTTTTTTTTCTCCCCCATCATACAGGTGAATATGACCATCTCCCAGAACAGGCCTTCTATATGGTGGGACCCATTGAAGAAGCTGTGGCAAAAGCTGATAAGCTGGCTGAAG-GCA-------------------GTCCTCTGTACTGTCTCTCTCCTTGCCCCTAACCCAAAAAGCTTCATTTTTCTGTGTAGGCTGCACAAGAGCCTTGATTGAAGATATATTCTTTCTGAACAGTATTTAAGGTTTCCAATAAAATGTACACCCCTCAGAATTTGTCTGATTCTCTTGGT-	TRUE	FALSE	FALSE	19	0	0	10	0.00749322
TTACATGATGCAGAAAGTTGATATCCCTCCGCTTCTTACTC-TTTTTTTTTTCTCCCCAATCATACAGGTGAATATGACCATCTCCCAGAACAGGCCTTCTATATGGTGGGACCCATTGAAGAAGCTGTGGCAAAAGCTGATAAGCTGGCTGAAGAGCATTCATCGTGAGGGGTCTTTGTCCTCTGTACTGTCTCTCTCCTTGCCCCTAACCCAAAAAGCTTCATTTTTCTGTGTAGGCTGCACAAGAGCCTTGATTGAAGATATATTCTTTCTGAACAGTATTTAAGGTTTCCAATAAAATGTACACCCCTCAGAATTTGTCTGATTCTCTTGGT-	FALSE	TRUE	FALSE	0	0	0	10	0.00749322
TTACATGATGCAGAAAGTTGATATCCCTCCGCTTCTTACTCTTTTTTTTTTTCTCCCCCATCATACAGGTGAATATGACCATCTCCCAGAACAGGCCTTCTATATGGTGGGACCCATTGAAGAAGCTGTGGCAAAAGCTGATAAGCTGGCTGAAGAGCATTCATCTTGAGGGGTCTTTGTCCTCTGTACTGTCTCTCTCCTTGCCCCTAACCCAAAAAGCTTCATTTTTCTGTGTAGGCTGCACAAGAGCCTTGATTGAAGATATATTCTTTCTGAACAGTATTTAAGGTTTCCAATAAAATGTACACCCCTCAGAATTTGTCTGATTCTCTTGGT-	TRUE	FALSE	FALSE	0	0	1	10	0.00749322
TTACATGATGCAGAAAGTTGATATCCCTCCGCTTCTTACTCTTTTTTTTTTTCTCCCCCATCATACAGGTGAATATGACCATCTCCCAGAACAGGCCTTCTATATGGTGGGACCCATTGAAGAAGCTGTGGCAAAAGCTGATAAGCTGGCTGAAGAGCATTCATCGTTGAGGGGTCTTTGTCCTCTGTACTGTCTCTCTCCTTGCCCCTAACCCAAAAAGCTTCATTTTTCTGTGTAGGCTGCACAAGAGCCTTGATTGAAGATATATTCTTTCTGAACAGTATTTAAGGTTTCCAATAAAATGTACACCCCTCAGAATTTGTCTGATT-TCTTGGT-	TRUE	FALSE	FALSE	0	1	0	10	0.00749322
TTACATGATGCAGAAAGTTGATATCCCTCCGCTTCTTACTC-TTTTTTTTTTCTCCCCCATCATACAGGTGAATATGACCATCTCCCAGAACAGGCCTTCTATATTGTGGGACCCATTGAAGAAGCTGTGGCAAAAGCTGATAAGCTGGCTGAAGAGCATTCATCGTTGAGGGGTCTTTGTCCTCTGTACTGTCTCTCTCCTTGCCCCTAACCCAAAAAGCTTCATTTTTCTGTGTAGGCTGCACAAGAGCCTTGATTGAAGATATATTCTTTCTGAACAGTATTTAAGGTTTCCAATAAAATGTACACCCCTCAGAATTTGTCTGATTCTCTTGGT-	TRUE	FALSE	FALSE	0	1	0	10	0.00749322
TTACATGATGCAGAAAGTTGATATCCCTCCGCTTCTTACTCTTTTTTTTTTTCTCCCCCATCATACAGGTGAATATGACCATCTCCCAGAACAGGCCTTCTATATGGTGGGACCCATTGAAGAAGATGTGGCAAAAGCTGATAAGCTGGCTGAAGAGCATTCATCGTGAGGGGTCTTTGTCCTCTGTACTGTCTCTCTCCTTGCCCCTAACCCAAAAAGCTTCATTTTTCTGTGTAGGCTGCACAAGAGCCTTGATTGAAGATATATTCTTTCTGAACAGTATTTAAGGTTTCCAATAAAATGTACACCCCTCAGAATTTGTCTGATTCTCTTGGT-	FALSE	TRUE	FALSE	0	0	0	10	0.00749322
TTACATGATGCAGAAAGTTGATATCCCTCCGCTTCTTACTCTTTTTTTTTTTCTCCCCCATCATACAGGTGAATATGACCATCTCCCAGAACAGGCCTTCTATATGGTGGGACCCATTGAAGAAGCTGTGGCAAAAGCTGATAAGCTGGCTGAAGAGCATTCATCGTTGAGGGGTCTTTGTCCTCTGTACTGTCTCTCTCCTTGCCCCTAACCCAAAAAGCTTCATTTTTCTGTGTAGGCTGCATAAGAGCCTTGATTGAAGATATATTCTTTCTGAACAGTATTTAAGGTTTCCAATAAAATGTACACCCCTCAGAATTTGTCTGATTCTCTTGGT-	TRUE	FALSE	FALSE	0	1	0	10	0.00749322
TTACATGATGCAGAAAGTTGATATCCCTCCGCTTCTTACTCTTTTTTTTTTTCTCCCCCATCATACAGGTGAATATGACCATCTCCCAGAACAGGCCTTCTATATGGTGGGACCCATTGAAGAAGCTGTGGCAAAAGCTGATAAGCTGGCTGAAGAGCATTCATCGTTGAGGGGTCTTTGTCCTCTGTACTGTCTCTCTCCTTGCCCCTAACCCAAAAAGCTTCATTTTTCTGTGTAGGCTGCACAAGAGCCTTGATTGAAGATATATTCTTTCTGAACAGTATTTAAGGTTTCCAATAAAATGTACACCCCTCAGAATTT-TCTGATTCTCTTGGT-	TRUE	FALSE	FALSE	0	1	0	10	0.00749322
TTACATGATGCAGAAAGTTGATATCCCTCCGCTTCTTACTC-TTTTTTTTTTCTCCCCCATCATACAGGTGAATATGACCATCTCCCAGAACAGGCCTTCTATATGGTGGGACCCATTGAAGAAGCGGTGGCAAAAGCTGATAAGCTGGCTGAAGAGCATTCATCGTTGAGGGGTCTTTGTCCTCTGTACTGTCTCTCTCCTTGCCCCTAACCCAAAAAGCTTCATTTTTCTGTGTAGGCTGCACAAGAGCCTTGATTGAAGATATATTCTTTCTGAACAGTATTTAAGGTTTCCAATAAAATGTACACCCCTCAGAATTTGTCTGATTCTCTTGGT-	TRUE	FALSE	FALSE	0	1	0	10	0.00749322
TTACATGATGCAGAAAGTTGATATCCCTCCGCTTCTTACTC-TTTTTTTTTTCTCCCCCATCATACAGGTGAATATGACCATCTCCCAGAACAGGCCTTCTATATGGTGGGACCCATTGAAGAAGCTGTGGCAAAA-------------------------------GAGGGGTCTTTGTCCTCTGTACTGTCTCTCTCCTTGCCCCTAACCCAAAAAGCTTCATTTTTCTGTGTAGGCTGCACAAGAGCCTTGATTGAAGATATATTCTTTCTGAACAGTATTTAAGGTTTCCAATAAAATGTACACCCCTCAGAATTTGTCTGATTCTCTTGGT-	TRUE	FALSE	FALSE	31	0	0	10	0.00749322
TTACATGATGCAGAAAGTTGATATCCCTCCGCTTCTTACTCTTTTTTTTTTTCTCCCCCATCATACAGGTGAATATGACCATCTCCCAGAACAGGCCTTCTATATGGTGGGACCCATTGAAGAAGCTGTGGCAAAAGCTGATAAGCTGGCTGAAGAGCATTCATCGTTGAGGGGTCTTTGTCCTCTGTACTGTCTCTCTCCTTGCCCCTAACCCAAAAAGCTTCATTTTTCTGTGTAGGCTGTACAAGAGCCTTGATTGAAGATATATTCTTTCTGAACAGTATTTAAGGTTTCCAATAAAATGTACACCCCTCAGAATTTGTCTGATTCTCTTGGT-	TRUE	FALSE	FALSE	0	1	0	10	0.00749322
TTACATGATGCAGAAAGTTGATATCCCTCCGCTTCTTACTCTTTTTTTTTTTCTCCCCCATCATACAGGTGAATATGACCATCTCCCAGAACAGGCCTTCTATATGGTGGGACCCATTGAAGAAGCTGTGGCAAAAGCTGATAAGCTGGCTGAAGAGCATTCATCGTTGAGGTGTCTTTGTCCTCTGTACTGTCTCTCTCCTTGCCCCTAACCCAAAAAGCTTCATTTTTCTGTGTAGGCTGCACAAGAGCCTTGATTGAAGATATATTCTTTCTGAACAGTATTTAAGGTTTCCAATAAAATGTACACCCCTCAGAATTTGTCTGATTCTCTTGGT-	TRUE	FALSE	FALSE	0	1	0	10	0.00749322
TTATATGATGCAGAAAGTTGATATCCCTCCGCTTCTTACTC-TTTTTTTTTTCTCCCCCATCATACAGGTGAATATGACCATCTCCCAGAACAGGCCTTCTATATGGTGGGACCCATTGAAGAAGCTGTGGCAAAAGCTGATAAGCTGGCTGAAGAGCATTCATCGTTGAGGGGTCTTTGTCCTCTGTACTGTCTCTCTCCTTGCCCCTAACCCAAAAAGCTTCATTTTTCTGTGTAGGCTGCACAAGAGCCTTGATTGAAGATATATTCTTTCTGAACAGTATTTAAGGTTTCCAATAAAATGTACACCCCTCAGAATTTGTCTGATTCTCTTGGT-	TRUE	FALSE	FALSE	0	1	0	10	0.00749322
TTACATGATGCAGAAAGTTGATATCCCTCCGCTTCTTACTCTTTTTTTTTTTCTCCCCCATCATACAGGTGAATATGACCATCTCCCAGAACAGGCCTTCTATATGGTGGGACCCATTGAAGAAGCTGTGGCAAAAGCTGATAAGCTGGCTGAAGAGCATTCATCGTTGAGTGGTCTTTGTCCTCTGTACTGTCTCTCTCCTTGCCCCTAACCCAAAAAGCTTCATTTTTCTGTGTAGGCTGCACAAGAGCCTTGATTGAAGATATATTCTTTCTGAACAGTATTTAAGGTTTCCAATAAAATGTACACCCCTCAGAATTTGTCTGATTCTCTTGGT-	TRUE	FALSE	FALSE	0	1	0	10	0.00749322
TTACATGATGCAGAAAGTTGATATCCCTCCGCTTCTTACTC-TTTTTTTTTTCTCCCCCATCATACAGGTGAATATGACCATCTCCCAGAACAGGCCTTCTATATGGTGGAACCCATTGAAGAAGCTGTGGCAAAAGCTGATAAGCTGGCTGAAGAGCATTCATCGTGAGGGGTCTTTGTCCTCTGTACTGTCTCTCTCCTTGCCCCTAACCCAAAAAGCTTCATTTTTCTGTGTAGGCTGCACAAGAGCCTTGATTGAAGATATATTCTTTCTGAACAGTATTTAAGGTTTCCAATAAAATGTACACCCCTCAGAATTTGTCTGATTCTCTTGGT-	FALSE	TRUE	FALSE	0	0	0	10	0.00749322
TTACATGATGCAGAAAGTTGATATCCCTCCGCTTCTTACTC-TTTTTTTTTTCTCCCCCATCATACAGGTGAATATGACCATCTCCCAGAACAGGCCTTCTATATGGTGGGACCCATTGAAGAAGCTGGGGCAAAAGCTGATAAGCTGGCTGAAGAGCATTCATCGTTGAGGGGTCTTTGTCCTCTGTACTGTCTCTCTCCTTGCCCCTAACCCAAAAAGCTTCATTTTTCTGTGTAGGCTGCACAAGAGCCTTGATTGAAGATATATTCTTTCTGAACAGTATTTAAGGTTTCCAATAAAATGTACACCCCTCAGAATTTGTCTGATTCTCTTGGT-	TRUE	FALSE	FALSE	0	1	0	10	0.00749322
TTACATGATGCAGAAAGTTGATATCCCTCCGCTTCTTACTC-TTTTTTTTTTCTCCCCCATCATACAGGTGAATATGACCATCTCCCAGAACAGGCCTTCTATATGGTGGGACCCATTGAAGAAGCTGTGGCAAAAGCTGATAAGCTGGCTGAAGA---------------------TGTCCTCTGTACTGTCTCTCTCCTTGCCCCTAACCCAAAAAGCTTCATTTTTCTGTGTAGGCTGCACAAGAGCCTTGATTGAAGATATATTCTTTCTGAACAGTATTTAAGGTTTCCAATAAAATGTACACCCCTCAGAATTTGTCTGATTCTCTTGGT-	TRUE	FALSE	FALSE	21	0	0	10	0.00749322
TTACATGATGCAGAAAGTTGATATCCCTCCGCTTCTTACTCTTTTTTTTTTTCTCCCCCATCATACAGGTGAATATGACCATCTCCCAGAACAGGCCTTCTATATGGTGGGACCCATTGAAGAAGCTGTGGCAAAAGCTGATAA---AGCTGA-------------TAAGGGGTCTTTGTCCTCTGTACTGTCTCTCTCCTTGCCCCTAACCCAAAAAGCTTCATTTTTCTGTGTAGGCTGCACAAGAGCCTTGATTGAAGATATATTCTTTCTGAACAGTATTTAAGGTTTCCAATAAAATGTACACCCCTCAGAATTTGTCTGATTCTCTTGGT-	TRUE	FALSE	FALSE	13	0	0	10	0.00749322
TTACATGATGCAGAAAGTTGATATCCCTCCGCTTCTTACTC-TTTTTTTTTTCTCCCCCATCATACAGGTGAATATGACCATCTCCCAGAACAGGCCTTCTATATGGTGGGACCCATTGAAGAAGCTGTGGCAAAAGCTGATAAGCTGGCTGAAGA------------------------CCTCTGTACTGTCTCTCTCCTTGCCCCTAACCCAAAAAGCTTCATTTTTCTGTGTAGGCTGCACAAGAGCCTTGATTGAAGATATATTCTTTCTGAACAGTATTTAAGGTTTCCAATAAAATGTACACCCCTCAGAATTTGTCTGATTCTCTTGGT-	TRUE	FALSE	FALSE	24	0	0	10	0.00749322
TTACATGATGCAGAAAGTTGATATCCCTCCGCTTCTTACTCTTTTTTTTTTTCTCCCCCATCATACAGGTGAATATGACCATCTCCCAGAACAGGCCTTCTATATGGTGGGACCCATTGAAGAAGCTGTGGCAAAAGCTGATAAGCTGGCTGAAGAGCAT-----------------------------------TCTCCTTGCCCCTAACCCAAAAAGCTTCATTTTTCTGTGTAGGCTGCACAAGAGCCTTGATTGAAGATATATTCTTTCTGAACAGTATTTAAGGTTTCCAATAAAATGTACACCCCTCAGAATTTGTCTGATTCTCTTGGT-	TRUE	FALSE	FALSE	35	0	0	10	0.00749322
TTACATGATGCAGAAAGTTGATATCCCTCCGCTTCTTACTCTTTTTTTTTTTCTCCCCCATCATACAGGTGAATATGACCATCTCCCAGAACAGGCCTTCTATATGGTGGGACCCATTGAAGAAGCTGTGGCAAAAGCTGATAAGCTGGCTGAAGAGCATTCTTCGTGAGGGGTCTTTGTCCTCTGTACTGTCTCTCTCCTTGCCCCTAACCCAAAAAGCTTCATTTTTCTGTGTAGGCTGCACAAGAGCCTTGATTGAAGATATATTCTTTCTGAACAGTATTTAAGGTTTCCAATAAAATGTACACCCCTCAGAATTTGTCTGATTCTCTTGGT-	FALSE	TRUE	FALSE	0	0	0	10	0.00749322
TTACATGATGCAGAAAGTTGATATCCCTCCGCTTCTTACTCTTTTTTTTTTTTCTCCCCCATCATACAGGTGAATATGACCATCTCCCAGAACAGGCCTTCTATATGGTGGGACCCATTGAAGAAGCTGTGGCAAAAGCTGATAAGCTGGCTGAAGAGCA----------------TTTGTCCTCTGTACTGTCTCTCTCCTTGCCCCTAACCCAAAAAGCTTCATTTTTCTGTGTAGGCTGCACAAGAGCCTTGATTGAAGATATATTCTTTCTGAACAGTATTTAAGGTTTCCAATAAAATGTACACCCCTCAGAATTTGTCTGATTCTCTTGGT-	TRUE	FALSE	FALSE	16	0	0	10	0.00749322
TTACATGATGCAGAAAGTTGATATCCCTCCGCTTCTTACTCTTTTTTTTTTTCTCCCCCATCATACAGGTGAATATGACCATCTCCCAGAACAGGCCTTCTATATGGTGGGACCCATTGAAGAAGCTGTGGCAAAAGCTGATAAGCTGGCTGAAGAGCATTCATCGTGGGGATCCGACTATAAGGACCACGACGGAGACTACAAGGATCATAATATTGATTACAAAGACGATGACGATAAGTAAGAGGGGTCTTTGTCCTCTGTACTGTCTCTCTCCTTGCCCCCCAAACTGAGGGGTCTTTGTCCTCTGTACTGTCTCTCTCCTTGCCCCTAACCCAAAAAGCTTCATTTTTCTGTGTAGGCTGCACAAGAGCCTTGATTGAAGATATATTCTTTCTG…	FALSE	FALSE	FALSE	1	124	0	9	0.0067439
TTACATGATGCAGAAAGTTGATATCCCTCCGCTTCTTACTC-TTTTTTTTTTCTCCCCCATCATACAGGTGAATATGACCATCTCCCAGAACAGGCCTTCTATATGGTGGGACCCATTGAAGAAGCTGTGGCAAAAGCTGATAAGCTGGCTGAAGAGCAAGCTGGCTGAAGAGCATTCATCGTGGGGATCCGACTATAAGGACCACGACGGAGACTACAAGGATCATGATATTGATTACAAAGACGATGACGATAAGTAAGAGGGGTCTTTGTCCTCTGTACTGTCTCTCTCCTTGCCCCTAACCCAAAAAGCTTCATTTTTCTGTGTAGGCTGCACAAGAGCCTTGATTGAAGATATATTCTTTCTGAACAGTATTTAAGGTTTCCAATAAAATGTAC…	FALSE	FALSE	FALSE	2	93	0	9	0.0067439
TTACATGATGCAGAAAGTTGATATCCCTCCGCTTCTTACTCTTTTTTTTTTTCTCCCCCATCATACAGGTGAATATGACCATCTCCCAGAACAGGCCTTCTATATGGTGGGACCCATTGAAGAAGCTGTGGCAAAAGCTGATAAGCTGGCTGAAGAGCATTCATCATACAGAGGGGTCTTTGTCCTCTGTACTGTCTCTCTCCTTGCCCCTAACCCAAAAAGCTTCATTTTTCTGTGTAGGCTGCACAAGAGCCTTGATTGAAGATATATTCTTTCTGAACAGTATTTAAGGTTTCCAATAAAATGTACACCCCTCAGAATTTGTCTGATTCTCTTGGT-	TRUE	FALSE	FALSE	0	3	1	9	0.0067439
TTACATGATGCAGAAAGTTGATATCCCTCCGCTTCTTACTCTTTTTTTTTTTCTCCCCCATCATACAGGTGAATATGACCATCTCCCAGAACAGGCCTTCTATATGGTGGGACCCATTGAAGAAGCTTTGGCAAAAGCTGATAAGCTGGCTGAAGAGCATTCATCGTTGAGGGGTCTTTGTCCTCTGTACTGTCTCTCTCCTTGCCCCTAACCCAAAAAGCTTCATTTTTCTGTGTAGGCTGCACAAGAGCCTTGATTGAAGATATATTCTTTCTGAACAGTATTTAAGGTTTCCAATAAAATGTACACCCCTCAGAATTTGTCTGATTCTCTTGGT-	TRUE	FALSE	FALSE	0	1	0	9	0.0067439
TTACATGATGCAGAAAGTTGATATCCCTCCGCTTCTTACTC-TTTTTTTTTTCTCCCCCATCATACAGGTGAATATGACCATCTCCCAGAACAGGCCTTCTATATGGTGGGACCCATTGAAGAAGCTGTGGCAAAAGCTGATAAGCTGGCTGAAGAGCATTCATCATGATGCTCTTCATGATGGCATGAAGAGGGGTCTTTGTCCTCTGTACTGTCTCTCTCCTTGCCCCTAACCCAAAAAGCTTCATTTTTCTGTGTAGGCTGCACAAGAGCCTTGATTGAAGATATATTCTTTCTGAACAGTATTTAAGGTTTCCAATAAAATGTACACCCCTCAGAATTTGTCTGATTCTCTTGGT-	TRUE	FALSE	FALSE	0	23	1	9	0.0067439
TTACATGATGCAGAAAGTTGATATCCCTCCGCTTCTTACTCTTTTTTTTTTTTCTCCCCCATCATACAGGTGAATATGACCATCTCCCAGAACAGGCCTTCTATATGGTGGGACCCATTGAAGAAGCTGTGGCAAAAGCTGATAAGCT-------------------------GTCTTTGTCCTCTGTACTGTCTCTCTCCTTGCCCCTAACCCAAAAAGCTTCATTTTTCTGTGTAGGCTGCACAAGAGCCTTGATTGAAGATATATTCTTTCTGAACAGTATTTAAGGTTTCCAATAAAATGTACACCCCTCAGAATTTGTCTGATTCTCTTGGT-	TRUE	FALSE	FALSE	25	0	0	9	0.0067439
TTACATGATGCAGAAAGTTGATATCCCTCCGCTTCTTACTCTTTTTTTTTTTCTCCCCCATCATACAGGTGAATATGACCATCTCCCAGAACAGGCCTTCTATATGGTGGGACCCATTGAAGAAGCTGTGGCAAAAGCTGATAAGCTGGCTGAAGAGCATTCATCGTTGAGGGGTCTTTGTCCTCTGTACTGTCTCTCTCCTTGCCCCTAACCCAAAAAGCTTCATTTTTCTGTGTAGGCTGCACAAGAGCCTTGATTGAAGATATATTCTTTCTGAACAGTATTTAAGGTTTCCAATAAAATATACACCCCTCAGAATTTGTCTGATTCTCTTGGT-	TRUE	FALSE	FALSE	0	1	0	9	0.0067439
TTACATGATGCAGAAAGTTGATATCCCTCCGCTTCTTACTCTTTTTTTTTTTCTCCCCCATCATACAGGTGAATATGACCATCTCCCAGAACAGGCCTTCTATATGGTGGGACCCATTGAAGAAGCTGTGGCAAAGGCTGATAAGCTGGCTGAAGAGCATTCATCGTGAGGGGTCTTTGTCCTCTGTACTGTCTCTCTCCTTGCCCCTAACCCAAAAAGCTTCATTTTTCTGTGTAGGCTGCACAAGAGCCTTGATTGAAGATATATTCTTTCTGAACAGTATTTAAGGTTTCCAATAAAATGTACACCCCTCAGAATTTGTCTGATTCTCTTGGT-	FALSE	TRUE	FALSE	0	0	0	9	0.0067439
TTACATGATGCAGAAAGTTGATATCCCTCCGCTTCTTACTCTTTTTTTTTTTCTCCCCCATCATACAGGTGAATATGACCATCTCCCAGAACAGGCCTTCTATATGGTGGGACCCATTGAAGAAGCTGTGGCAAAAGCTGATAAGCTGGCTGAAGCGCATTCATCGTGAGGGGTCTTTGTCCTCTGTACTGTCTCTCTCCTTGCCCCTAACCCAAAAAGCTTCATTTTTCTGTGTAGGCTGCACAAGAGCCTTGATTGAAGATATATTCTTTCTGAACAGTATTTAAGGTTTCCAATAAAATGTACACCCCTCAGAATTTGTCTGATTCTCTTGGT-	FALSE	TRUE	FALSE	0	0	0	9	0.0067439
TTACATGATGCAGAAAGTTGATATCCCTCCGCTTCTTACTCTTTTTTTTTTTCTCCCCCATCATACAGGTGAATATGACCATCTCCCAGAACAGGCCTTCTATATGGTGGGACCCATTGAAGAAGCTGTGGCAAAAGCTGATAAGCTGGCTGAAGAGCATTCATCGTTGAGGGGTCTTTGTCCTCTGTACTGTCTCCCTCCTTGCCCCTAACCCAAAAAGCTTCATTTTTCTGTGTAGGCTGCACAAGAGCCTTGATTGAAGATATATTCTTTCTGAACAGTATTTAAGGTTTCCAATAAAATGTACACCCCTCAGAATTTGTCTGATTCTCTTGGT-	TRUE	FALSE	FALSE	0	1	0	9	0.0067439
TTACATGATGCAGAAAGTTGATATCCCTCCGCTTCTTACTCTTTTTTTTTTTCTCCCCCATCATACAGGTGAATATGACCATCTCCCAGAACAGGCCTTCTATATGGTGGGACCCATTGAAGAAGCTGTGGCAAAAGCTGATAAGCTGGCTGAAGAGCCTTCATCGTTGAGGGGTCTTTGTCCTCTGTACTGTCTCTCTCCTTGCCCCTAACCCAAAAAGCTTCATTTTTCTGTGTAGGCTGCACAAGAGCCTTGATTGAAGATATATTCTTTCTGAACAGTATTTAAGGTTTCCAATAAAATGTACACCCCTCAGAATTTGTCTGATTCTCTTGGT-	TRUE	FALSE	FALSE	0	1	0	9	0.0067439
TTACATGATGCAGAAAGTTGATATCCCTCCGCTTCTTACTC-TTTTTTTTTTCTCCCCCATCATACAGGTGAATATGACCATCTCCCAGAACAGGCCTTCTATATGGTGGGACCCATTGAAGAAGCTGTGGCAAAAGCTGATAAGCTGGCTGAAGAGCATTCATCGTGAGGGGTCTTTGTCCTCTGTACTGTCTCTCTCCTTGCCCCTAACCCAAAAAGCTTCATTTTTCTGTGTAGGCTGCACAAGAGCCTTGATTGAAGATATATTCTTTCTGAACAGTATTTAAGGTTTCCAATAAAATGTACACCCCTCAGAATTTGTTTGATTCTCTTGGT-	FALSE	TRUE	FALSE	0	0	0	9	0.0067439
TTACATGATGCAGAAAGTTGATATCCCTCCGCTTCTTACTCTTTTTTTTTTTCTCCCCCATCATACAGGTGAATATGACCATCTCCCAGAACAGGCCTTCTATATGGTGGGACCCATTGAAGAAGCTGTGGCAAAAACTGATAAGCTGGCTGAAGAGCATTCATCGTTGAGGGGTCTTTGTCCTCTGTACTGTCTCTCTCCTTGCCCCTAACCCAAAAAGCTTCATTTTTCTGTGTAGGCTGCACAAGAGCCTTGATTGAAGATATATTCTTTCTGAACAGTATTTAAGGTTTCCAATAAAATGTACACCCCTCAGAATTTGTCTGATTCTCTTGGT-	TRUE	FALSE	FALSE	0	1	0	9	0.0067439
TTACATGATGCAGAAAGTTGATATCCCTCCGCTTCTTACTCTTTTTTTTTTTTCTCCCCCATCATACAGGGGAATATGACCATCTCCCAGAACAGGCCTTCTATATGGTGGGACCCATTGAAGAAGCTGTGGCAAAAGCTGATAAGCTGGCTGAAGAGCATTCATCGTGAGGGGTCTTTGTCCTCTGTACTGTCTCTCTCCTTGCCCCTAACCCAAAAAGCTTCATTTTTCTGTGTAGGCTGCACAAGAGCCTTGATTGAAGATATATTCTTTCTGAACAGTATTTAAGGTTTCCAATAAAATGTACACCCCTCAGAATTTGTCTGATTCTCTTGGT-	FALSE	TRUE	FALSE	0	0	0	9	0.0067439
TTACATGATGCAGAAAGTTGATATCCCTCCGCTTCTTACTCTTTTTTTTTTTTCTCCCCCATCATACAGGTGAATATGACCATCTCCCAGAACAGGCCTTCTATATGGTGGGACCCATTGAAGAAGCTGTGGCAAAAGCTGATAAGCTGGCTGAAGAGC----------------------CCTCTGTACTGTCTCTCTCCTTGCCCCTAACCCAAAAAGCTTCATTTTTCTGTGTAGGCTGCACAAGAGCCTTGATTGAAGATATATTCTTTCTGAACAGTATTTAAGGTTTCCAATAAAATGTACACCCCTCAGAATTTGTCTGATTCTCTTGGT-	TRUE	FALSE	FALSE	22	0	0	9	0.0067439
TTACATGATGCAGAAAGTTGATATCCCTCCGCTTCTTACTCTTTTTTTTTTTCTCCCCCATCATACAGGTGAATATGACCATCTCCCAGAACAGGCCTTCTATATGGTGGGACCCATTGAAGAAGCTGTGGCAAAAGCTGATAAGCTGGCTGAAGAGCATTCATCGTGCGGGGTCTTTGTCCTCTGTACTGTCTCTCTCCTTGCCCCTAACCCAAAAAGCTTCATTTTTCTGTGTAGGCTGCACAAGAGCCTTGATTGAAGATATATTCTTTCTGAACAGTATTTAAGGTTTCCAATAAAATGTACACCCCTCAGAATTTGTCTGATTCTCTTGGT-	FALSE	TRUE	FALSE	0	0	0	9	0.0067439
-TACATGATGCAGAAAGTTGATATCCCTCCGCTTCTTACTCTTTTTTTTTTTCTCCCCCATCATACAGGTGAATATGACCATCTCCCAGAACAGGCCTTCTATATGGTGGGACCCATTGAAGAAGCTGTGGCAAAAGCTGATAAGCTGGCTGAAGAGCATTCATCGTGGGGATCCGACTATAAGGACCACGACGGAGACTACAAGGATCATGATATTGATTACAAAGACGATGACGATAAGTAAGAGGGGTCTTT	FALSE	FALSE	TRUE	2	77	0	9	0.0067439
TTACATGATGCAGAAAGTTGATATCCCTCCGCTTCTTACTCTTTTTTTTTTTTCTCCCCCATCATACAGGTGAATATGACCATCTCCCAGAACAGGCCTTCTATATGGTGGGACCCATTGAAGAAGCTGTGGCAAAAGCTGATAAGCTGGCTGAAGAGCA-----------------TTGCCCTCTGTACTGTCTCTCTCCTTGCCCCTAACCCAAAAAGCTTCATTTTTCTGTGTAGGCTGCACAAGAGCCTTGATTGAAGATATATTCTTTCTGAACAGTATTTAAGGTTTCCAATAAAATGTACACCCCTCAGAATTTGTCTGATTCTCTTGGT-	TRUE	FALSE	FALSE	17	0	0	9	0.0067439
TTACATGATGCAGAAAGTTGATATCCCTCCGCTTCTTACTCTTTTTTTTTTTCT-CCCCATCATACAGGTGAATATGACCATCTCCCAGAACAGGCCTTCTATATGGTGGGACCCATTGAAGAAGCTGTGGCAAAAGCTGATAAGCTGGCTGAAGAGCATTCATCGTTGAGGGGTCTTTGTCCTCTGTACTGTCTCTCTCCTTGCCCCTAACCCAAAAAGCTTCATTTTTCTGTGTAGGCTGCACAAGAGCCTTGATTGAAGATATATTCTTTCTGAACAGTATTTAAGGTTTCCAATAAAATGTACACCCCTCAGAATTTGTCTGATTCTCTTGGT-	TRUE	FALSE	FALSE	0	1	0	9	0.0067439
TTACATGATGCAGAAAGTTGATATCCCTCCGCTTCTTACTC-TTTTTTTTTTCTCCCCCATCATACAGGTGAATATGACCATCTCCCAGAACAGGCCTTCTATATGGTGGGACCCATTGAAGAAGCTGTGGCAAAAGCTGATAAGCTGGCTGAAGAGCATTCATCGTGAGGGGTCTTTGTCCTCTGTACTGTCTCTCTCCTTGCCCCTAACCCAAAAAGCTTCATTTTTCTGTGTAGGCTGCACAAGAGCCTTGATTGAAGATATATTCTTTCTGAACAGTATTTAAGGTTTCCAATAAAATGTACACCCCTCAGAATTTGTCTGATTCTCTTGT--	FALSE	TRUE	FALSE	0	0	0	9	0.0067439
TTACATGATGC-GAAAGTTGATATCCCTCCGCTTCTTACTCTTTTTTTTTTTCTCCCCCATCATACAGGTGAATATGACCATCTCCCAGAACAGGCCTTCTATATGGTGGGACCCATTGAAGAAGCTGTGGCAAAAGCTGATAAGCTGGCTGAAGAGCATTCATCGTTGAGGGGTCTTTGTCCTCTGTACTGTCTCTCTCCTTGCCCCTAACCCAAAAAGCTTCATTTTTCTGTGTAGGCTGCACAAGAGCCTTGATTGAAGATATATTCTTTCTGAACAGTATTTAAGGTTTCCAATAAAATGTACACCCCTCAGAATTTGTCTGATTCTCTTGGT-	TRUE	FALSE	FALSE	0	1	0	9	0.0067439
-TACATGATGCAGAAAGTTGATATCCCTCCGCTTCTTACTC-TTTTTTTTTTCTCCCCCATCATACAGGTGAATATGACCATCTCCCAGAACAGGCCTTCTATATGGTGGGACCCATTGAAGAAGCTGTGGCAAAAGCTGATAAGCTGGCTGAAGAGCATTCATCGTTGAGGGGTCTTTGTCCTCTGTACTGTCTCTCTCCTTGCCCCTAACCCAAAAAGCTTCATTTTTCTGTGTAGGCTGCACAAGAGCCTTG	TRUE	FALSE	FALSE	0	1	0	9	0.0067439
TTACATGATGCAGAAAGTTGATATCCCTCCGCTTCTTACTCTTTTTTTTTTTCTCCCCCATCATACAGGTGAATATGACCATCTCCCAGAACAGGCCTTCTATATGGTGGGACCCATTGAAGAAGCTGTGGCAAAAGCTGATAAGCTGGCTGAAGAGCATTCATCGTTGAGGGGTCTTTGTCCTCTGTACTGTCTCTCTCCTTGCCCCTAACCCACAAAGCTTCATTTTTCTGTGTAGGCTGCACAAGAGCCTTGATTGAAGATATATTCTTTCTGAACAGTATTTAAGGTTTCCAATAAAATGTACACCCCTCAGAATTTGTCTGATTCTCTTGGT-	TRUE	FALSE	FALSE	0	1	0	9	0.0067439
TTACATGATGCAGAAAGTTGATATCCCTCCGCTTCTTACTCTTTTTTTTTTTCTCCCCCATCATACAGGTGAATATGACCATCTCCCAGAACAGGCCTTCTATATGGTGGGACCCATTGAAGAAGCTGTGGCAAAAGCTGATAAGCTGGCTGAAGAGCATTCATCGTGAGGGGTCTTTGTCCTCTGTACTGTCTCTCTCCTTGCCCCTAACCCAAAAAGCTTCATTTTTCTGTGTAGGCTGCACAAGAGCCTTGATTAAAGATATATTCTTTCTGAACAGTATTTAAGGTTTCCAATAAAATGTACACCCCTCAGAATTTGTCTGATTCTCTTGGT-	FALSE	TRUE	FALSE	0	0	0	9	0.0067439
TTACATGATGCAGAAAGTTGATATCCCTCCGCTTCTTACTCTTTTTTTTTTTCTCCCCCATCATACAGGTGAATATGACCATCTCCCAGAACAGGCCTTCTATATGGTGGGACCCATTGAAAAAGCTGTGGCAAAAGCTGATAAGCTGGCTGAAGAGCATTCATCGTTGAGGGGTCTTTGTCCTCTGTACTGTCTCTCTCCTTGCCCCTAACCCAAAAAGCTTCATTTTTCTGTGTAGGCTGCACAAGAGCCTTGATTGAAGATATATTCTTTCTGAACAGTATTTAAGGTTTCCAATAAAATGTACACCCCTCAGAATTTGTCTGATTCTCTTGGT-	TRUE	FALSE	FALSE	0	1	0	9	0.0067439
TTACATGATGCAGAAAGTTGATATCCCTCCGCTTCTTACTC-TTTTTTTTTTCTCCCCCATCATACAGGTGAATATGACCATCTCCCAGAACAGGCCTTCTATATGGTGGGACCCATTTAAGAAGCTGTGGCAAAAGCTGATAAGCTGGCTGAAGAGCATTCATCGTGAGGGGTCTTTGTCCTCTGTACTGTCTCTCTCCTTGCCCCTAACCCAAAAAGCTTCATTTTTCTGTGTAGGCTGCACAAGAGCCTTGATTGAAGATATATTCTTTCTGAACAGTATTTAAGGTTTCCAATAAAATGTACACCCCTCAGAATTTGTCTGATTCTCTTGGT-	FALSE	TRUE	FALSE	0	0	0	9	0.0067439
TTACATGATGCAGAAAGTTGATATCCCTCCTCTTCTTACTCTTTTTTTTTTTCTCCCCCATCATACAGGTGAATATGACCATCTCCCAGAACAGGCCTTCTATATGGTGGGACCCATTGAAGAAGCTGTGGCAAAAGCTGATAAGCTGGCTGAAGAGCATTCATCGTTGAGGGGTCTTTGTCCTCTGTACTGTCTCTCTCCTTGCCCCTAACCCAAAAAGCTTCATTTTTCTGTGTAGGCTGCACAAGAGCCTTGATTGAAGATATATTCTTTCTGAACAGTATTTAAGGTTTCCAATAAAATGTACACCCCTCAGAATTTGTCTGATTCTCTTGGT-	TRUE	FALSE	FALSE	0	1	0	9	0.0067439
TTACATGATGCAGAAAGTTGATATCCCTCCGCTTCTTACTC-TTTTTTTTTTCTCCCCCATCATACAGGTGAATATGACCATCTCCCAGAACAGGCCTTCTATTTGGTGGGACCCATTGAAGAAGCTGTGGCAAAAGCTGATAAGCTGGCTGAAGAGCATTCATCGTGAGGGGTCTTTGTCCTCTGTACTGTCTCTCTCCTTGCCCCTAACCCAAAAAGCTTCATTTTTCTGTGTAGGCTGCACAAGAGCCTTGATTGAAGATATATTCTTTCTGAACAGTATTTAAGGTTTCCAATAAAATGTACACCCCTCAGAATTTGTCTGATTCTCTTGGT-	FALSE	TRUE	FALSE	0	0	0	9	0.0067439
TTACATGATGCAGAAAGTTGATATCCCTCCGCTTCTTACTC-TTTTTTTTTTCTCCCCCATCATACAGGTGAATATGACCATCTCCCAGAACAGGCCTTCTATATGGTGGGAACCATTGAAGAAGCTGTGGCAAAAGCTGATAAGCTGGCTGAAGAGCATTCATCGTGAGGGGTCTTTGTCCTCTGTACTGTCTCTCTCCTTGCCCCTAACCCAAAAAGCTTCATTTTTCTGTGTAGGCTGCACAAGAGCCTTGATTGAAGATATATTCTTTCTGAACAGTATTTAAGGTTTCCAATAAAATGTACACCCCTCAGAATTTGTCTGATTCTCTTGGT-	FALSE	TRUE	FALSE	0	0	0	9	0.0067439
TTACATGATGCAGAAAGTTGATATCCCTCCGCTTCTTACTCTTTTTTTTTTTCTCCCCCATCATACAGGTGAATATGACCATCTCCCAGAACAGACCTTCTATATGGTGGGACCCATTGAAGAAGCTGTGGCAAAAGCTGATAAGCTGGCTGAAGAGCATTCATCGTTGAGGGGTCTTTGTCCTCTGTACTGTCTCTCTCCTTGCCCCTAACCCAAAAAGCTTCATTTTTCTGTGTAGGCTGCACAAGAGCCTTGATTGAAGATATATTCTTTCTGAACAGTATTTAAGGTTTCCAATAAAATGTACACCCCTCAGAATTTGTCTGATTCTCTTGGT-	TRUE	FALSE	FALSE	0	1	0	9	0.0067439
TTACATGATGCAGAAAGTTGATATCCCTCCGCTTCTTACTCTTTTTTTTTTTCTCCCCCATCATACAGGTGAATATGACCATCTCCCAGAACAGGCCTTCTATATGGTGGGACCCATTGAAGAAGCTGTGGCAAAAGCTGATAAGCTGGCTGAAGTGCATTCATCGTTGAGGGGTCTTTGTCCTCTGTACTGTCTCTCTCCTTGCCCCTAACCCAAAAAGCTTCATTTTTCTGTGTAGGCTGCACAAGAGCCTTGATTGAAGATATATTCTTTCTGAACAGTATTTAAGGTTTCCAATAAAATGTACACCCCTCAGAATTTGTCTGATTCTCTTGGT-	TRUE	FALSE	FALSE	0	1	0	9	0.0067439
TTACATGATGCAGAAAGTTGATATCCCTCCGCTTCTTACTCTTTTTTTTTTTCTCCCCCATCATACAGGTGAATATGACCATCTCCCAGAACAGGCCTTCTATATGGTGGGACCCATTGAAGAAGCTGTGGCAAAAGCTGATAAGCTGGCTGAAGAGCATTCATCGTTGAAGGGTCTTTGTCCTCTGTACTGTCTCTCTCCTTGCCCCTAACCCAAAAAGCTTCATTTTTCTGTGTAGGCTGCACAAGAGCCTTGATTGAAGATATATTCTTTCTGAACAGTATTTAAGGTTTCCAATAAAATGTACACCCCTCAGAATTTGTCTGATTCTCTTGGT-	TRUE	FALSE	FALSE	0	1	0	9	0.0067439
TTACATGATGCAGAAAGTTGGTATCCCTCCGCTTCTTACTCTTTTTTTTTTTCTCCCCCATCATACAGGTGAATATGACCATCTCCCAGAACAGGCCTTCTATATGGTGGGACCCATTGAAGAAGCTGTGGCAAAAGCTGATAAGCTGGCTGAAGAGCATTCATCG-GAGGGGTCTTTGTCCTCTGTACTGTCTCTCTCCTTGCCCCTAACCCAAAAAGCTTCATTTTTCTGTGTAGGCTGCACAAGAGCCTTGATTGAAGATATATTCTTTCTGAACAGTATTTAAGGTTTCCAATAAAATGTACACCCCTCAGAATTTGTCTGATTCTCTTGGT-	TRUE	FALSE	FALSE	1	0	0	9	0.0067439
TTACATGATGCAGAAAGTTGATATCCCTCCGCTTCTTACTCTTTTTTTTTTTCTCCCCCATCATACAGGTGAATATGACCATCTCCCAGAACAGGCCTTCTATATGGTGGGACCCATTGAAGAAGCTGTGGCAAAAGCTGATAAGCTGGCTGAAGAGCATTCATCGTGGGGATCCGACTATAAGGACCACGACGGAGACTACAAGGAACATGATATTGATTACAAAGACGATGACGATAAGTAAGAGGGGTCTTTGTCCTCTGTACTGTCTCTCTCCTTGCCCCTAACCCAAAAAGCTTCATTTTTCTGTGTAGGCTGCACAAGAGCCTTGATTGAAGATATATTCTTTCTGAACAGTATTTAAGGTTTCCAATAAAATGTACACCCCTCAGAATTTGT…	FALSE	FALSE	TRUE	1	77	0	9	0.0067439
TTACATGATGCAGAAAGTTGATATCCCTCCGCTTCTTACTCTTTTTTTTTTTCTCCCCCATCATACAGGTGAATATGACCATCTCCCAGAACAGGCCTTCTATATGGTGGTACCCATTGAAGAAGCTGTGGCAAAAGCTGATAAGCTGGCTGAAGAGCATTCATCGTGAGGGGTCTTTGTCCTCTGTACTGTCTCTCTCCTTGCCCCTAACCCAAAAAGCTTCATTTTTCTGTGTAGGCTGCACAAGAGCCTTGATTGAAGATATATTCTTTCTGAACAGTATTTAAGGTTTCCAATAAAATGTACACCCCTCAGAATTTGTCTGATTCTCTTGGT-	FALSE	TRUE	FALSE	0	0	0	9	0.0067439
TTACATGATGCAGAAAGTTGATATCCCTCCGCTTCTTACTC-TTTTTTTTTTCTCCCCCATCATACAGGTGAATATGACCATCTCCCAGAACAGGCCTTCTATATGGTGGGACCCATTGAAGAAGCTGTGGCAAAAGCTGATAAGCTGGCTGAAGAGCATTCATCGTTGGGTGGCAAAAGCTGATAAGCTGGCTGAAGAGCATTCATCGTGGGGATCCGACTATAAGGACCACGACGGAGACTACAAGGATCATGATATTGATTACAAAGACGATGACGATAAGTAAGAGGGGTCTTTGTCCTCTGTACTGTCTCTCTCCTTGCCCCTAACCCAAAAAGCTTCATTTTTCTGTGTAGGCTGCACAAGAGCCTTGATTGAAGATATATTCTTTCTGAACA…	FALSE	FALSE	FALSE	2	120	0	9	0.0067439
TTACATGATGCAGAAAGTTGATATCCCTCCGCTTCTTACTC-TTTTTTTTTTCTCCCCCATCATACAGGTGAATATGACCATCTCCCAGAACAGGCCTTCTATATGGTGGGAACCATTGAAGAAGCTGTGGCAAAAGCTGATAAGCTGGCTGAAGAGCATTCATCGTTGAGGGGTCTTTGTCCTCTGTACTGTCTCTCTCCTTGCCCCTAACCCAAAAAGCTTCATTTTTCTGTGTAGGCTGCACAAGAGCCTTGATTGAAGATATATTCTTTCTGAACAGTATTTAAGGTTTCCAATAAAATGTACACCCCTCAGAATTTGTCTGATTCTCTTGGT-	TRUE	FALSE	FALSE	0	1	0	9	0.0067439
TTACATGATGCAGAAAGTTGCTATCCCTCCGCTTCTTACTC--TTTTTTTTTCTCCCCCATCATACAGGTGAATATGACCATCTCCCAGAACAGGCCTTCTATATGGTGGGACCCATTGAAGAAGCTGTGGCAAAAGCTGATAAGCTGGCTGAAGAGCATTCATCGTGAGGGGTCTTTGTCCTCTGTACTGTCTCTCTCCTTGCCCCTAACCCAAAAAGCTTCATTTTTCTGTGTAGGCTGCACAAGAGCCTTGATTGAAGATATATTCTTTCTGAACAGTATTTAAGGTTTCCAATAAAATGTACACCCCTCAGAATTTGTCTGATTCTCTTGGT-	FALSE	TRUE	FALSE	0	0	0	9	0.0067439
TTACATGATGCAGAAAGTTGATATCCCTCCGCTTCTTACTCTTTTTTTTTTTCTCCCCCATCATACAGGTGAATATGACCATCTCCCAGAACAGGCCTTCTATATGGTGGGACCCATTGAAGAAGCTGTGGCAAAAGC----------------------------TGAGGGGTCTTTGTCCTCTGTACTGTCTCTCTCCTTGCCCCTAACCCAAAAAGCTTCATTTTTCTGTGTAGGCTGCACAAGAGCCTTGATTGAAGATATATTCTTTCTGAACAGTATTTAAGGTTTCCAATAAAATGTACACCCCTCAGAATTTGTCTGATTCTCTTGGT-	TRUE	FALSE	FALSE	28	0	0	9	0.0067439
TTACATGATGCAGAAAGTTGATATCCCTCCGCTTCTTACTC-TTTTTTTTTTCTCCCCCATCATACAGGTGAATATGACCATCTCCCAGAACAGGCCTTCTATATGGTGGGACTCATTGAAGAAGCTGTGGCAAAAGCTGATAAGCTGGCTGAAGAGCATTCATCGTGAGGGGTCTTTGTCCTCTGTACTGTCTCTCTCCTTGCCCCTAACCCAAAAAGCTTCATTTTTCTGTGTAGGCTGCACAAGAGCCTTGATTGAAGATATATTCTTTCTGAACAGTATTTAAGGTTTCCAATAAAATGTACACCCCTCAGAATTTGTCTGATTCTCTTGGT-	FALSE	TRUE	FALSE	0	0	0	9	0.0067439
TTACATGATGCAGAAAGTTGATATCCCTCCGCTTCTTACTC-TTTTTTTTTTCTCCCCCATCATACAGGTGAATATGACCATCTCCCAGAACAGGCCTTCTATATGGTGGGACCCATTGAAGAAGCTGTGGCAAAAGCTGATAAGCTGGCTGAAGAGCATTCATCGTGGGGATCCGACTATAAGGACCACGACGGAGACTACAAGGATCATGATATTGATTACAAAGACGATTACGATAAGTAAGAGGGGTCTTTGTCCTCTGTACTGTCTCTCTCCTTGCCCCTAACCCAAAAAGCTTCATTTTTCTGTGTAGGCTGCACAAGAGCCTTGATTGAAGATATATTCTTTCTGAACAGTATTTAAGGTTTCCAATAAAATGTACACCCCTCAGAATTTGT…	FALSE	FALSE	FALSE	2	77	0	9	0.0067439
TTACATGATGCAGAAAGTTGATATCCCTCCGCTTCTTACTCTTTTTTTTTTTCTCCCCCATCATACAGGTGAATATGACCATCTCCCAGAACAGGCCTTCTATATGGTGGGACCCATGGAAGAAGCTGTGGCAAAAGCTGATAAGCTGGCTGAAGAGCATTCATCGTTGAGGGGTCTTTGTCCTCTGTACTGTCTCTCTCCTTGCCCCTAACCCAAAAAGCTTCATTTTTCTGTGTAGGCTGCACAAGAGCCTTGATTGAAGATATATTCTTTCTGAACAGTATTTAAGGTTTCCAATAAAATGTACACCCCTCAGAATTTGTCTGATTCTCTTGGT-	TRUE	FALSE	FALSE	0	1	0	9	0.0067439
TTACATGATGCAGAAAGTTGATATCCCTCCGCTTCTTACTCTTTTTTTTTTTTCTCCCCCATCATAAAGGTGAATATGACCATCTCCCAGAACAGGCCTTCTATATGGTGGGACCCATTGAAGAAGCTGTGGCAAAAGCTGATAAGCTGGCTGAAGAGCATTCATCGTGAGGGGTCTTTGTCCTCTGTACTGTCTCTCTCCTTGCCCCTAACCCAAAAAGCTTCATTTTTCTGTGTAGGCTGCACAAGAGCCTTGATTGAAGATATATTCTTTCTGAACAGTATTTAAGGTTTCCAATAAAATGTACACCCCTCAGAATTTGTCTGATTCTCTTGGT-	FALSE	TRUE	FALSE	0	0	0	9	0.0067439
TTACATGATGCAGAAAGTTGATATCCCTCCGCTTCTTACTCTTTTTTTTTTTCTCCCCCATCATACAGGTGAATATGACCATCTCCCAGAACAGGCCTTCTATATGGTGGGACCCATTGAAGAAGCTGTGGCAAAAGCTGATAAGCTGGCTGAAGAGCATTCATCGTCGTTTGGGTGGCAAAAGCTGATAAGCTGGCTGAAGAGCATTCATCGTGGGGATCCGACTATAAGGACCACGACGGAGACTACAAGGATCATGATATTGATTACAAAGACGATGACGATAAGTAAGAGGGGTCTTTGTCCTCTGTACTGTCTCTCTCCTTGCCCCCCAAACTGAGGGGTCTTTGTCCTCTGTACTGTCTCTCTCCTTGCCCCTAACCCAAAAAGCTTCATTTT…	FALSE	FALSE	FALSE	1	171	0	9	0.0067439
TTACATGATGCAGAAAGTTGATATCCCTCCGCTTCTTACTCTTTTTTTTTTTCTCCCCCATCATACAGGTAAATATGACCATCTCCCAGAACAGGCCTTCTATATGGTGGGACCCATTGAAGAAGCTGTGGCAAAAGCTGATAAGCTGGCTGAAGAGCATTCATCGTTGAGGGGTCTTTGTCCTCTGTACTGTCTCTCTCCTTGCCCCTAACCCAAAAAGCTTCATTTTTCTGTGTAGGCTGCACAAGAGCCTTGATTGAAGATATATTCTTTCTGAACAGTATTTAAGGTTTCCAATAAAATGTACACCCCTCAGAATTTGTCTGATTCTCTTGGT-	TRUE	FALSE	FALSE	0	1	0	9	0.0067439
TTACATGATGCAGAAAGTTGATATCCCTCCGCTTCTTACTCTTTTTTTTTTTCTCCCCCATCATACAGGTGAATATGACCATCTCCCAGAACAGGCCTTCTATATGGTGGGACCCATTGAAGAAGCTGTGGCAAAAGCTGTTAAGCTGGCTGAAGAGCATTCATCGTGAGGGGTCTTTGTCCTCTGTACTGTCTCTCTCCTTGCCCCTAACCCAAAAAGCTTCATTTTTCTGTGTAGGCTGCACAAGAGCCTTGATTGAAGATATATTCTTTCTGAACAGTATTTAAGGTTTCCAATAAAATGTACACCCCTCAGAATTTGTCTGATTCTCTTGGT-	FALSE	TRUE	FALSE	0	0	0	9	0.0067439
TTACATGATGCAGAAAGTTGATATCCCTCCGCTTCTTACTCTTTTTTTTTTTTCTCCCCCATCATACAGGTGAATATGACCATCTCCCAGAACAGGCCTTCTATATGGTGGGACCCATTGAAGAAGCTGTGGCAAAAGCTGATAAGCTGGCTGA--------------------TCTTTGTCCTCTGTACTGTCTCTCTCCTTGCCCCTAACCCAAAAAGCTTCATTTTTCTGTGTAGGCTGCACAAGAGCCTTGATTGAAGATATATTCTTTCTGAACAGTATTTAAGGTTTCCAATAAAATGTACACCCCTCAGAATTTGTCTGATTCTCTTGGT-	TRUE	FALSE	FALSE	20	0	0	9	0.0067439
TTACATGATGCAGAAAGTTGATATCCCTCCGCTTCTTACTC-TTTTTTTTTTCTCCCCCATCATACAGGTGAATATGACCATCTCCCAGAACAGGCCTTCTATATGGTGGGACCCATTGAAGAAGCTGTGGCAAAAGCTGATAAGCTGGCTGAAGGGCATTCATCGTTGAGGGGTCTTTGTCCTCTGTACTGTCTCTCTCCTTGCCCCTAACCCAAAAAGCTTCATTTTTCTGTGTAGGCTGCACAAGAGCCTTGATTGAAGATATATTCTTTCTGAACAGTATTTAAGGTTTCCAATAAAATGTACACCCCTCAGAATTTGTCTGATTCTCTTGGT-	TRUE	FALSE	FALSE	0	1	0	9	0.0067439
TTACATGATGCAGAAAGTTGATATCCCTCCGCTTCTTACTCTTTTTTTTTTTCTCCCCCATCATACAGGTGAATATGACCATCTCCCAGAACAGGCCTTCTATATGGTGGGACCCATTGAAGAAGCTGTGGCAAAAGCTGATAAGCTGGCTGAAGAGCATTCATCGTGGGGATCCGACTATAAGGACCACGACGGAGAATACAAGGATCATGATATTGATTACAAAGACGATGACGATAAGTAAGAGGGGTCTTTGTCCTCTGTACTGTCTCTCTCCTTGCCCCTAACCCAAAAAGCTTCATTTTTCTGTGTAGGCTGCACAAGAGCCTTGATTGAAGATATATTCTTTCTGAACAGTATTTAAGGTTTCCAATAAAATGTACACCCCTCAGAATTTGT…	FALSE	FALSE	TRUE	1	77	0	9	0.0067439
TTACATGATGCAGAAAGTTGATATCCCTCCGCTTCTTACTC-TTTTTTTTTTCTCCCCCATCATACAGGTGAATATGACCATCTCCCAGAACAGGCCTTCTATATGGTGGGACCCCTTGAAGAAGCTGTGGCAAAAGCTGATAAGCTGGCTGAAGAGCATTCATCGTGAGGGGTCTTTGTCCTCTGTACTGTCTCTCTCCTTGCCCCTAACCCAAAAAGCTTCATTTTTCTGTGTAGGCTGCACAAGAGCCTTGATTGAAGATATATTCTTTCTGAACAGTATTTAAGGTTTCCAATAAAATGTACACCCCTCAGAATTTGTCTGATTCTCTTGGT-	FALSE	TRUE	FALSE	0	0	0	9	0.0067439
TTACATGATGCAGAAAGTTGATATCCCTCCGCTTCTTACTCTTTTTTTTTTTCTCCCCCATCATACAGGTGAATATGACCATCTCCCAGAACAGGCCTTCTATATGGTGGGACCCATTGAAGAAGCTGTGGCAAAAGCTGATAAGCTGGCTGAAGAGCATTCATCGTTGAGGGGTCTTTGTCCTCTGTACTGTCTCTCTCCTTGCCCCTAACCCAAAAAGCTTCATTTTTCTGTGTAGGCTGCACAAGAGCCTTGATTGAAGATATATTCTTTCTGAACAGTATTTAAGGTTTCCAATAAAATGTACACCCCTCGGAATTTGTCTGATTCTCTTGGT-	TRUE	FALSE	FALSE	0	1	0	9	0.0067439
TTACATGATGCAGAAAGTTGATATCCCTCCGCTTCTTACTCTTTTTTTTTTTCTCCCCCATCATACAAGTGAATATGACCATCTCCCAGAACAGGCCTTCTATATGGTGGGACCCATTGAAGAAGCTGTGGCAAAAGCTGATAAGCTGGCTGAAGAGCATTCATCGTTGAGGGGTCTTTGTCCTCTGTACTGTCTCTCTCCTTGCCCCTAACCCAAAAAGCTTCATTTTTCTGTGTAGGCTGCACAAGAGCCTTGATTGAAGATATATTCTTTCTGAACAGTATTTAAGGTTTCCAATAAAATGTACACCCCTCAGAATTTGTCTGATTCTCTTGGT-	TRUE	FALSE	FALSE	0	1	0	9	0.0067439
TTACATAATGCAGAAAGTTGATATCCCTCCGCTTCTTACTCTTTTTTTTTTTCTCCCCCATCATACAGGTGAATATGACCATCTCCCAGAACAGGCCTTCTATATGGTGGGACCCATTGAAGAAGCTGTGGCAAAAGCTGATAAGCTGGCTGAAGAGCATTCATCGTGAGGGGTCTTTGTCCTCTGTACTGTCTCTCTCCTTGCCCCTAACCCAAAAAGCTTCATTTTTCTGTGTAGGCTGCACAAGAGCCTTGATTGAAGATATATTCTTTCTGAACAGTATTTAAGGTTTCCAATAAAATGTACACCCCTCAGAATTTGTCTGATTCTCTTGGT-	FALSE	TRUE	FALSE	0	0	0	9	0.0067439
TTACATGATGCAGAAAGTTGATATCCCTCCGCTTCTTACTCTTTTTTTTTTTCTCCCCCATCATACAGGTGAATATGACCATCTCCCAGAACAGGCCTTCTATATGGTGGGACCCATTGAAGAAGCTGTGGCAAAAGCTGATAAGCTGGCTGAAGAGCATTCATCGTGAGGGGTCTTTGTCCTCTGTACTGTCTCTCTCCTTGCCCCTAACCCAAAAAGCTTCATTTTTCTGTGTAGGCTGCACAAGCGCCTTGATTGAAGATATATTCTTTCTGAACAGTATTTAAGGTTTCCAATAAAATGTACACCCCTCAGAATTTGTCTGATTCTCTTGGT-	FALSE	TRUE	FALSE	0	0	0	9	0.0067439
TTACATGATGCAGAAAGTTGATAT-CCTCCGCTTCTTACTC-TTTTTTTTTTCTCCCCCATCATACAGGTGAATATGACCATCTCCCAGAACAGGCCTTCTATATGGTGGGACCCATTGAAGAAGCTGTGGCAAAAGCTGATAAGCTGGCTGAAGAGCATTCATCGTGAGGGGTCTTTGTCCTCTGTACTGTCTCTCTCCTTGCCCCTAACCCAAAAAGCTTCATTTTTCTGTGTAGGCTGCACAAGAGCCTTGATTGAAGATATATTCTTTCTGAACAGTATTTAAGGTTTCCAATAAAATGTACACCCCTCAGAATTTGTCTGATTCTCTTGGT-	FALSE	TRUE	FALSE	0	0	0	9	0.0067439
TTACATGATGCAGAAAGTTGATATCCCTCCGCTTCTTACTCTTTTTTTTTTTTTCTCCCCCATCATACAGGTGAATATGACCATCCCCCAGAACAGGCCTTCTATATGGTGGGACCCATTGAAGAAGCTGTGGCAAAAGCTGATAAGCTGGCTGAAGAGCATTCATCGTGAGGGGTCTTTGTCCTCTGTACTGTCTCTCTCCTTGCCCCTAACCCAAAAAGCTTCATTTTTCTGTGTAGGCTGCACAAGAGCCTTGATTGAAGATATATTCTTTCTGAACAGTATTTAAGGTTTCCAATAAAATGTACACCCCTCAGAATTTGTCTGATTCTCTTGGT-	FALSE	TRUE	FALSE	0	0	0	9	0.0067439
TTACATGATGCAGAAAGTTGATATCCCTCCGCTTCTTACTC-TTTTTTTTTTCTCCCCCATCATACAGGTGAATATGACCATCTCCCAGAACAGGCCTTCTATATGGTGGGACCCATTGAAGAAGCTGTGGCAAAAGCTGATAAGCTGGCTGAAGGGCATTCATCGTGAGGGGTCTTTGTCCTCTGTACTGTCTCTCTCCTTGCCCCTAACCCAAAAAGCTTCATTTTTCTGTGTAGGCTGCACAAGAGCCTTGATTGAAGATATATTCTTTCTGAACAGTATTTAAGGTTTCCAATAAAATGTACACCCCTCAGAATTTGTCTGATTCTCTTGGT-	FALSE	TRUE	FALSE	0	0	0	9	0.0067439
TTACATGATGCAGAAAGTTGATATCCCTCCGCTTCTTACTCTTTTTTTTTTTCTCCCCCATCATACAGGTGAATATGACCATCCCCCAGAACAGGCCTTCTATATGGTGGGACCCATTGAAGAAGCTGTGGCAAAAGCTGATAAGCTGGCTGAAGAGCATTCATCGTGGGGATCCGACTATAAGGACCACGACGGAGACTACAAGGATCATGATATTGATTACAAAGACGATGACGATAAGTAAGAGGGGTCTTTGTCCTCTGTACTGTCTCTCTCCTTGCCCCTAACCCAAAAAGCTTCATTTTTCTGTGTAGGCTGCACAAGAGCCTTGATTGAAGATATATTCTTTCTGAACAGTATTTAAGGTTTCCAATAAAATGTACACCCCTCAGAATTTGT…	FALSE	FALSE	TRUE	1	77	1	9	0.0067439
TTACATGATGCAGAAAGTTGATATCCCTCCGCTTCTTACTCTTTTTTTTTTTCTCCCCCATCATACAGGTGAATATGACCATCTCCCAGAACAGGCCTTCTATATGGTGGGACCCATTGAAGAAGCTGTGGCAAAAGCTGATAAGCTGGCTGAAGAGCTTTGGGTGGCAAAAGCTGATAAGCTGGCTGAAGAGCATTCATCGTGGGGATCCGACTATAAGGACCACGACGGAGACTACAAGGATCATGATATTGATTACAAAGACGATGACGATAAGTAAGAGGGGTCTTTGTCCTCTGTACTGTCTCTCTCCTTGCCCCCCAAACTGAGGGGTCTTTGTCCTCTGTACTGTCTCTCTCCTTGCCCCTAACCCAAAAAGCTTCATTTTTCTGTGTAGGC…	FALSE	FALSE	FALSE	1	160	0	9	0.0067439
TTTCATGATGCAGAAAGTTGATATCCCTCCGCTTCTTACTCTTTTTTTTTTTCTCCCCCATCATACAGGTGAATATGACCATCTCCCAGAACAGGCCTTCTATATGGTGGGACCCATTGAAGAAGCTGTGGCAAAAGCTGATAAGCTGGCTGAAGAGCATTCATCGTGAGGGGTCTTTGTCCTCTGTACTGTCTCTCTCCTTGCCCCTAACCCAAAAAGCTTCATTTTTCTGTGTAGGCTGCACAAGAGCCTTGATTGAAGATATATTCTTTCTGAACAGTATTTAAGGTTTCCAATAAAATGTACACCCCTCAGAATTTGTCTGATTCTCTTGGT-	FALSE	TRUE	FALSE	0	0	0	9	0.0067439
TTACATGATGCAGAAAGTTGATATCCCTCCGCTTCTTACTCTTTTTTTTTTTCTCCCCCATCATACAGGTGAATATGACCATCTCCCAGAACAGGCCTTCTATATGGTGGGACCCATTGAAGAAGCTGTGGCAAAAGCTGATAAGCTGGCTGAAGAGCATTCATCGTTGAGGGGTCTTTGTCCTCTGTACTGTCTCTCTCCTTGCCCCTAACCCAAAAATCTTCATTTTTCTGTGTAGGCTGCACAAGAGCCTTGATTGAAGATATATTCTTTCTGAACAGTATTTAAGGTTTCCAATAAAATGTACACCCCTCAGAATTTGTCTGATTCTCTTGGT-	TRUE	FALSE	FALSE	0	1	0	9	0.0067439
TTACATGATGCAGAAAGTTGATATCCCTCCGCTTCTTACTCTTTTTTTTTTTCTCCCCCATCATACAGGTGAATATGACCATCTCCCAGAACAGGCCTTCTATATGGTGGGACCCATTGAAGAAGCTGTGGCAAAAGCTGATAAGCTGGCTGAAGAGCATTCATCGTGAGGGGTCTTTGTCCTTTGTACTGTCTCTCTCCTTGCCCCTAACCCAAAAAGCTTCATTTTTCTGTGTAGGCTGCACAAGAGCCTTGATTGAAGATATATTCTTTCTGAACAGTATTTAAGGTTTCCAATAAAATGTACACCCCTCAGAATTTGTCTGATTCTCTTGGT-	FALSE	TRUE	FALSE	0	0	0	9	0.0067439
TTACATGATGCAGAAAGTTGATATCCCTCCGCTTCTTACTC-TTTTTTTTTTCTCCCCCATCATACAGGTGAATATGACCATCTCCCAGAACAGGCCTTCTATATGGTGGGACCCATTGAAAAAGCTGTGGCAAAAGCTGATAAGCTGGCTGAAGAGCATTCATCGTGAGGGGTCTTTGTCCTCTGTACTGTCTCTCTCCTTGCCCCTAACCCAAAAAGCTTCATTTTTCTGTGTAGGCTGCACAAGAGCCTTGATTGAAGATATATTCTTTCTGAACAGTATTTAAGGTTTCCAATAAAATGTACACCCCTCAGAATTTGTCTGATTCTCTTGGT-	FALSE	TRUE	FALSE	0	0	0	9	0.0067439
TTACATGATGCAGAAAGTTGATATCCCTCCGCTTCTTACTC-TTTTTTTTTTCTCCCCCATCATACAGGTGAATATGACCATCTCCCAGAACAGGCCTTCTATATGGTGGGACCCATTTAAGAAGCTGTGGCAAAAGCTGATAAGCTGGCTGAAGAGCATTCATCGTTGAGGGGTCTTTGTCCTCTGTACTGTCTCTCTCCTTGCCCCTAACCCAAAAAGCTTCATTTTTCTGTGTAGGCTGCACAAGAGCCTTGATTGAAGATATATTCTTTCTGAACAGTATTTAAGGTTTCCAATAAAATGTACACCCCTCAGAATTTGTCTGATTCTCTTGGT-	TRUE	FALSE	FALSE	0	1	0	9	0.0067439
TTACATGATGCAGAAAGTTGATATCCCTCCGCTTCTTACTCTTTTTTTTTTTCTCCCCCATCATACAGGTGAATATGACCATCTCCCAGAACAGGCCTTCTATATGGTGCGACCCATTGAAGAAGCTGTGGCAAAAGCTGATAAGCTGGCTGAAGAGCATTCATCGTGGGGATCCGACTATAAGGACCACGACGGAGACTACAAGGATCATGATATTGATTACAAAGACGATGACGATAAGTAAGAGGGGTCTTTGTCCTCTGTACTGTCTCTCTCCTTGCCCCTAACCCAAAAAGCTTCATTTTTCTGTGTAGGCTGCACAAGAGCCTTGATTGAAGATATATTCTTTCTGAACAGTATTTAAGGTTTCCAATAAAATGTACACCCCTCAGAATTTGT…	FALSE	FALSE	TRUE	1	77	1	9	0.0067439
TTACATGATGCAGAAAGTTGATATCCCTCCGCTTCTTACTCTTTTTTTTTTTCTCCCCCATCATACAGGTGAATATAACCATCTCCCAGAACAGGCCTTCTATATGGTGGGACCCATTGAAGAAGCTGTGGCAAAAGCTGATAAGCTGGCTGAAGAGCATTCATCGTGAGGGGTCTTTGTCCTCTGTACTGTCTCTCTCCTTGCCCCTAACCCAAAAAGCTTCATTTTTCTGTGTAGGCTGCACAAGAGCCTTGATTGAAGATATATTCTTTCTGAACAGTATTTAAGGTTTCCAATAAAATGTACACCCCTCAGAATTTGTCTGATTCTCTTGGT-	FALSE	TRUE	FALSE	0	0	0	9	0.0067439
TTACATGATGCAGAAAGTTGATATCCCTCCGCTTCTTACTCTTTTTTTTTTTCTCCCCCATCATACAGGTGAATATGACCATCTCCCAGAACAGGCCTTCTATATGGTGGGACCCATTGAAGAAGCTGTGGCAAAAGCTGATAAGCTGGCTGAAGAGCATTCATCGTGAGGGGTCTTTGTCCTCTGTACTGTCTCTCTCCTTGCCCCTAACCCAAAAAGCTTCATTTTTCTGTGTAGGCTGCATAAGAGCCTTGATTGAAGATATATTCTTTCTGAACAGTATTTAAGGTTTCCAATAAAATGTACACCCCTCAGAATTTGTCTGATTCTCTTGGT-	FALSE	TRUE	FALSE	0	0	0	9	0.0067439
TTACATGATGCAGAAAGTTGATATCCCTCCGCTTCTTACTCTTTTTTTTTTTCTCCCCCATCATACAGGTGAATATGACCTTCTCCCAGAACAGGCCTTCTATATGGTGGGACCCATTGAAGAAGCTGTGGCAAAAGCTGATAAGCTGGCTGAAGAGCATTCATCGTTGAGGGGTCTTTGTCCTCTGTACTGTCTCTCTCCTTGCCCCTAACCCAAAAAGCTTCATTTTTCTGTGTAGGCTGCACAAGAGCCTTGATTGAAGATATATTCTTTCTGAACAGTATTTAAGGTTTCCAATAAAATGTACACCCCTCAGAATTTGTCTGATTCTCTTGGT-	TRUE	FALSE	FALSE	0	1	0	9	0.0067439
TTACATGATGCAGAAAGTTGATATCCCTCCGCTTCTTACTCTTTTTTTTTTTCTCCCCCATCATACAGGTGAATATGACCATCTCCCAGAACAGGCCTTCTATATGGTGGGACCCATTGAAGAAGCTGTGGCAAAAGCTGATAAGCTGGCTGAAGAGCATTCATCGTGAGGGGTCTTTGTCCTCTGTACTGTCTCTCTCCTTGCCCCTAACCCAAACAGCTTCATTTTTCTGTGTAGGCTGCACAAGAGCCTTGATTGAAGATATATTCTTTCTGAACAGTATTTAAGGTTTCCAATAAAATGTACACCCCTCAGAATTTGTCTGATTCTCTTGGT-	FALSE	TRUE	FALSE	0	0	0	9	0.0067439
TTACATGATGCAGAAAGTTGATATCCCTCCGCTTCTTACTCTTTTTTTTTTTCTCCCCCATCATACAGGTGAATATGACCATCTCCCAGAACAGGCCTTCTATATGGTGGGACCCATTGAAGAAGCTGTGGCAAAAGCTGATAAGCTGGCTGAAGAGCATGTTTGGGGGGCAAGGAGAGAGACAGTACAGAGGACAAAGACCCCTCTTACTTTGTCCTCTGTACTGTCTCTCTCCTTGCCCCTAACCCAAAAAGCTTCATTTTTCTGTGTAGGCTGCACAAGAGCCTTGATTGAAGATATATTCTTTCTGAACAGTATTTAAGGTTTCCAATAAAATGTACACCCCTCAGAATTTGTCTGATTCTCTTGGT-	TRUE	FALSE	FALSE	0	0	1	9	0.0067439
TTACATGATGCAGAAAGTTGATATCCCTCCGCTTCTTACTC-TTTTTTTTTTCTCCCCCATCATACAGGTGAATATGACCATCTCCCAGAACAGGCCTTCTATATGGTGGGACCCATTGAAGAAGCTGTGGCAAAAGCTGATAAGCTGGCTGAAGAGCATTCATCGTGGGGATCCGACTATAAGGACCACGACGGAGACTACAAGGATCATGATATTGATTACAAAGACGATGACGATAAGTAAGAGGGGTCTTTGTCCTCTGTACTGTCTCTCTCCTTGCCCCTAACCCAAAAAGCTTCATTTTTCTGTGTAGGCTGCACAAGAGCCTTGATTGAAGATATATTCTTTCTGAACAGTATTTAAGGTTTCCAATAAAATGTACACCCCT-AGAATTTGT…	FALSE	FALSE	FALSE	3	77	0	9	0.0067439
TTACATGATGCAGAAAGTTGATATCCCTCCGCTTCTTACTCTTTTTTTTTTTCTCCCCCATCATACAGGTGAATATGACCATCTCCCAGAACAGGCCTTCTATATGGTGGGACCCATTGAAGAAGCTGTGGCAAAAGCGGATAAGCTGGCTGAAGAGCATTCATCGTGGGGATCCGACTATAAGGACCACGACGGAGACTACAAGGATCATGATATTGATTACAAAGACGATGACGATAAGTAAGAGGGGTCTTTGTCCTCTGTACTGTCTCTCTCCTTGCCCCTAACCCAAAAAGCTTCATTTTTCTGTGTAGGCTGCACAAGAGCCTTGATTGAAGATATATTCTTTCTGAACAGTATTTAAGGTTTCCAATAAAATGTACACCCCTCAGAATTTGT…	FALSE	FALSE	TRUE	1	77	1	8	0.00599457
TTACATGATGCAGAAAGTTGATATCCCTCCGCTTCTTACTCTTTTTTTTTTTCTCCCCCATCATACAGGTGAATATGACCATCTCCCAGAACAGGCCTTCTATATGGTGGGACCCATTGAAGAAGCTGTGGCAAAAGCTGATAAGCTGGCTGAAGAGCATTCATCGTTGAGGGGTCTTTGTCCTCTGTACTGTCTCTCTCCTTGCCCCTAACCCAAAAAGCTTCATTTTTCTGTGTAGGCTGCACAAGAGCCTTGATTGAAGATATATTCTTTCTGAACAGTATTTAAGGTTTCCAATAAAATGTACACCCATCAGAATTTGTCTGATTCTCTTGGT-	TRUE	FALSE	FALSE	0	1	0	8	0.00599457
TTACATGATGCAGAAAGTTGATATCCCTCCGCTTCTTACTCTTTTTTTTTTTCTCCCCCATCATACAGGTGAATATGACCATCTCCCAGAACAGGCCTTCTATATGGTGGGACCCATTGTAGAAGCTGTGGCAAAAGCTGATAAGCTGGCTGAAGAGCATTCATCGTTGAGGGGTCTTTGTCCTCTGTACTGTCTCTCTCCTTGCCCCTAACCCAAAAAGCTTCATTTTTCTGTGTAGGCTGCACAAGAGCCTTGATTGAAGATATATTCTTTCTGAACAGTATTTAAGGTTTCCAATAAAATGTACACCCCTCAGAATTTGTCTGATTCTCTTGGT-	TRUE	FALSE	FALSE	0	1	0	8	0.00599457
TTACATGATGCAGAAAGTTGATATCCCTCCGCTTCTTACTCTTTTTTTTTTTTCTCCCCCATCATACAGGTGAATATGACCATCTCCCAGAACAGGCCTTCTATATGGTGGGACCCATTGAAGAAGCGGTGGCAAAAGCTGATAAGCTGGCTGAAGAGCATTCATCGTTGAGGGGTCTTTGTCCTCTGTACTGTCTCTCTCCTTGCCCCTAACCCAAAAAGCTTCATTTTTCTGTGTAGGCTGCACAAGAGCCTTGATTGAAGATATATTCTTTCTGAACAGTATTTAAGGTTTCCAATAAAATGTACACCCCTCAGAATTTGTCTGATTCTCTTGGT-	TRUE	FALSE	FALSE	0	1	0	8	0.00599457
TTACATGATGCAGAAAGTTGATATCCCTCCGCTTCTTACTCTTTTTTTTTTTCTCCCCCATCATACAGGTGAATATGACCATCTCCCAGAACAGGCCTTCTATATGGTGGGACCCATTGAGGAAGCTGTGGCAAAAGCTGATAAGCTGGCTGAAGAGCATTCATCGTGAGGGGTCTTTGTCCTCTGTACTGTCTCTCTCCTTGCCCCTAACCCAAAAAGCTTCATTTTTCTGTGTAGGCTGCACAAGAGCCTTGATTGAAGATATATTCTTTCTGAACAGTATTTAAGGTTTCCAATAAAATGTACACCCCTCAGAATTTGTCTGATTCTCTTGGT-	FALSE	TRUE	FALSE	0	0	0	8	0.00599457
TTACATGATGCAGAAAGTTGATATCCCTCCGCTTCTTACTCTTTTTTTTTTTCTCCCCCATCATACAGGTGAATATGACCATCTCCCAGAACAGGCCTTCTATATGGTGGGACCCATTGAAGAAGCTGTGGCAAAAGCTGATAAGCTGGCTGAAGAGCATTCATCGTTGAGGGGTCTTTGTCCTCTGTACTGTCTCTCTCCTTGCCCCTAACCCAAAAAGCTTCATTTTTCTGTGTAGGCTGCACAAGAGCCTTGATTGAAGATATATTCTTTCTGAACAATATTTAAGGTTTCCAATAAAATGTACACCCCTCAGAATTTGTCTGATTCTCTTGGT-	TRUE	FALSE	FALSE	0	1	0	8	0.00599457
TTACATGATGCAGAAAGTTGATATCCCTCCGCTTCTTACTCTTTTTTTTTTTCTCCCCCATCATACAGGTGAATATGACCATCTCCCAGAACAGGCCTTCTATATGGTGGGACCCATTGAAGAAGCTGTGGCAAAAGCTAATAAGCTGGCTGAAGAGCATTCATCGTTGAGGGGTCTTTGTCCTCTGTACTGTCTCTCTCCTTGCCCCTAACCCAAAAAGCTTCATTTTTCTGTGTAGGCTGCACAAGAGCCTTGATTGAAGATATATTCTTTCTGAACAGTATTTAAGGTTTCCAATAAAATGTACACCCCTCAGAATTTGTCTGATTCTCTTGGT-	TRUE	FALSE	FALSE	0	1	0	8	0.00599457
TTACATGATGCAGAAAGTTGATATCCCTCCGCTTCTTACTCTTTTTTTTTTTCTCCCCCATCATACAGGTGAATATGACCATCTCCCAGAACAGGCCTTCTATATGGTGGGACCCATTGAAGAAGCTGTGGCAAAAGCTGATAAGCTGGCCGAAGAGCATTCATCGTTGAGGGGTCTTTGTCCTCTGTACTGTCTCTCTCCTTGCCCCTAACCCAAAAAGCTTCATTTTTCTGTGTAGGCTGCACAAGAGCCTTGATTGAAGATATATTCTTTCTGAACAGTATTTAAGGTTTCCAATAAAATGTACACCCCTCAGAATTTGTCTGATTCTCTTGGT-	TRUE	FALSE	FALSE	0	1	0	8	0.00599457
TTACATGATGCAGAAAGTTGATATCCCTCCGCTTCTTACTCTTTTTTTTTTTTCTCCCCCATCATACAGGTGAATATGACCATCTCCCAGAACAGGCCTTCTATATGGTGGGACCCATTGAAGAAGCTGTGGCAAAAGCTGATAAGCTGGCTGAAGAGCA---------------CTTTGTCCTCTGTACTGTCTCTCTCCTTGCCCCTAACCCAAAAAGCTTCATTTTTCTGTGTAGGCTGCACAAGAGCCTTGATTGAAGATATATTCTTTCTGAACAGTATTTAAGGTTTCCAATAAAATGTACACCCCTCAGAATTTGTCTGATTCTCTTGGT-	TRUE	FALSE	FALSE	15	0	0	8	0.00599457
TTACATGATGCAGAAAGTTGATATCCCTCCGCTTCTTACTC-TTTTTTTTTTCTCCCCCATCATACAGGTGAATATGACCATCTCCCAGAACAGGCCTTCTATATGGTGGGACCCATTGAAGAAGCTGTGGCAAAAGCTGATAAGCTGGCTGAAGAGCATTCATCGTGAGGGGTCTTTGTCCTCTGTACTGTCTCTCTCCTTGCCCCTAACCCAAAAAGCTTCATTTTTCTGTGTAGGCTGCACAAGAGCCTTGATTGAAGATATATTCTTTCTGAACAGTATTTAAGGTTTCCAATAAAATGTACACCCCTCAGAA-TTGTCTGATTCTCTTGGT-	FALSE	TRUE	FALSE	0	0	0	8	0.00599457
TTACATGATGCAGAAAGTTGATATCCCTCCGCTTCTTACTCTTTTTTTTTTTCTCCCCCATCATACAGGTGAATATGACCATCTCCCAGAACAGGCCTTCTATATGGTGGGACCCATTGAAGAAGCTGTGGCAAAAGCTGATAAGCTGGCTGAAGAGCATTCATCGTGAGGGGTCTTTGTCCTCTGTACTGTCTCTCTCCTTGCCCCTAACCCAAAAAGCTTCATTTTTCTGTGTAGGCTGCACAAGAGCCTTGATTGAAGATATATTCTTTCTGAACAGTATTTAAGGTTTCCAATAAAATGTACACCCCTCAGAATTTGTCTGATTC-CTTGGT-	FALSE	TRUE	FALSE	0	0	0	8	0.00599457
TTACATGATGCAGAAAGTTGATATCCCTCCGCTTCTTACTCTTTTTTTTTTTCTCCCCCATCATACAGGTGAATATGACCATCTCCCAGAACAGGCCTTCTATATGGTGGGACCCATTGAAGAAGCTGTGGCAAAAGCTGATAAGCTGGCTGAAGAGCATTCATCGTTGAGGGGTCTTTGTCCTCTGTACTGTCTCTCTCCTTGCCCCTAACCCAAAAAGCTTCATTTTTCTGTGTAGGCCGCACAAGAGCCTTGATTGAAGATATATTCTTTCTGAACAGTATTTAAGGTTTCCAATAAAATGTACACCCCTCAGAATTTGTCTGATTCTCTTGGT-	TRUE	FALSE	FALSE	0	1	0	8	0.00599457
TTACATGATGCAGAAAGTTGATATCCCTCCGCTTCTTACTCTTTTTTTTTTT-TCCCCCATCATACAGGTGAATATGACCATCTCCCAGAACAGGCCTTCTATATGGTGGGACCCATTGAAGAAGCTGTGGCAAAAGCTGATAAGCTGGCTGAAGAGCATTCATCGTGAGGGGTCTTTGTCCTCTGTACTGTCTCTCTCCTTGCCCCTAACCCAAAAAGCTTCATTTTTCTGTGTAGGCTGCACAAGAGCCTTGATTGAAGATATATTCTTTCTGAACAGTATTTAAGGTTTCCAATAAAATGTACACCCCTCAGAATTTGTCTGATTCTCTTGGT-	FALSE	TRUE	FALSE	0	0	0	8	0.00599457
TTACATGATGCAGAAAGTTGATATCCCTCCGCTTCTTACTCTTTTTTTTTTTCTCCCCCATCATACAGGTGAATATGACCATCTCCCAGAACAGGCCTTCTATATGGTGGGACCCTTTGAAGAAGCTGTGGCAAAAGCTGATAAGCTGGCTGAAGAGCATTCATCGTTGAGGGGTCTTTGTCCTCTGTACTGTCTCTCTCCTTGCCCCTAACCCAAAAAGCTTCATTTTTCTGTGTAGGCTGCACAAGAGCCTTGATTGAAGATATATTCTTTCTGAACAGTATTTAAGGTTTCCAATAAAATGTACACCCCTCAGAATTTGTCTGATTCTCTTGGT-	TRUE	FALSE	FALSE	0	1	0	8	0.00599457
TTACATGATGCAGAAAGTTGATATCCCTCCGCTTCTTACTC-TTTTTTTTTTCTCCCCCATCATACAGGTGAATATGACCATCTCCCAGAACAGGCCTTCTATATGGTGGGACCCATTGAAGAAGTTGTGGCAAAAGCTGATAAGCTGGCTGAAGAGCATTCATCGTTGAGGGGTCTTTGTCCTCTGTACTGTCTCTCTCCTTGCCCCTAACCCAAAAAGCTTCATTTTTCTGTGTAGGCTGCACAAGAGCCTTGATTGAAGATATATTCTTTCTGAACAGTATTTAAGGTTTCCAATAAAATGTACACCCCTCAGAATTTGTCTGATTCTCTTGGT-	TRUE	FALSE	FALSE	0	1	0	8	0.00599457
TTACATGATGCAGAAAGTTGATATCCCTCCGCTTCTTACTCTTTTTTTTTTTCTCCCCCCTCATACAGGTGAATATGACCATCTCCCAGAACAGGCCTTCTATATGGTGGGACCCATTGAAGAAGCTGTGGCAAAAGCTGATAAGCTGGCTGAAGAGCATTCATCGTTGAGGGGTCTTTGTCCTCTGTACTGTCTCTCTCCTTGCCCCTAACCCAAAAAGCTTCATTTTTCTGTGTAGGCTGCACAAGAGCCTTGATTGAAGATATATTCTTTCTGAACAGTATTTAAGGTTTCCAATAAAATGTACACCCCTCAGAATTTGTCTGATTCTCTTGGT-	TRUE	FALSE	FALSE	0	1	0	8	0.00599457
TTACATGATGCAGAAAGTTGATATCCCTCCGCTTCTTACTCTTTTTTTTTTTCTCCCCCATCCTACAGGTGAATATGACCATCTCCCAGAACAGGCCTTCTATATGGTGGGACCCATTGAAGAAGCTGTGGCAAAAGCTGATAAGCTGGCTGAAGAGCATTCATCGTGAGGGGTCTTTGTCCTCTGTACTGTCTCTCTCCTTGCCCCTAACCCAAAAAGCTTCATTTTTCTGTGTAGGCTGCACAAGAGCCTTGATTGAAGATATATTCTTTCTGAACAGTATTTAAGGTTTCCAATAAAATGTACACCCCTCAGAATTTGTCTGATTCTCTTGGT-	FALSE	TRUE	FALSE	0	0	0	8	0.00599457
TTACATGATGCAGAAAG-TGATATCCCTCCGCTTCTTACTCTTTTTTTTTTTCTCCCCCATCATACAGGTGAATATGACCATCTCCCAGAACAGGCCTTCTATATGGTGGGACCCATTGAAGAAGCTGTGGCAAAAGCTGATAAGCTGGCTGAAGAGCATTCATCGTTGAGGGGTCTTTGTCCTCTGTACTGTCTCTCTCCTTGCCCCTAACCCAAAAAGCTTCATTTTTCTGTGTAGGCTGCACAAGAGCCTTGATTGAAGATATATTCTTTCTGAACAGTATTTAAGGTTTCCAATAAAATGTACACCCCTCAGAATTTGTCTGATTCTCTTGGT-	TRUE	FALSE	FALSE	0	1	0	8	0.00599457
TTACATGATGCAGAAAGTTGATATCCCTCCGCTTCTTACTCTTTTTTTTTTTCTCCCCCATCATACAGGTGAATATGACCATCTCCCAGAACAGGCCTTCTATATGGTGGGACCCATTGAAGAAGCTGTGGCAAAAGCTGATAAGCTGGCTGAAGAGCATTCATCGTGGGGATCCGACTATAAGGACCACGACGGAGACTACAAGGATCATGATATTGATTACCAAGACGATGACGATAAGTAAGAGGGGTCTTTGTCCTCTGTACTGTCTCTCTCCTTGCCCCTAACCCAAAAAGCTTCATTTTTCTGTGTAGGCTGCACAAGAGCCTTGATTGAAGATATATTCTTTCTGAACAGTATTTAAGGTTTCCAATAAAATGTACACCCCTCAGAATTTGT…	FALSE	FALSE	TRUE	1	77	0	8	0.00599457
TTACATGATGCAGAAAGTTGATATCCCTCCGCTTCTTACTC-TTTTTTTTTTCTCCCCCATCATACAGGTGAATATGACCATCTCCCAGAACAGGCCTTCTATATGGTGGTACCCATTGAAGAAGCTGTGGCAAAAGCTGATAAGCTGGCTGAAGAGCATTCATCGTGAGGGGTCTTTGTCCTCTGTACTGTCTCTCTCCTTGCCCCTAACCCAAAAAGCTTCATTTTTCTGTGTAGGCTGCACAAGAGCCTTGATTGAAGATATATTCTTTCTGAACAGTATTTAAGGTTTCCAATAAAATGTACACCCCTCAGAATTTGTCTGATTCTCTTGGT-	FALSE	TRUE	FALSE	0	0	0	8	0.00599457
TTACATGATGCAGAAAGTTGATATCCCTCCGCTTCTTACTC-TTTTTTTTTTCTCCCCCATCATACAGGTGAATATGACCATCTCCCAGAACAGGCCTTCTATATGGTGGGACCCATTGAAGAAGCTGTGGCAAAAGCTGATAAGCTGGCTGAAGAGCATTCATCGTTGAGGGGTCTTTGTCCTCTGTACTGTCTCTCTCCTTGCCCCTAACCCAAAAAGCTTCATTTTTCTGTGTAGGCTGCACAAGAGCCTTGATTGAAGATATATTCTTTCTGAACAGTATTTAAGATTTCCAATAAAATGTACACCCCTCAGAATTTGTCTGATTCTCTTGGT-	TRUE	FALSE	FALSE	0	1	0	8	0.00599457
TTACATGATGCAGAAAGTTGATATCCCTCCGCTTCTTACTCTTTTTTTTTTTTCTCCCCCATCATACAGGTGAATATGACCATCTCCCAGAACAGGCCTTCTATATGGTGGGACCCATTGAAGAAGCTGTGGCAAAAGCTGATAAGCTGGCTGAAGAGCATTCATCGTGTTTGGGTGGCAAAAGCTGATAAGCTGGCTGAAGAGCATTCATCGTGGGGATCCGACTATAAGGACCACGACGGAGACTACAAGGATCATGATATTGATTACAAAGACGATGACGATAAGTAAGAGGGGTCTTTGTCCTCTGTACTGTCTCTCTCCTTGCCCCCCAAACTGAGGGGTCTTTGTCCTCTGTACTGTCTCTCTCCTTGCCCCTAACCCAAAAAGCTTCATTTT…	FALSE	FALSE	FALSE	1	171	0	8	0.00599457
TTACTTGATGCAGAAAGTTGATATCCCTCCGCTTCTTACTCTTTTTTTTTTTCTCCCCCATCATACAGGTGAATATGACCATCTCCCAGAACAGGCCTTCTATATGGTGGGACCCATTGAAGAAGCTGTGGCAAAAGCTGATAAGCTGGCTGAAGAGCATTCATCGTGAGGGGTCTTTGTCCTCTGTACTGTCTCTCTCCTTGCCCCTAACCCAAAAAGCTTCATTTTTCTGTGTAGGCTGCACAAGAGCCTTGATTGAAGATATATTCTTTCTGAACAGTATTTAAGGTTTCCAATAAAATGTACACCCCTCAGAATTTGTCTGATTCTCTTGGT-	FALSE	TRUE	FALSE	0	0	0	8	0.00599457
TTACATGATGCAGAAAGTTGATATCCCTCCGCTTCTTACTC-TTTTTTTTTTCTCCCCCATCATACAGGTGAATATTACCATCTCCCAGAACAGGCCTTCTATATGGTGGGACCCATTGAAGAAGCTGTGGCAAAAGCTGATAAGCTGGCTGAAGAGCATTCATCGTGAGGGGTCTTTGTCCTCTGTACTGTCTCTCTCCTTGCCCCTAACCCAAAAAGCTTCATTTTTCTGTGTAGGCTGCACAAGAGCCTTGATTGAAGATATATTCTTTCTGAACAGTATTTAAGGTTTCCAATAAAATGTACACCCCTCAGAATTTGTCTGATTCTCTTGGT-	FALSE	TRUE	FALSE	0	0	0	8	0.00599457
TTACATGATGCAGAAAGTTGATATCCCTCCGCTTCTTACTCTTTTTTTTTTTCTCCCCCATCATACAGGTGAATATGACCATCTCCCAGAACAGGCCTTCTATATGGTGGGACCCATTGAAGAAGCTGTGGCAAAAGCTGATAAGCTGGCTGAAGAGCATTCATCGTTGAGGGGTCTTTGTCCTCTGTACTGTCTCTCTCCTTGCCCCTAACCCAAAAAGCTTCATTTTTCTTTGTAGGCTGCACAAGAGCCTTGATTGAAGATATATTCTTTCTGAACAGTATTTAAGGTTTCCAATAAAATGTACACCCCTCAGAATTTGTCTGATTCTCTTGGT-	TRUE	FALSE	FALSE	0	1	0	8	0.00599457
TTACATGATGCAGAAAGTTGATATCCCTCCGCTTCTTACTC-TTTTTTTTTTCTCCCCCATCATACAGGTGAATATGACCATCTCCCAGAACAGGCCTTCTATATGGTGGGACCCATTGAAGAAGCTGTGGCAAAAGCTGATAAGCTGGCTGAAGAGCATTCATCGTGAGGGGTCTTTGTCCTCTGTACTGTCTCTCTCCTTGCCCCTAACCCAAAAAGCTTCATTTTTCTGTGTAGGCTGCACAAGAGCCTTGATTGAAGATATATTCTTTCTGAACAGTATTTAAGGTTTCCAATAAAATGTACACCCCTCAGAATTTGTCTGATTCTCTTGG--	FALSE	TRUE	FALSE	0	0	0	8	0.00599457
TTACATGATGCAGAAAGTTGATATCCCTCCGCTTCTTACTC-TTTTTTTTTTCTCCCCCATCATACAGGTGAATATGACCATCTCCCAGAACAGGCCTTCTATATGGTGGGACCCATTGAAGAAGCTGTGGCAAAAGCTGATAAGCTGGCTGAAGAGCATTCATCGTGAGGGGTCTTTGTCCTCTGTACTGTCTCTCTCCTTGCCCCTAACCCAAAAAGCTTCATTTTTCTGTGTAGGCTGCACAAGAGCCTTGATTGAAGATATATTCTTTCTGAACAGTATTTAAGGTTTCCAATAAAATGTACACCCCTCAGAATTTGTCTGATTCT-TTGGT-	FALSE	TRUE	FALSE	0	0	0	8	0.00599457
TTACATGATGCAGAAAGTTGATATCCCTCCGCTTCTTACTCTTTTTTTTTTTTCTCCCCCATCATACAGGTGAATATGACCATCTCCCAGAACAGGCCTTCTATATGGTGGGACCCATTGAAGAAGCTGGGGCAAAAGCTGATAAGCTGGCTGAAGAGCATTCATCGTGAGGGGTCTTTGTCCTCTGTACTGTCTCTCTCCTTGCCCCTAACCCAAAAAGCTTCATTTTTCTGTGTAGGCTGCACAAGAGCCTTGATTGAAGATATATTCTTTCTGAACAGTATTTAAGGTTTCCAATAAAATGTACACCCCTCAGAATTTGTCTGATTCTCTTGGT-	FALSE	TRUE	FALSE	0	0	0	8	0.00599457
TTACATGATGCAGAAAGCTGATATCCCTCCGCTTCTTACTCTTTTTTTTTTTCTCCCCCATCATACAGGTGAATATGACCATCTCCCAGAACAGGCCTTCTATATGGTGGGACCCATTGAAGAAGCTGTGGCAAAAGCTGATAAGCTGGCTGAAGAGCATTCATCGTTGAGGGGTCTTTGTCCTCTGTACTGTCTCTCTCCTTGCCCCTAACCCAAAAAGCTTCATTTTTCTGTGTAGGCTGCACAAGAGCCTTGATTGAAGATATATTCTTTCTGAACAGTATTTAAGGTTTCCAATAAAATGTACACCCCTCAGAATTTGTCTGATTCTCTTGGT-	TRUE	FALSE	FALSE	0	1	0	8	0.00599457
TTACATGATGCAGAAAGTTGATATCCCTCCGCTTCTTACTCTTTTTTTTTTTCTCCCCCATCATACAGGTGAATATGACCATCTCCCAGAACAGGCCTTCTATATGGTTGGACCCATTGAAGAAGCTGTGGCAAAAGCTGATAAGCTGGCTGAAGAGCATTCATCGTGAGGGGTCTTTGTCCTCTGTACTGTCTCTCTCCTTGCCCCTAACCCAAAAAGCTTCATTTTTCTGTGTAGGCTGCACAAGAGCCTTGATTGAAGATATATTCTTTCTGAACAGTATTTAAGGTTTCCAATAAAATGTACACCCCTCAGAATTTGTCTGATTCTCTTGGT-	FALSE	TRUE	FALSE	0	0	0	8	0.00599457
TTACATGATGCAGAAAGTTGATATCCCTCCGCTTCTTACTCTTTTTTTTTTTCTCCCCCATCATACAGGTGAATATGACCATCTCCCAGAACAGGCCTTCTATATGGTGGGACCCATTGAAGAAGCTGTGGCAAAAGCTGATAAGCTGGCTGAAGAGCATTCATCATTGAGGGGTCTTTGTCCTCTGTACTGTCTCTCTCCTTGCCCCTAACCCAAAAAGCTTCATTTTTCTGTGTAGGCTGCACAAGAGCCTTGATTGAAGATATATTCTTTCTGAACAGTATTTAAGGTTTCCAATAAAATGTACACCCCTCAGAATTTGTCTGATTCTCTTGGT-	TRUE	FALSE	FALSE	0	0	1	8	0.00599457
TTACATGATGCAGAAAGTTGATATCCCTCCGCTTCTTACTCTTTTTTTTTTTCTCCCCCATCATACAGGTGAATATGACCATCTCCCAGAACAGGCCTTCTATATGGTGGGACCCATTGAAGAAGCTGTGGCAAAAGCTGATAAGCTGGCTGAAGAGCATTCATCGTTGAGGGGTCTTTGTCCTCTGTACTGTTTCTCTCCTTGCCCCTAACCCAAAAAGCTTCATTTTTCTGTGTAGGCTGCACAAGAGCCTTGATTGAAGATATATTCTTTCTGAACAGTATTTAAGGTTTCCAATAAAATGTACACCCCTCAGAATTTGTCTGATTCTCTTGGT-	TRUE	FALSE	FALSE	0	1	0	8	0.00599457
TTACATGATGCAGAAAGTTGATATCCCTCCGCTTCTTACTC-TTTTTTTTTTCTCCCCCATCATACAGGTGAATATGACCATCTCCCAGAACAGGCCTTCTATATGGTGGGACCCATTGAAGAAGCTGTGGCAAAAGCTGATAAGCTGGCTGAAGAGCATTCATCGTGAGGGGTCTTTGTCCTCTGTACTGTCTCTCTCCTTGCCCCTAACCCAAAAAGCTTCATTTTTCTGTGTAGGCTGCACAAGAGCCTTGATTGAAGATATATTCTTTCTGAACAGTATTTAAGGTTTCCAATAAAATGTACACCCCTCAGAATTTGTCTGA-TCTCTTGGT-	FALSE	TRUE	FALSE	0	0	0	8	0.00599457
TTACATGATGCAGAAAGTTGATATCCCTCCGCTTCTTACTCTTTTTTTTTTTCTCCCCCATCATACAGGTGAATATGACCATCTCCCAGAACAGGCCTTCTATATGGTGGGACCCATTGAAGAAGCTGTGGCAAAAGCTGATAAGCTGGCTGAAGAGCATTCATCGTGGGGATCCGACTATAAGGACCACGACGGAGACTACAAGGATCATGATTTTGATTACAAAGACGATGACGATAAGTAAGAGGGGTCTTTGTCCTCTGTACTGTCTCTCTCCTTGCCCCTAACCCAAAAAGCTTCATTTTTCTGTGTAGGCTGCACAAGAGCCTTGATTGAAGATATATTCTTTCTGAACAGTATTTAAGGTTTCCAATAAAATGTACACCCCTCAGAATTTGT…	FALSE	FALSE	TRUE	1	77	0	8	0.00599457
TTACATGATGCAGAAAGTTGATATCCCTCCGCTTCTTACTC-TTTTTTTTTTCTCCCCCATCATACAGGTGAATATGACCATCTCCCAGAACAGGCCTTCTATATGGTGGGACCCATTGAAGAAGCTGTGGCAAAAGCTGATAAGCTGGCTGAAGAGCATTCATCGTAAGTGAGGGGTCTTTGTCCTCTGTACTGTCTCTCTCCTTGCCCCTAACCCAAAAAGCTTCATTTTTCTGTGTAGGCTGCACAAGAGCCTTGATTGAAGATATATTCTTTCTGAACAGTATTTAAGGTTTCCAATAAAATGTACACCCCTCAGAATTTGTCTGATTCTCTTGGT-	FALSE	TRUE	FALSE	0	0	0	8	0.00599457
TTACATGATGCAGAAAGTTGATATCCCTCCGCTTCTTACTCTTTTTTTTTTTTCTCCCCCATCATACAGGTGAATATGACCATCTCCCAGAACAGGCCTTCTATATGGTGGGACCCATTGAAGAAGCGGTGGCAAAAGCTGATAAGCTGGCTGAAGAGCATTCATCGTGAGGGGTCTTTGTCCTCTGTACTGTCTCTCTCCTTGCCCCTAACCCAAAAAGCTTCATTTTTCTGTGTAGGCTGCACAAGAGCCTTGATTGAAGATATATTCTTTCTGAACAGTATTTAAGGTTTCCAATAAAATGTACACCCCTCAGAATTTGTCTGATTCTCTTGGT-	FALSE	TRUE	FALSE	0	0	0	8	0.00599457
TTACATGATGCAGAAAGTTGATATCCCTCCGCTTCTTACTC-TTTTTTTTTTCTCCCCCATCATACAGGTGAAAATGACCATCTCCCAGAACAGGCCTTCTATATGGTGGGACCCATTGAAGAAGCTGTGGCAAAAGCTGATAAGCTGGCTGAAGAGCATTCATCGTTGAGGGGTCTTTGTCCTCTGTACTGTCTCTCTCCTTGCCCCTAACCCAAAAAGCTTCATTTTTCTGTGTAGGCTGCACAAGAGCCTTGATTGAAGATATATTCTTTCTGAACAGTATTTAAGGTTTCCAATAAAATGTACACCCCTCAGAATTTGTCTGATTCTCTTGGT-	TRUE	FALSE	FALSE	0	1	0	8	0.00599457
TTACATGATGCAGAAAGTTGATATCCCTCCGCTTCTTACTC-TTTTTTTTTTCTCCCCCATCATACAGGTGAATATGACCATCTCCCAGAACAGGCCTTCTATATGGTGGGCCCCATTGAAGAAGCTGTGGCAAAAGCTGATAAGCTGGCTGAAGAGCATTCATCGTTGAGGGGTCTTTGTCCTCTGTACTGTCTCTCTCCTTGCCCCTAACCCAAAAAGCTTCATTTTTCTGTGTAGGCTGCACAAGAGCCTTGATTGAAGATATATTCTTTCTGAACAGTATTTAAGGTTTCCAATAAAATGTACACCCCTCAGAATTTGTCTGATTCTCTTGGT-	TRUE	FALSE	FALSE	0	1	0	8	0.00599457
TTACATGATGCAGAAAGTTGATATCCCTCCGCTTCTTACTCTTTTTTTTTTTCTCCCCCATCATACAGGTGAATATGACCATCTCCCAGAACAGGCCTTCTATATGGTGGGACCCATTGAAGAAGCTGTGGCAAAAGCTGATAAGCTGGATGAAGAGCATTCATCGTGAGGGGTCTTTGTCCTCTGTACTGTCTCTCTCCTTGCCCCTAACCCAAAAAGCTTCATTTTTCTGTGTAGGCTGCACAAGAGCCTTGATTGAAGATATATTCTTTCTGAACAGTATTTAAGGTTTCCAATAAAATGTACACCCCTCAGAATTTGTCTGATTCTCTTGGT-	FALSE	TRUE	FALSE	0	0	0	8	0.00599457
TTACATGATGCAGAAAGTTGATATCCCTCCGCTTCTTACTC-TTTTTTTTTTCTCCCCCATCATACAGGTGAATATGACCATCTCCCAGAACAGGCCTTCTATATGGGGGGACCCATTGAAGAAGCTGTGGCAAAAGCTGATAAGCTGGCTGAAGAGCATTCATCGTGAGGGGTCTTTGTCCTCTGTACTGTCTCTCTCCTTGCCCCTAACCCAAAAAGCTTCATTTTTCTGTGTAGGCTGCACAAGAGCCTTGATTGAAGATATATTCTTTCTGAACAGTATTTAAGGTTTCCAATAAAATGTACACCCCTCAGAATTTGTCTGATTCTCTTGGT-	FALSE	TRUE	FALSE	0	0	0	8	0.00599457
TTACATGATGCAGAAAGTTGATATCCCTCCGCTTCTTACTCTTTTTTTTTTTCTCCCCCATCATACAGGTGAATATGACCATCTCCCAGAACAGGCCTTCTATATGGTGGGACCCATTGAAGAAGCTGTGGCAAAAGCTGATAAGCTGGCTGAAGAGCATTCATCGTTGAGGGGTCTTTGTCCTCTGTACTGTCTCTCTCCTTGCCCCTAACCC-AAAAGCTTCATTTTTCTGTGTAGGCTGCACAAGAGCCTTGATTGAAGATATATTCTTTCTGAACAGTATTTAAGGTTTCCAATAAAATGTACACCCCTCAGAATTTGTCTGATTCTCTTGGT-	TRUE	FALSE	FALSE	0	1	0	8	0.00599457
TTACATGATGCAGAAAGTTGATATCCCTCCGCTTCTTACTCTTTTTTTTTTTTTCTCCCCCATCATACAGGTGAATATGACCATCTCCCAGAACAGGCCTTCTATATGGTGGGACCCATTGAAGAAGCTGTGGCAAAAGCTGATAAGCTGGCTGAAGAGCATTCATCG-GAGGGGTCTTTGTCCTCTGTACTGTCTCTCTCCTTGCCCCTAACCCAAAAAGCTTCATTTTTCTGTGTAGGCTGCACAAGAGCCTTGATTGAAGATATATTCTTTCTGAACAGTATTTAAGGTTTCCAATAAAATGTACACCCCTCAGAATTTGTCTGATTCTCTTGGT-	TRUE	FALSE	FALSE	1	0	0	8	0.00599457
TTACATGATGCAGAAAGTTGATATCCCTCCGCTTCTTACTCTTTTTTTTTTTCTCCCCCATCATACAGGTTAATATGACCATCTCCCAGAACAGGCCTTCTATATGGTGGGACCCATTGAAGAAGCTGTGGCAAAAGCTGATAAGCTGGCTGAAGAGCATTCATCGTTGAGGGGTCTTTGTCCTCTGTACTGTCTCTCTCCTTGCCCCTAACCCAAAAAGCTTCATTTTTCTGTGTAGGCTGCACAAGAGCCTTGATTGAAGATATATTCTTTCTGAACAGTATTTAAGGTTTCCAATAAAATGTACACCCCTCAGAATTTGTCTGATTCTCTTGGT-	TRUE	FALSE	FALSE	0	1	0	8	0.00599457
TTACATGATGCAGAAAGTTGATATCCCTCCGCTTCTTACTCTTTTTTTTTTTCTCCCCCATCATACAGGTGAATATGACCATCTCCCAGAACAGGCCTTCTATATGGTGGGACCCATTGAAGAAGCTGTGGCAAAAGCTGATAAGCTGGTTGAAGAGCATTCATCGTTGAGGGGTCTTTGTCCTCTGTACTGTCTCTCTCCTTGCCCCTAACCCAAAAAGCTTCATTTTTCTGTGTAGGCTGCACAAGAGCCTTGATTGAAGATATATTCTTTCTGAACAGTATTTAAGGTTTCCAATAAAATGTACACCCCTCAGAATTTGTCTGATTCTCTTGGT-	TRUE	FALSE	FALSE	0	1	0	8	0.00599457
TTACATGATGCAGAAAGTTGATATCCCTCCGCTTCTTACTCTTTTTTTTTTTTCTCCCCCATCATACAGGTGAATATGACCATCTCCCAGAACAGGCCTTCTATATGGTGGGACCCATTGAAGAAGCTGTGGCAAAAGCTGATAAGCTGGCTGAAGAGCATTCA---TGAGGGGTCTTTGTCCTCTGTACTGTCTCTCTCCTTGCCCCTAACCCAAAAAGCTTCATTTTTCTGTGTAGGCTGCACAAGAGCCTTGATTGAAGATATATTCTTTCTGAACAGTATTTAAGGTTTCCAATAAAATGTACACCCCTCAGAATTTGTCTGATTCTCTTGGT-	TRUE	FALSE	FALSE	3	0	0	8	0.00599457
TTACATGATGCAGAAAGTTGATATCCCTCCGCTTCTTACTCTTTTTTTTTTTCTCCCCCATCATACAGGTGAATATGACCATCTCCCAGAACAGGCCTTCTATATGGTGGGACCCATTGAAGAAGCTGTGGCAAAAGCTGATAAGCTGGCTGAAGAGCATTCATCGTTGAGGGGTCTTTGTCCTCTGTACTATCTCTCTCCTTGCCCCTAACCCAAAAAGCTTCATTTTTCTGTGTAGGCTGCACAAGAGCCTTGATTGAAGATATATTCTTTCTGAACAGTATTTAAGGTTTCCAATAAAATGTACACCCCTCAGAATTTGTCTGATTCTCTTGGT-	TRUE	FALSE	FALSE	0	1	0	8	0.00599457
TTACATGATGCAGAAAGTTGATATCCCTCCGCTTCTTACTC--TTTTTTTTTCTCCCCCATCATACAGGTGAATATGACCATCTCCCAGAACAGGCCTTCTATATGGTGGGACCCATTGAAGAAGCTGTGGCAAAAGCTGATAAGCTGGCTGAAGAGCATTCATC--GAGGGGTCTTTGTCCTCTGTACTGTCTCTCTCCTTGCCCCTAACCCAAAAAGCTTCATTTTTCTGTGTAGGCTGCACAAGAGCCTTGATTGAAGATATATTCTTTCTGAACAGTATTTAAGGTTTCCAATAAAATGTACACCCCTCAGAATTTGTCTGATTCTCTTGGT-	TRUE	FALSE	FALSE	2	0	0	8	0.00599457
TTACATGATGCAGAAAGTTGATATCCCTCCGCTTCTTACTCTTTTTTTTTTTCTCCCCCATCATACAGGTGAATATGACCATCTCCCAGAACAGGCCTTCTATATGGTGGGACCCATTGAAGAAGCTTTGGCAAAAGCTGATAAGCTGGCTGAAGAGCATTCATCGTGAGGGGTCTTTGTCCTCTGTACTGTCTCTCTCCTTGCCCCTAACCCAAAAAGCTTCATTTTTCTGTGTAGGCTGCACAAGAGCCTTGATTGAAGATATATTCTTTCTGAACAGTATTTAAGGTTTCCAATAAAATGTACACCCCTCAGAATTTGTCTGATTCTCTTGGT-	FALSE	TRUE	FALSE	0	0	0	8	0.00599457
TTACATGATGCAGAAAGTTGATATCCCTCCGCTTCTTACTCTTTTTTTTTTTCTCCCCCATCATACAGGTGAATATGACCATCTCCCAGAACAGGCCTTCTATATGGTGGGACCCATTGAAGAAGCTGTGGCAAAAGCTGATAAGCTGGCTGAAGAGCATTCATCGTTGAGGGGTCTTTGTCCTCTGTACTGTCTCTCTCCTTGCCCCTAACCCAAAAAGCTTCATTTTTCTGTTTAGGCTGCACAAGAGCCTTGATTGAAGATATATTCTTTCTGAACAGTATTTAAGGTTTCCAATAAAATGTACACCCCTCAGAATTTGTCTGATTCTCTTGGT-	TRUE	FALSE	FALSE	0	1	0	8	0.00599457
TTACATGATGCAGAAAGTTGATATCCCTCCGCTTCTTACTCTTTTTTTTTTTTCTCCCCCATCATACAGGTGAATATGCCCATCTCCCAGAACAGGCCTTCTATATGGTGGGACCCATTGAAGAAGCTGTGGCAAAAGCTGATAAGCTGGCTGAAGAGCATTCATCGTTGAGGGGTCTTTGTCCTCTGTACTGTCTCTCTCCTTGCCCCTAACCCAAAAAGCTTCATTTTTCTGTGTAGGCTGCACAAGAGCCTTGATTGAAGATATATTCTTTCTGAACAGTATTTAAGGTTTCCAATAAAATGTACACCCCTCAGAATTTGTCTGATTCTCTTGGT-	TRUE	FALSE	FALSE	0	1	0	8	0.00599457
TTACATGATGCAGAAAGTTGATATCCCTCCGCTTCTTACTCTTTTTTTTTTTCTCCCCCATCATACAGGTGAATATGACCATCTCCCAGAACAGGCCTTCTATATGGTGGGACCCATTGAAGAAGCTGTGGCAAAAGCTGATAAGCTGGCTGAAGAGCATTCATCGTGAGGGGTCTTTGTCCTCTGTACTGTCTCTCTCCTTGCCCCTAACCCAAAAAGCTTCATTTTTCTGTGTAGGCTGCACAAGAGCCTTGATTGAAGATATATTCTTTCTGAACAGTATTTAAGGTTTCCAATAAAATGTACACCCCTCAGAATTTGTCTG-TTCTCTTGGT-	FALSE	TRUE	FALSE	0	0	0	8	0.00599457
TTACATGATGCAGAAAGTTGATATCCCTCCGCTTCTTACTCTTTTTTTTTTTTCTCCCCCATCATACAGGTGAATATGACCATCTCCCAGAACAGGCCTTCTATATGGTGGGACCCATTGAAGAAGCTGTGGCAAAAGCTGATAAGCTGGCTGAAGAGCATTCATCGTGAGGGGTCTTTGTCCTCTGTACTGTCTCTCTCCTTGCCCCTAACCCAAAAAGCTTCATTTTTCTGTGTAGGCTGCACAAGAGCCTTGATTGAAGATATATTCTTTCTGAACAGTATTTAAGGTTTCCAATAAAATGTACA-CCCTCAGAATTTGTCTGATTCTCTTGGT-	FALSE	TRUE	FALSE	0	0	0	8	0.00599457
TTACATGATGCAGAAAGTTGATATCCCTCCGCTTCTTACTCTTTTTTTTTTTCTCCCCCATCATACAGGTGAATATGACCATCTCCCAGAACAGGCCTTCTATATGGTGGGACCCATTGAAGAAGCTGTGGCAAAAGCTGATAAGCTGGCTGAAGAGCATTCATCGTGGGGATCCGACTATAAGGACCACGACGGAGACTACAAGGATCATGATATTGATTACAAAGACGATGACGTTAAGTAAGAGGGGTCTTTGTCCTCTGTACTGTCTCTCTCCTTGCCCCTAACCCAAAAAGCTTCATTTTTCTGTGTAGGCTGCACAAGAGCCTTGATTGAAGATATATTCTTTCTGAACAGTATTTAAGGTTTCCAATAAAATGTACACCCCTCAGAATTTGT…	FALSE	FALSE	TRUE	1	77	0	8	0.00599457
TTACATGATGCAGAAAGTTGATATCCCTCCGCTTCTTACTCTTTTTTTTTTTCTCCCCCATCATACAGGTGAATATGACCATCTCCCAGAACAGGCCTTCTATATGGTGGGATCCATTGAAGAAGCTGTGGCAAAAGCTGATAAGCTGGCTGAAGAGCATTCATCGTGAGGGGTCTTTGTCCTCTGTACTGTCTCTCTCCTTGCCCCTAACCCAAAAAGCTTCATTTTTCTGTGTAGGCTGCACAAGAGCCTTGATTGAAGATATATTCTTTCTGAACAGTATTTAAGGTTTCCAATAAAATGTACACCCCTCAGAATTTGTCTGATTCTCTTGGT-	FALSE	TRUE	FALSE	0	0	0	8	0.00599457
TTACATGATGCAGAAAGTTGATATCCCTCCGCTTCTTACTC-TTTTTTTTTTCTCCCCCATCATACAGGTGAATATGACCATCTCCCAGAACAGGCCTTCTATATGGTGGGACCCATTGAAAAAGCTGTGGCAAAAGCTGATAAGCTGGCTGAAGAGCATTCATCGTTGAGGGGTCTTTGTCCTCTGTACTGTCTCTCTCCTTGCCCCTAACCCAAAAAGCTTCATTTTTCTGTGTAGGCTGCACAAGAGCCTTGATTGAAGATATATTCTTTCTGAACAGTATTTAAGGTTTCCAATAAAATGTACACCCCTCAGAATTTGTCTGATTCTCTTGGT-	TRUE	FALSE	FALSE	0	1	0	8	0.00599457
TTACATGATGCAGAAAGTTGATATCCCTCCGCTTCTTACTCTTTTTTTTTTTCTCCCCCATCATACAGGTGAATATGACCATCTCCCAGAACAGGCCTTCTATATGGTGGGACCCATTGAAGAAGCTGTGGCAAAAGCTGATAAGCTGGCTGAAGAGCATTCATCGTGAGGGGTCTTTGTCCTCTGTACTGTCTCTCTCCTTGCCCCTAACCCAAAAAGCTTCATTTTTCTGTGTAGGCTGCACAAGAGCCTTGATTGAAGATATATTCTTTCTGAACAGTATTTAAGGTTTCCAATAAAATGTACACCCCTAAGAATTTGTCTGATTCTCTTGGT-	FALSE	TRUE	FALSE	0	0	0	8	0.00599457
TTACATGATGCAGAAAGTTGATATCCCTCCGCTTCTTACTCTTTTTTTTTTTCTCCCCCATCATACAGGTGAATATGACCATCTCCCAGAACAGGCCTTCTATATGGTGGGACCCATTGAAGAAGCTGTGGCAAAAGCTGATAAGCTGGCTGAAGAGCATTCATCGTTGAGGGGTCTTTGTCCTCTGTACTGTCTCTCTCCTTGCCCCTAACCCAAAAAGCTTCATTTTTCTGTGTAGGCTGCACAAGAGCCTTGATTGAAGATATATTCTTTCTGAACAGTATTTAAGGTTTCCAATAAAATGTACACCCCTCA-AATTTGTCTGATTCTCTTGGT-	TRUE	FALSE	FALSE	0	1	0	8	0.00599457
TTACATGATGCAGAAAGTTGATATCCCTCCGCTTCTTACTCTTTTTTTTTTTCTCCCCCATCATACAGGTGAATATGACCATCTCCCAGAACAGGCCTTCTATATGGTGGGACCCATTGAAGAAGCTGTGGCAAAAGCTGATAAGCTGGCTGAAGAGCATTCATCGTGAGAGGTCTTTGTCCTCTGTACTGTCTCTCTCCTTGCCCCTAACCCAAAAAGCTTCATTTTTCTGTGTAGGCTGCACAAGAGCCTTGATTGAAGATATATTCTTTCTGAACAGTATTTAAGGTTTCCAATAAAATGTACACCCCTCAGAATTTGTCTGATTCTCTTGGT-	FALSE	TRUE	FALSE	0	0	0	8	0.00599457
TTACATGATGCAGAAAGTTGATATCCCTCCGCTTCTTACTC-TTTTTTTTTTCT-CCCCATCATACAGGTGAATATGACCATCTCCCAGAACAGGCCTTCTATATGGTGGGACCCATTGAAGAAGCTGTGGCAAAAGCTGATAAGCTGGCTGAAGAGCATTCATCGTGAGGGGTCTTTGTCCTCTGTACTGTCTCTCTCCTTGCCCCTAACCCAAAAAGCTTCATTTTTCTGTGTAGGCTGCACAAGAGCCTTGATTGAAGATATATTCTTTCTGAACAGTATTTAAGGTTTCCAATAAAATGTACACCCCTCAGAATTTGTCTGATTCTCTTGGT-	FALSE	TRUE	FALSE	0	0	0	8	0.00599457
TTACATGATGCAGAAAGTTGATATCCCTCCGCTTCTTACTCTTTTTTTTTTTCTCCCCCATCATACAGGTGAATATGACCATCTCCCAGAACAGGCCTTCTATATGGTGGGACCCATTGAAGAAGCTGTGGCAAAAGCTGATAAGCTGGCTGAAGAGCATTCATCGTTGAGGGGTCTTTGTCCTCTGTACTGTCTCTCTCCTTGCCCCTAACCCAAAAAGCTTCATTTTTCTGTGTAGGCTGCACAAGAGCCTTGATTGAAGATATATTCTTTCTGAACAGTATTTAAGGTTTCCAATAAAATGTACACCCCTCAGAATTTGTCTGATTCTCTTAGT-	TRUE	FALSE	FALSE	0	1	0	8	0.00599457
TTACATGATGCAGAAAGTTGATATCCCTCCGCTTCTTACTCTTTTTTTTTTTCTCCCCCATCATACAGGTGAATATGACCATCTCCCAGAACAGGCCTTCTATATGGTGGGACCCATTGAAGAAGCTGTGGCAAAAGCTGATAAGCTGGCTGAAGAGCATTCATCGTTGAGGGGTCTTTGTCCTCTGTACTGTCTCTCTCCTTGCCCCTAACCCAAAAAGCTTCATTTTTCTGTGTAGGCTGCACAAGATCCTTGATTGAAGATATATTCTTTCTGAACAGTATTTAAGGTTTCCAATAAAATGTACACCCCTCAGAATTTGTCTGATTCTCTTGGT-	TRUE	FALSE	FALSE	0	1	0	8	0.00599457
TTACATGATGCAGAAAGTTGATATCCCTCCGCTTCTTACTC-TTTTTTTTTTCTCCCCCATCATACAGGTGAATATGACCATCTCCCAGAACAGTCCTTCTATATGGTGGGACCCATTGAAGAAGCTGTGGCAAAAGCTGATAAGCTGGCTGAAGAGCATTCATCGTGAGGGGTCTTTGTCCTCTGTACTGTCTCTCTCCTTGCCCCTAACCCAAAAAGCTTCATTTTTCTGTGTAGGCTGCACAAGAGCCTTGATTGAAGATATATTCTTTCTGAACAGTATTTAAGGTTTCCAATAAAATGTACACCCCTCAGAATTTGTCTGATTCTCTTGGT-	FALSE	TRUE	FALSE	0	0	0	8	0.00599457
TTACATGATGCAGAAAGTTGATATCCCTCCGCTTCTTACTC-TTTTTTTTTTCTCCCCCATCATACAGGTGAATATGACCATCTCCCAGAACAGGCCTTCTATATGGTGGGACCCATTGAAGAAGCTGTGGCAAAAGCTGATAAGCTGGCTGAAGAGCATAGACAAAAAGTTTAGATTATGAGGGGTCTTTGTCCTCTGTACTGTCTCTCTCCTTGCCCCTAACCCAAAAAGCTTCATTTTTCTGTGTAGGCTGCACAAGAGCCTTGATTGAAGATATATTCTTTCTGAACAGTATTTAAGGTTTCCAATAAAATGTACACCCCTCAGAATTTGTCTGATTCTCTTGGT-	TRUE	FALSE	FALSE	0	0	1	8	0.00599457
TTACATGAT-CAGAAAGTTGATATCCCTCCGCTTCTTACTCTTTTTTTTTTTCTCCCCCATCATACAGGTGAATATGACCATCTCCCAGAACAGGCCTTCTATATGGTGGGACCCATTGAAGAAGCTGTGGCAAAAGCTGATAAGCTGGCTGAAGAGCATTCATCGTGAGGGGTCTTTGTCCTCTGTACTGTCTCTCTCCTTGCCCCTAACCCAAAAAGCTTCATTTTTCTGTGTAGGCTGCACAAGAGCCTTGATTGAAGATATATTCTTTCTGAACAGTATTTAAGGTTTCCAATAAAATGTACACCCCTCAGAATTTGTCTGATTCTCTTGGT-	FALSE	TRUE	FALSE	0	0	0	8	0.00599457
TTACATGATGCAGAAAGTTGATATCCCTCCGCTTCTTACTCTTTTTTTTTTTCTCCCCCATCATACAGGTGAATATGACCATCTCCCAGAACAGGCCTTCTATATGGTGGGACCCATTGAAGAAGCTGTGGCAAAAGCTGATAAGCTGGCTGAAGAGCATTCATCGTGAGGGGTCTTTGTCCTCTGTACTGTCTCTCTCCTTGCCCCTAACCCAAAAAGCTTCATTTTTCTGTATAGGCTGCACAAGAGCCTTGATTGAAGATATATTCTTTCTGAACAGTATTTAAGGTTTCCAATAAAATGTACACCCCTCAGAATTTGTCTGATTCTCTTGGT-	FALSE	TRUE	FALSE	0	0	0	8	0.00599457
TTACATGATGCAGAAAGTTGATATCCCTCCGCTTCTTACTC-TTTTTTTTTTCTCCCCCATCATACAGGTGAATATGACCATCTCCCAGAACAGGCCTTCTATATGGTGGGACCCATTGAAGAAGCTGTGGCAAAAGCTGATAAGCTGGCTGAAGAGCAT-----GTACAGAGGGGTCTTTGTCCTCTGTACTGTCTCTCTCCTTGCCCCTAACCCAAAAAGCTTCATTTTTCTGTGTAGGCTGCACAAGAGCCTTGATTGAAGATATATTCTTTCTGAACAGTATTTAAGGTTTCCAATAAAATGTACACCCCTCAGAATTTGTCTGATTCTCTTGGT-	TRUE	FALSE	FALSE	0	3	0	8	0.00599457
TTACATGATGCAGAAAGTTGATATCCCTCCGCTTCTTACTCTTTTTTTTTTTCTCCCCCATCATACAGGTGAATATGACCATCTCCCAGAACAGGCCTTCTATATGGTGGGACCCATTGAAGAAGCTGTGGCAAAAGCTGATAAGCTGGCTGAAGAGCATTCATCGTGAGGGGTCTTTGTCCTCTGTACTGTCTCTCTCCTTGCCCCTAACCCAAAAAGCTTCATTTTTCTGTGTAGGCTGCACAAGAGCCTTGATTGAAGATATATTCTTTCTGAACAGTATTTAAGGTTTCCAATAAAATGTATACCCCTCAGAATTTGTCTGATTCTCTTGGT-	FALSE	TRUE	FALSE	0	0	0	8	0.00599457
TTACATGATGCGGAAAGTTGATATCCCTCCGCTTCTTACTCTTTTTTTTTTTCTCCCCCATCATACAGGTGAATATGACCATCTCCCAGAACAGGCCTTCTATATGGTGGGACCCATTGAAGAAGCTGTGGCAAAAGCTGATAAGCTGGCTGAAGAGCATTCATCGTTGAGGGGTCTTTGTCCTCTGTACTGTCTCTCTCCTTGCCCCTAACCCAAAAAGCTTCATTTTTCTGTGTAGGCTGCACAAGAGCCTTGATTGAAGATATATTCTTTCTGAACAGTATTTAAGGTTTCCAATAAAATGTACACCCCTCAGAATTTGTCTGATTCTCTTGGT-	TRUE	FALSE	FALSE	0	1	0	8	0.00599457
TTACATGATGCAGAAAGTTGATATCCCTCCGCTTCTTACTC-TTTTTTTTTTCTCCCCCATCATACAGGTGAATATGACCATCTCCCAGAACAGGCCTTCTATATGGTGGGACCCATTGAAGAAGCTGTGGCAAAAGCTGATAAGCTGGCTGAAGAGCATTCCTCGTTGAGGGGTCTTTGTCCTCTGTACTGTCTCTCTCCTTGCCCCTAACCCAAAAAGCTTCATTTTTCTGTGTAGGCTGCACAAGAGCCTTGATTGAAGATATATTCTTTCTGAACAGTATTTAAGGTTTCCAATAAAATGTACACCCCTCAGAATTTGTCTGATTCTCTTGGT-	TRUE	FALSE	FALSE	0	1	0	8	0.00599457
TTACATGATGCAGAAAGTTGATATCCCTCCGCTTCTTACTC-TTTTTTTTTTCTCCCCCATCATACAGGTGAATATGACCATCTCCCAGAACAGGCCTTCTATATGGTGGGACCCATTGAAGAAGCTGTGGCAAAAGCTGATAAGCTGGCTGAAGCGCATTCATCGTGAGGGGTCTTTGTCCTCTGTACTGTCTCTCTCCTTGCCCCTAACCCAAAAAGCTTCATTTTTCTGTGTAGGCTGCACAAGAGCCTTGATTGAAGATATATTCTTTCTGAACAGTATTTAAGGTTTCCAATAAAATGTACACCCCTCAGAATTTGTCTGATTCTCTTGGT-	FALSE	TRUE	FALSE	0	0	0	8	0.00599457
TTACATGATGCAGAAAGTTGATATCCCTCCGCTTCTTACTCTTTTTTTTTTTCTCCCCCATCAAACAGGTGAATATGACCATCTCCCAGAACAGGCCTTCTATATGGTGGGACCCATTGAAGAAGCTGTGGCAAAAGCTGATAAGCTGGCTGAAGAGCATTCATCGTTGAGGGGTCTTTGTCCTCTGTACTGTCTCTCTCCTTGCCCCTAACCCAAAAAGCTTCATTTTTCTGTGTAGGCTGCACAAGAGCCTTGATTGAAGATATATTCTTTCTGAACAGTATTTAAGGTTTCCAATAAAATGTACACCCCTCAGAATTTGTCTGATTCTCTTGGT-	TRUE	FALSE	FALSE	0	1	0	8	0.00599457
TTACATGATGCAGAAAGTTGATATCCCTCCGCTTCTTACTCTTTTTTTTTTTTCTCCCCCATCATACAGGTGAATATGACCATCTCCCAGAACAGGCCTTCTATATGGTTGGACCCATTGAAGAAGCTGTGGCAAAAGCTGATAAGCTGGCTGAAGAGCATTCATCGTGAGGGGTCTTTGTCCTCTGTACTGTCTCTCTCCTTGCCCCTAACCCAAAAAGCTTCATTTTTCTGTGTAGGCTGCACAAGAGCCTTGATTGAAGATATATTCTTTCTGAACAGTATTTAAGGTTTCCAATAAAATGTACACCCCTCAGAATTTGTCTGATTCTCTTGGT-	FALSE	TRUE	FALSE	0	0	0	8	0.00599457
TTACATGATGCAGAAAGTTGATATCCCTCCGCTTCTTACTC-TTTTTTTTTTCTCCCCCATCATACAGGTGAATATGACCATCTCCCAGAACAGGCCTTTTATATGGTGGGACCCATTGAAGAAGCTGTGGCAAAAGCTGATAAGCTGGCTGAAGAGCATTCATCGTTGAGGGGTCTTTGTCCTCTGTACTGTCTCTCTCCTTGCCCCTAACCCAAAAAGCTTCATTTTTCTGTGTAGGCTGCACAAGAGCCTTGATTGAAGATATATTCTTTCTGAACAGTATTTAAGGTTTCCAATAAAATGTACACCCCTCAGAATTTGTCTGATTCTCTTGGT-	TRUE	FALSE	FALSE	0	1	0	8	0.00599457
TTACATGATGCAGAAAGTTGATATCCCTCCGCTTCTTACTCTTTTTTTTTTTCTCCCCCATCATACAGGTGAATATGACCATCTCCCAGAACAGGCCTTCTATATGGTGGGACCCATTGAAGAAGCTGTGGCAAAAGCTGATAAGCTGGCTGAAGAGCATTCATCGTGAGGGGTCTTTGTCCTCTGTACTGTCTCTCTCTTTGCCCCTAACCCAAAAAGCTTCATTTTTCTGTGTAGGCTGCACAAGAGCCTTGATTGAAGATATATTCTTTCTGAACAGTATTTAAGGTTTCCAATAAAATGTACACCCCTCAGAATTTGTCTGATTCTCTTGGT-	FALSE	TRUE	FALSE	0	0	0	8	0.00599457
TTACATGATGCAGAAAGTTGATATCCCTCCGCTTCTTACTCTTTTTTTTTTTCTCCCCCATCATACAGGTGAATATGACCATCTCCCAGAACAGGCCTTCTATATGGTGGGACCCATTGAAGAAGCTGTGGCAAAAGCTGATAAGCTGGCTGAAGAGCATTCATCGTGTGGGGTCTTTGTCCTCTGTACTGTCTCTCTCCTTGCCCCTAACCCAAAAAGCTTCATTTTTCTGTGTAGGCTGCACAAGAGCCTTGATTGAAGATATATTCTTTCTGAACAGTATTTAAGGTTTCCAATAAAATGTACACCCCTCAGAATTTGTCTGATTCTCTTGGT-	FALSE	TRUE	FALSE	0	0	0	8	0.00599457
TTACATGATGCAGAAAGTTGATATCCCTCCGCTTCTTACTCTTTTTTTTTTTCTCCCCCATCATACAGGTGAATATGACCATCTCCCAGAACAGGCCTTCTATGTGGTGGGACCCATTGAAGAAGCTGTGGCAAAAGCTGATAAGCTGGCTGAAGAGCATTCATCGTTGAGGGGTCTTTGTCCTCTGTACTGTCTCTCTCCTTGCCCCTAACCCAAAAAGCTTCATTTTTCTGTGTAGGCTGCACAAGAGCCTTGATTGAAGATATATTCTTTCTGAACAGTATTTAAGGTTTCCAATAAAATGTACACCCCTCAGAATTTGTCTGATTCTCTTGGT-	TRUE	FALSE	FALSE	0	1	0	8	0.00599457
TTACATGATGCAGAAAGTTGATATCCCTCCGCTTCTTACTCTTTTTTTTTTTCTCCCCCATCATACAGGTGAATATGACCATCTCCCAGAACAGGCCTTCTATATGGTGGGAACCATTGAAGAAGCTGTGGCAAAAGCTGATAAGCTGGCTGAAGAGCATTCATCGTTGAGGGGTCTTTGTCCTCTGTACTGTCTCTCTCCTTGCCCCTAACCCAAAAAGCTTCATTTTTCTGTGTAGGCTGCACAAGAGCCTTGATTGAAGATATATTCTTTCTGAACAGTATTTAAGGTTTCCAATAAAATGTACACCCCTCAGAATTTGTCTGATTCTCTTGGT-	TRUE	FALSE	FALSE	0	1	0	8	0.00599457
TTACATGATGCAGAAAGTTGATATCCCTCCGCTTCTTACTCTTTTTTTTTTTCTCCCCCATCATACAGGTGAATATGACCATCTCCCAGAACAGGCCTTCTATATGGTGGGACCCATTGAAGAAGCTGTGGCAAAAGCTGATAAGCTGGCTGAAGAGCATTCA--------GCTCTTTGTCCTCTGTACTGTCTCTCTCCTTGCCCCTAACCCAAAAAGCTTCATTTTTCTGTGTAGGCTGCACAAGAGCCTTGATTGAAGATATATTCTTTCTGAACAGTATTTAAGGTTTCCAATAAAATGTACACCCCTCAGAATTTGTCTGATTCTCTTGGT-	TRUE	FALSE	FALSE	8	0	0	8	0.00599457
TTACATGATGCAGAAAGTTGATATCCCTCCGCTTCTTACTCTTTTTTTTTTTCTCCCCCATAATACAGGTGAATATGACCATCTCCCAGAACAGGCCTTCTATATGGTGGGACCCATTGAAGAAGCTGTGGCAAAAGCTGATAAGCTGGCTGAAGAGCATTCATCGTGAGGGGTCTTTGTCCTCTGTACTGTCTCTCTCCTTGCCCCTAACCCAAAAAGCTTCATTTTTCTGTGTAGGCTGCACAAGAGCCTTGATTGAAGATATATTCTTTCTGAACAGTATTTAAGGTTTCCAATAAAATGTACACCCCTCAGAATTTGTCTGATTCTCTTGGT-	FALSE	TRUE	FALSE	0	0	0	8	0.00599457
TTACATGATGCAGAAAGTTGATATCCCTCCGCTTCTTACTC-TTTTTTTTTTCTCCCCCATCATACAGGTGAATATGACCATCTCCCAGAACAGGCCTTCTATATGGTGGGACCCATTGAAGAAGCTGTGGCAAAAGCTGATAAGCTGGCTGAAGAGCATTCATCGTTGAGGGGTCTTTGTCCTCTGTACTGTCTCTCTCCTTGCCCCTAACCCAAAAAGCTTCATTTTTCTGTGTAGGCTGCACAAGAGCCTTGATTGAAGATATATTCTTTCTGAACAGTATTTAAGGTTTCCAATAAAATGTACACCCCTCAGAATTTGTCTGATTCTCTTGG--	TRUE	FALSE	FALSE	0	1	0	8	0.00599457
TTACATGATGCAGAAAGTTGATATCCCTCCGCTTCTTACTCTTTTTTTTTTTCTCCCCCATCATACAGGTGAATATGACCATCTCCCAGAACAGGCCTTCTATATGGTGGGACCCATTGAAGAAGCTGTGGCAAAAGCTGATAAGCTGGCTGAAGAGCATTCATCGTTGAGGGGTCTTTGTCCTCTGTACTGTCTCTCTCCTTGCCCCTAACCCAAAAAGCTTCATTTTTCTGTGTAGGCTGCACAAGAGCCTTGATTGAAGATATATTCTTTCTGAACAGTATTTAAGGTTTCCAATAAAATGTACACCCCTCAGAATTTGTCTTATTCTCTTGGT-	TRUE	FALSE	FALSE	0	1	0	8	0.00599457
TTACATGATGCAGAAAGTTGATA-CCCTCCGCTTCTTACTCTTTTTTTTTTTCTCCCCCATCATACAGGTGAATATGACCATCTCCCAGAACAGGCCTTCTATATGGTGGGACCCATTGAAGAAGCTGTGGCAAAAGCTGATAAGCTGGCTGAAGAGCATTCATCGTGAGGGGTCTTTGTCCTCTGTACTGTCTCTCTCCTTGCCCCTAACCCAAAAAGCTTCATTTTTCTGTGTAGGCTGCACAAGAGCCTTGATTGAAGATATATTCTTTCTGAACAGTATTTAAGGTTTCCAATAAAATGTACACCCCTCAGAATTTGTCTGATTCTCTTGGT-	FALSE	TRUE	FALSE	0	0	0	8	0.00599457
TTACATGATGCAGAAAGTTGATATCCCTCCGCTTCTTACTCTTTTTTTTTTTCTCCCCCATCATACGGGTGAATATGACCATCTCCCAGAACAGGCCTTCTATATGGTGGGACCCATTGAAGAAGCTGTGGCAAAAGCTGATAAGCTGGCTGAAGAGCATTCATCGTGAGGGGTCTTTGTCCTCTGTACTGTCTCTCTCCTTGCCCCTAACCCAAAAAGCTTCATTTTTCTGTGTAGGCTGCACAAGAGCCTTGATTGAAGATATATTCTTTCTGAACAGTATTTAAGGTTTCCAATAAAATGTACACCCCTCAGAATTTGTCTGATTCTCTTGGT-	FALSE	TRUE	FALSE	0	0	0	8	0.00599457
TTACATGATGCAGAAAGTTGATATCCCTCCGCTTCTTACTCTTTTTTTTTTTCTCCCCCATCATACAGGTGAATATGACCATCTCCCAGAACAGGCCTTCTATATGGTGGGACCCATTGAAGAGGCTGTGGCAAAAGCTGATAAGCTGGCTGAAGAGCATTCATCGTTGAGGGGTCTTTGTCCTCTGTACTGTCTCTCTCCTTGCCCCTAACCCAAAAAGCTTCATTTTTCTGTGTAGGCTGCACAAGAGCCTTGATTGAAGATATATTCTTTCTGAACAGTATTTAAGGTTTCCAATAAAATGTACACCCCTCAGAATTTGTCTGATTCTCTTGGT-	TRUE	FALSE	FALSE	0	1	0	8	0.00599457
TTACATGATGCAGAAAGTTGATATCCCTCCGCTTCTTACTC-TTTTTTTTTTCTCCCCCATCATACAGGTGAATATGACCATCTCCCAGAACAGGCCTTCTATATGGTGGGACCCATTGAAGAAGCTGTGGCAAAAGCTGATAAGCTGGCTGAAGAGCATTCATCGTTGAGGGGTCTTTGTCCTCTGTACTGTCTCTCTCCTTGCCCCTAACCCAAAAAGCTTCATTTTTCTGTGTAGGCTGCACAAGAGCCTTGATTGAAGATATATTCTTTCTGAACAGTATTTAAGGTTTCCAATAAAATGTACACCCCTCAGAA-TTGTCTGATTCTCTTGGT-	TRUE	FALSE	FALSE	0	1	0	8	0.00599457
TTACATGATGCAGAAAGTTGATATCCCTCCGCTTCTTACTCTTTTTTTTTTTCTCCCCCATCATACAGGTGAATATGACCATCTCCCAGAACCGGCCTTCTATATGGTGGGACCCATTGAAGAAGCTGTGGCAAAAGCTGATAAGCTGGCTGAAGAGCATTCATCGTGAGGGGTCTTTGTCCTCTGTACTGTCTCTCTCCTTGCCCCTAACCCAAAAAGCTTCATTTTTCTGTGTAGGCTGCACAAGAGCCTTGATTGAAGATATATTCTTTCTGAACAGTATTTAAGGTTTCCAATAAAATGTACACCCCTCAGAATTTGTCTGATTCTCTTGGT-	FALSE	TRUE	FALSE	0	0	0	8	0.00599457
TTACATGATGCAGAAAGTTGATATCCCTCCGCTTCTTACTCTTTTTTTTTTTCTCCCCCATCATACAGGTGAATATGACCATCTCCCAGAACAGGCCTTCTATATGGTGGGACCCATTGAAGAAGCTGTGGCAAAAGCTGATAAGCTGGCTGAAGAGCATTCATCGTGAGGGGTCTTTGTCCTCTGTACTGTCTCTCTCCTTGCCCCTAACCCAAAAAGCTTTATTTTTCTGTGTAGGCTGCACAAGAGCCTTGATTGAAGATATATTCTTTCTGAACAGTATTTAAGGTTTCCAATAAAATGTACACCCCTCAGAATTTGTCTGATTCTCTTGGT-	FALSE	TRUE	FALSE	0	0	0	8	0.00599457
TTACATGATGCAGAAAGTTGATATCCTTCCGCTTCTTACTC-TTTTTTTTTTCTCCCCCATCATACAGGTGAATATGACCATCTCCCAGAACAGGCCTTCTATATGGTGGGACCCATTGAAGAAGCTGTGGCAAAAGCTGATAAGCTGGCTGAAGAGCATTCATCGTTGAGGGGTCTTTGTCCTCTGTACTGTCTCTCTCCTTGCCCCTAACCCAAAAAGCTTCATTTTTCTGTGTAGGCTGCACAAGAGCCTTGATTGAAGATATATTCTTTCTGAACAGTATTTAAGGTTTCCAATAAAATGTACACCCCTCAGAATTTGTCTGATTCTCTTGGT-	TRUE	FALSE	FALSE	0	1	0	8	0.00599457
TTACATGATGCAGAAAGTTGATATCCCTCCGCTTCTTACTCTTTTTTTTTTTCTCCCCCATCATACAGGTGAATATGACCATCTCCCAGAACAGGCCTTCTATATGGTGGGACCCATTGAAGAAGCTGTGGCAAAAGCTGATAAGCTGGCTGAAGAGCATTCATCGTGAGGGGTCTTTGTCCTCCGTACTGTCTCTCTCCTTGCCCCTAACCCAAAAAGCTTCATTTTTCTGTGTAGGCTGCACAAGAGCCTTGATTGAAGATATATTCTTTCTGAACAGTATTTAAGGTTTCCAATAAAATGTACACCCCTCAGAATTTGTCTGATTCTCTTGGT-	FALSE	TRUE	FALSE	0	0	0	8	0.00599457
TTACATGATGCAGAAAGTTGATATCCCTCCGCTTCTTACTCTTTTTTTTTTTCTCCCCCATCATACAGGTGAATATGACCATCTCCCAGAACAGGCCTTCTATATGGTGGGGCCCATTGAAGAAGCTGTGGCAAAAGCTGATAAGCTGGCTGAAGAGCATTCATCGTGAGGGGTCTTTGTCCTCTGTACTGTCTCTCTCCTTGCCCCTAACCCAAAAAGCTTCATTTTTCTGTGTAGGCTGCACAAGAGCCTTGATTGAAGATATATTCTTTCTGAACAGTATTTAAGGTTTCCAATAAAATGTACACCCCTCAGAATTTGTCTGATTCTCTTGGT-	FALSE	TRUE	FALSE	0	0	0	8	0.00599457
TTACATGATGCAGAAAGTTGATATCCCTCCGCTTCTTACTCTTTTTTTTTTTCTCCCCCATCATACAGGTGAATATGACCATCTCCCAGAACAGGCCTTCTATATGGTGGGACCCATTGAAGAAGCTGTGGCAAAAGCTGATAAGCTGGCTGAAGAGCATTCATCGTGAGGGGTCTTTGTCCTCTGTACTGTCTCTCTCCTTGCCCCTAACCCAAAAAGCTTCATTTTTCTGTGTAGGCTGTACAAGAGCCTTGATTGAAGATATATTCTTTCTGAACAGTATTTAAGGTTTCCAATAAAATGTACACCCCTCAGAATTTGTCTGATTCTCTTGGT-	FALSE	TRUE	FALSE	0	0	0	8	0.00599457
TTACATGATGCAGAAAGTTGATATCCCTCCGCTTCTTACTC-TTTTTTTTTTCTCCCCCATCATACAGGTGAATATGACCATCTCCCAGAACAGGCCTTCTATATGGTGGGACCCATTGAAGAAGCTGTGGCAAAAGCTGATAAGCTGGCTGAAGAGCATTCATCGTTGAGGGGTCTTTGTCCTCTGTACTGTCTCTCTCCTTGCCCCTAACCCAAAAAGCTTCATTTTTCTGTGTAGGCTGCACAAGAGCCTTGATTGAAGATATATTCTTTCTGAACAGTATTTAAGGTTTCCAATAAAATGTACACCCCTCAG-ATTTGTCTGATTCTCTTGGT-	TRUE	FALSE	FALSE	0	1	0	8	0.00599457
TTACATGATGCAGAAAGTTGATATCCCTCCGCTTCTTACTCTTTTTTTTTTTCTCCCCCATCATACAGGTGAATATGACCATCTCCCAGAACAGGCCTTCTATATGGTGGGACCCATTGAAGAAGCTGTGGCAAAAGCTGATAAGCTGGCTGAAGAGCATTCATCGTGAGGGGTCTTTGTCCTCTGTACTGTCTCTCTCCTTGCCCCTAACTCAAAAAGCTTCATTTTTCTGTGTAGGCTGCACAAGAGCCTTGATTGAAGATATATTCTTTCTGAACAGTATTTAAGGTTTCCAATAAAATGTACACCCCTCAGAATTTGTCTGATTCTCTTGGT-	FALSE	TRUE	FALSE	0	0	0	8	0.00599457
TTACATGATGCAGAAAGTTGATATCCCTCCGCTTCTTACTC-TTTTTTTTTTCTCCCCCATCATACAGGTGAATATGACCATCTCCCAGAACAGGCCTTCTATATGGTGGGACCCATTGAAGAAGCTGTGGCAAAAGCTGATAAACTGGCTGAAGAGCATTCATCGTTGAGGGGTCTTTGTCCTCTGTACTGTCTCTCTCCTTGCCCCTAACCCAAAAAGCTTCATTTTTCTGTGTAGGCTGCACAAGAGCCTTGATTGAAGATATATTCTTTCTGAACAGTATTTAAGGTTTCCAATAAAATGTACACCCCTCAGAATTTGTCTGATTCTCTTGGT-	TRUE	FALSE	FALSE	0	1	0	8	0.00599457
TTACATGATGCAGAAAGTTGATATCCCTCCGCTTCTTACTC--TTTTTTTTTCTCCCCCATCATACAGGTGAATATGACCATCTCCCAGAACAGGCCTTCTATATGGTGGGACCCATTGAAGAAGCTGTGGCAAAAGCTGATAAGCTGGCTGAAGAGCATTCATCGTGGGGATCCGACTATAAGGACCACGACGGAGACTACAAGGATCATGATATTGATTACAAAGACGATGACGATAAGTAAGAGGGGTCTTTGTCCTCTGTACTGTCTCTCTCCTTGCCCCCCAAACTGAGGGGTCTTTGTCCTCTGTACTGTCTCTCTCCTTGCCCCTAACCCAAAAAGCTTCATTTTTCTGTGTAGGCTGCACAAGAGCCTTGATTGAAGATATATTCTTTCTG…	FALSE	FALSE	FALSE	3	124	0	8	0.00599457
TTACATGATGCAGAAAGTTGATATCCCTCCGCTTCTTACTC-TTTTTTTTTTCTCCCCCATCATACAGGTGAATATGACCATCTCCCAGAACAGGCCTTCTATATGGTGGGACCCATTGAAGAAGCTGTGGCAAAAGCCGATAAGCTGGCTGAAGAGCATTCATCGTGAGGGGTCTTTGTCCTCTGTACTGTCTCTCTCCTTGCCCCTAACCCAAAAAGCTTCATTTTTCTGTGTAGGCTGCACAAGAGCCTTGATTGAAGATATATTCTTTCTGAACAGTATTTAAGGTTTCCAATAAAATGTACACCCCTCAGAATTTGTCTGATTCTCTTGGT-	FALSE	TRUE	FALSE	0	0	0	8	0.00599457
TTACATGATGCAGAAAGTTGATATCCCTCCGCTTCTTACTC-TTTTTTTTTTCTCCCCCATCATACAGGTGAATATGACCATCTCCCAGAACAGGCCTTCTATATGGTGGGACCCATTGAAGAAGCTGTGGCAAA---------------------------------AGGGGTCTTTGTCCTCTGTACTGTCTCTCTCCTTGCCCCTAACCCAAAAAGCTTCATTTTTCTGTGTAGGCTGCACAAGAGCCTTGATTGAAGATATATTCTTTCTGAACAGTATTTAAGGTTTCCAATAAAATGTACACCCCTCAGAATTTGTCTGATTCTCTTGGT-	TRUE	FALSE	FALSE	33	0	0	8	0.00599457
TTACATGATGCAGAAAGTTGATATCCCTCCGCTTCTTACTCTTTTTTTTTTTCTCCCCCATCATACAGGTGAATATGACCATCTCCCAGAACAGGCCTTCTATATGGTGGGACCCATTAAAGAAGCTGTGGCAAAAGCTGATAAGCTGGCTGAAGAGCATTCATCGTGAGGGGTCTTTGTCCTCTGTACTGTCTCTCTCCTTGCCCCTAACCCAAAAAGCTTCATTTTTCTGTGTAGGCTGCACAAGAGCCTTGATTGAAGATATATTCTTTCTGAACAGTATTTAAGGTTTCCAATAAAATGTACACCCCTCAGAATTTGTCTGATTCTCTTGGT-	FALSE	TRUE	FALSE	0	0	0	8	0.00599457
TTACATGATGCAGAAAGTTGATATCCCTCCGCTTCTTACTCTTTTTTTTTTTCTCCCCCATCATACAGGTGAATATGACCATCTCCCAGAACAGGCCTTCTATATGGTGGGACCCATTGAAGAAGCTGTGGCAAAAGCTGATAAGCTGGCTGAAGAGCATTCATCGTGAGGGGTCTTTGTCCTCTGTACTGTCTCTCTCCTTGCTCCTAACCCAAAAAGCTTCATTTTTCTGTGTAGGCTGCACAAGAGCCTTGATTGAAGATATATTCTTTCTGAACAGTATTTAAGGTTTCCAATAAAATGTACACCCCTCAGAATTTGTCTGATTCTCTTGGT-	FALSE	TRUE	FALSE	0	0	0	8	0.00599457
TTACATGATGCAGAAAGTTGATATCCCTCCGCTTCTTACTCTTTTTTTTTTTCTCCCCCATCATACAGGTGAATATGACCATCTCCCAGAACAGGCCTTCTATATGGTGGGACCCATTGAAGAAGCTGTGGCAAAAGCTGATAAGCTGGCTGAAGAGCATTCATCGTGCCTGGCGTGCTGCGATTGATGGGGTCACAAAGAGTCGGACACGACGAGGGGTCTTTGTCCTCTGTACTGTCTCTCTCCTTGCCCCTAACCCAAAAAGCTTCATTTTTCTGTGTAGGCTGCACAAGAGCCTTGATTGAAGATATATTCTTTCTGAACAGTATTTAAGGTTTCCAATAAAATGTACACCCCTCAGAATTTGTCTGATTCTCTTGGT-	TRUE	FALSE	FALSE	0	46	0	8	0.00599457
TTACATGATGCAGAAAGTTGATATCCCTCCGCTTCTTACTCTTTTTTTTTTTCTCCCCCATCATACAGGTGAATATGACCATCTCCCAGAACAGGCCTTCTATATGGTGGGACCCATTGAAGAAGCTGTGGCAAAAGCTGATAAGCTGGCTGAAGAGCATTCATCGTGGGGATCCGACTATAAGGACCACGACGGAGACTACAAGGATCATGATATTGATTACAAAGACGATGACGATAAGTAAGAGGGGTCTTTGTCCTCTGTACTGTCTCTCTCCTTGCCCCTAACCCAAAAAGCTTCATTTTTCTGTGTAGGCTGCACAAGAGCCTTGATTGAAGATATATTCTTTCTGAACAGTATTTAAGGTTTCCAATAAAATGTACACCCCT-AGAATTTGT…	FALSE	FALSE	TRUE	2	77	0	8	0.00599457
TTACATGATGCAGAAAGTTGATATCCCTCCGCTTCTTACTCTTTTTTTTTTTCTCCCCCATCATACAGGTGAATATGACCATCTCCCAGAACAGGCCTTCTATATGGTGGGACCCATTGAAGAAGCTGTGGCAAAAGCTGATAAGCTGGCTGAAGAGCATTCATCGTGAGGGGTCTTTGTCCTCTGTACTGTCTCTCTCCTTGCCCCTAACCCAAAAAGCTTCATTTTTCTGTGTAGGCTGCACAAGAGCCTTGATTGGAGATATATTCTTTCTGAACAGTATTTAAGGTTTCCAATAAAATGTACACCCCTCAGAATTTGTCTGATTCTCTTGGT-	FALSE	TRUE	FALSE	0	0	0	8	0.00599457
TTACATGATGCAGAAAGTTGATATCCCTCCGCTTCTTACTC-TTTTTTTTTTCTCCCCCATCATACAGGTGAATATGACCATCTCCCAGAACAGGCCTTCTATATGGTGGGACCCATTGAAGAAGCTGTGGCAAAAGCTGATAAGCTGGCTGAAGAGCATTCATCGTGGGGATCCGACTATAAGGACCACGACGGAGACTACAAGGATCATGATATTGATTACAAAGACGATGACGATAAGTAAGAGTGGTCTTTGTCCTCTGTACTGTCTCTCTCCTTGCCCCTAACCCAAAAAGCTTCATTTTTCTGTGTAGGCTGCACAAGAGCCTTGATTGAAGATATATTCTTTCTGAACAGTATTTAAGGTTTCCAATAAAATGTACACCCCTCAGAATTTGT…	FALSE	FALSE	FALSE	2	77	1	8	0.00599457
TTACATGATGCAGAAAGTTGATATCCCTCCGCTTCTTACTCTTTTTTTTTTTCTCCCCCATCATACAGGTGAATATGACCATCTCCCAGAACAGGCCTTCTATCTGGTGGGACCCATTGAAGAAGCTGTGGCAAAAGCTGATAAGCTGGCTGAAGAGCATTCATCGTGAGGGGTCTTTGTCCTCTGTACTGTCTCTCTCCTTGCCCCTAACCCAAAAAGCTTCATTTTTCTGTGTAGGCTGCACAAGAGCCTTGATTGAAGATATATTCTTTCTGAACAGTATTTAAGGTTTCCAATAAAATGTACACCCCTCAGAATTTGTCTGATTCTCTTGGT-	FALSE	TRUE	FALSE	0	0	0	8	0.00599457
TTACATGATGCAGAAAGTTGATATCCCTCCGCTTCTTACTCTTTTTTTTTTTCTCCCCCATCATACAGGTGAATATGACCATCTCCCAGAACAGGCCTTCTATATGGTGGGACCCATTGAAGAAGCTGTGGCAAAAGCTGGTAAGCTGGCTGAAGAGCATTCATCGTTGAGGGGTCTTTGTCCTCTGTACTGTCTCTCTCCTTGCCCCTAACCCAAAAAGCTTCATTTTTCTGTGTAGGCTGCACAAGAGCCTTGATTGAAGATATATTCTTTCTGAACAGTATTTAAGGTTTCCAATAAAATGTACACCCCTCAGAATTTGTCTGATTCTCTTGGT-	TRUE	FALSE	FALSE	0	1	0	8	0.00599457
TTACATGATGCAGAAAGTTGATATCCCTCCGCTTCTTACTC-TTTTTTTTTTCTCCCCCATCATACAGGTGAATATGACCATCTCCCAGAACAGGCCTTCTATATGGTGGGACCCATTGAAGAAGCTGTGGCAAAAGCTGATAAGCTGGCTGAAGAGCATTCATCGTGGGGATCCGACTATAAGGACCACGACGGAGACTACAAGGATCATGATATTGATTACAAAGACGATGACGATAAGTAAGAGGTGTCTTTGTCCTCTGTACTGTCTCTCTCCTTGCCCCTAACCCAAAAAGCTTCATTTTTCTGTGTAGGCTGCACAAGAGCCTTGATTGAAGATATATTCTTTCTGAACAGTATTTAAGGTTTCCAATAAAATGTACACCCCTCAGAATTTGT…	FALSE	FALSE	FALSE	2	77	1	8	0.00599457
TTACATGATGCAGAAAGTTGATATCCCTCCGCTTCTTACTCTTTTTTTTTTTCTCCCCCATCATACAGGTGAATATGACCATCTCCCAGAACAGGCCTTCTATATGGTGGGACCCATTGAAGAAGCTGTGGCAAAAGCTGATAAGCTGGCTGAAGAGCATTCATCGTTGAGGGGTCTTTGTCCTCTGTACTGTCTCTCTCCTTGCCCCTAACCCAAAAAGCTTCATTTTTCTGTGTAGGCTGCACAAGAGCCTTGATTGAAGATATATTCTTTCTGAACAGTATTTAAGGTTTCTAATAAAATGTACACCCCTCAGAATTTGTCTGATTCTCTTGGT-	TRUE	FALSE	FALSE	0	1	0	8	0.00599457
TTACATGATGCAGAAAGTTGATATCCCTCCGCTTCTTACTC-TTTTTTTTTTCTCCCCCATCATACAGGTGAATATGACCATCTCCCAGAACAGGCCTTCTATATGGTGGGACCCATTGAAGAAGCTGTGGCAAAAGCTGATAAGCTGGCTGAAGAGCTTTCATCGTTGAGGGGTCTTTGTCCTCTGTACTGTCTCTCTCCTTGCCCCTAACCCAAAAAGCTTCATTTTTCTGTGTAGGCTGCACAAGAGCCTTGATTGAAGATATATTCTTTCTGAACAGTATTTAAGGTTTCCAATAAAATGTACACCCCTCAGAATTTGTCTGATTCTCTTGGT-	TRUE	FALSE	FALSE	0	1	0	8	0.00599457
TTACATGATGCAGAAAGTTGATATCCCTCCGCTTCTTACTCTTTTTTTTTTTCTCCCCCATCATACAGGTGAATATGACCATCTCCCAGAACAGGCCTTCTATATGGTGGGACCCATTGAAGAAGCTGTGGCAAAAGCTGATAAGCTGGCTGAAGAGCATTCATCGTGAGGGGTCTTTGTCCTCTGTACTGTCTCTCTCCTTGCCCCTCACCCAAAAAGCTTCATTTTTCTGTGTAGGCTGCACAAGAGCCTTGATTGAAGATATATTCTTTCTGAACAGTATTTAAGGTTTCCAATAAAATGTACACCCCTCAGAATTTGTCTGATTCTCTTGGT-	FALSE	TRUE	FALSE	0	0	0	8	0.00599457
TTACATGATGCAGAAAGTTGATATCCCTCCGCTTCTTACTCTTTTTTTTTTTCTCCCCCATCATACAGGTGAATATGACCATCTCCCAGAACAGGCCTTCTATATGGTGGGACCCATTGAAGAAGCTGTGGCAAAAGCTGATAAGCTGGCTGAAGAGCATTAATCGTGGGGATCCGACTATAAGGACCACGACGGAGACTACAAGGATCATGATATTGATTACAAAGACGATGACGATAAGTAAGAGGGGTCTTTGTCCTCTGTACTGTCTCTCTCCTTGCCCCTAACCCAAAAAGCTTCATTTTTCTGTGTAGGCTGCACAAGAGCCTTGATTGAAGATATATTCTTTCTGAACAGTATTTAAGGTTTCCAATAAAATGTACACCCCTCAGAATTTGT…	FALSE	FALSE	TRUE	1	77	1	8	0.00599457
TTACATGATGCAGAAAGTTGATATCCCTCCGCTTCTTACTCTTTTTTTTTTTTCTCCCCCATCATACAGGTGAATATGACCATCTCCCAGAACAGGCCTTCTATATGGTGGGACCCATTGAAGAAGCTGTGGCAAAAGCTGATAAGCTGGC-------------------GGGGTCTTTGTCCTCTGTACTGTCTCTCTCCTTGCCCCTAACCCAAAAAGCTTCATTTTTCTGTGTAGGCTGCACAAGAGCCTTGATTGAAGATATATTCTTTCTGAACAGTATTTAAGGTTTCCAATAAAATGTACACCCCTCAGAATTTGTCTGATTCTCTTGGT-	TRUE	FALSE	FALSE	19	0	0	8	0.00599457
TTACATGATGTAGAAAGTTGATATCCCTCCGCTTCTTACTCTTTTTTTTTTTCTCCCCCATCATACAGGTGAATATGACCATCTCCCAGAACAGGCCTTCTATATGGTGGGACCCATTGAAGAAGCTGTGGCAAAAGCTGATAAGCTGGCTGAAGAGCATTCATCGTGAGGGGTCTTTGTCCTCTGTACTGTCTCTCTCCTTGCCCCTAACCCAAAAAGCTTCATTTTTCTGTGTAGGCTGCACAAGAGCCTTGATTGAAGATATATTCTTTCTGAACAGTATTTAAGGTTTCCAATAAAATGTACACCCCTCAGAATTTGTCTGATTCTCTTGGT-	FALSE	TRUE	FALSE	0	0	0	8	0.00599457
TTACATGATGCAGAAAGTTGATATCCCTCCGCTTCTTACTCTTTTTTTTTTTCTCCCCCATCATACAGGTGAATATGACCATCTCCCAGAACAGGCCTTCTATATGGTGGGACCCATTGAAGAAGCTATGGCAAAAGCTGATAAGCTGGCTGAAGAGCATTCATCGTTGAGGGGTCTTTGTCCTCTGTACTGTCTCTCTCCTTGCCCCTAACCCAAAAAGCTTCATTTTTCTGTGTAGGCTGCACAAGAGCCTTGATTGAAGATATATTCTTTCTGAACAGTATTTAAGGTTTCCAATAAAATGTACACCCCTCAGAATTTGTCTGATTCTCTTGGT-	TRUE	FALSE	FALSE	0	1	0	8	0.00599457
TTACATGATGCAGAAAGTTGATATCCCTCCGCTTCTTACTCTTTTTTTTTTTCTCCCCCATCATACAGGTGAATATGACCATCTCCCAGAACAGGCCTTCTATATGGTGGGACCCATTGAAGAAGCTGTGGCAAAAGCTGATAAGCTGGCTGAAGAGCATTCATCGTGAGGGGTCTTTGTCCTCTGTACTGTCTCTCTCCTTGCCCCCAACCCAAAAAGCTTCATTTTTCTGTGTAGGCTGCACAAGAGCCTTGATTGAAGATATATTCTTTCTGAACAGTATTTAAGGTTTCCAATAAAATGTACACCCCTCAGAATTTGTCTGATTCTCTTGGT-	FALSE	TRUE	FALSE	0	0	0	8	0.00599457
TTACATGATGCAGAAAGTTGATATCCCTCCGCTTCTTACTC-TTTTTTTTTTCTCCCCCATCATACAGGTGAATATGACCATCTCCCAGAACAGGCCTTCTATATGGTGGGACCCATTGAAGAAGCTGTGGCAAAAGCTGATAAGCTGGCTGAAGAGCATTCATCGTTGAGGGGTCTTTGTCCTCTGTACTGTCTCTCTCCTTGCCCCTAACCCAAAAAGCTTCATTTTTCTGTGTAGGCTGCACAAGAGCCTTGATTGAAGATATATTCTTTCTGAACAGTATTTAAGGTTTTCAATAAAATGTACACCCCTCAGAATTTGTCTGATTCTCTTGGT-	TRUE	FALSE	FALSE	0	1	0	8	0.00599457
TTACATGATGCAGAAAGTTGATATCCCTCCGCTTCTTACTCTTTTTTTTTTTCTCCCCCATCATACAGGTGAATATGACCATCTCCCAGAACAGGCCTTCTATATGGTGGGACCCATTGAAGAAGCTGTGGCAAAAGCTGATAAGCTGGCTGAAGAGCATTCATCGTGAGGGGTCTTTGTCCTCTGTACTGTCTCTCTCCTTGCCCCTAACCCAAAAAGCTTCATTTTTCTGTGTAGGCTGCACAAGAGCCTTTATTGAAGATATATTCTTTCTGAACAGTATTTAAGGTTTCCAATAAAATGTACACCCCTCAGAATTTGTCTGATTCTCTTGGT-	FALSE	TRUE	FALSE	0	0	0	8	0.00599457
TTACATGATGCAGAAAGTTGATATCCCTCCGCTTCTTACTCTTTTTTTTTTTCTCCCCCATCATACAGGTGAATATGACCATCTCCCAGAACAGGCCTTCTATATGGTGGGACCCATTGAAGAAGCTGTGGCAAAAGCTGATAAGCTGGCTGAAGAGCATTCATCGTGGGGATCCGACTATAAGGACCACGACGGAGACTACAAGGATCATGATATTGATTACAAAGACGATGACGATAAGTAAGAGGGGTCTTTGTCCTCTGTACTGTCTCTCTCCTTGCCCCTAACCCAAAAAGCTTCATTTTTCTGTGTAGGCTGCACAAGAGCCTTGATTGAAGATATATTCTTTCTGAACAGTATTTAAGGTTTCCAATAAAATGTACA-CCCTCAGAATTTGT…	FALSE	FALSE	TRUE	2	77	0	8	0.00599457
TTACATGATGCAGAAAGTTGATATCCCTCCGCTTCTTACTCTTTTTTTTTTTCTCTCCCATCATACAGGTGAATATGACCATCTCCCAGAACAGGCCTTCTATATGGTGGGACCCATTGAAGAAGCTGTGGCAAAAGCTGATAAGCTGGCTGAAGAGCATTCATCGTGAGGGGTCTTTGTCCTCTGTACTGTCTCTCTCCTTGCCCCTAACCCAAAAAGCTTCATTTTTCTGTGTAGGCTGCACAAGAGCCTTGATTGAAGATATATTCTTTCTGAACAGTATTTAAGGTTTCCAATAAAATGTACACCCCTCAGAATTTGTCTGATTCTCTTGGT-	FALSE	TRUE	FALSE	0	0	0	8	0.00599457
TTACATGATGCTGAAAGTTGATATCCCTCCGCTTCTTACTCTTTTTTTTTTTCTCCCCCATCATACAGGTGAATATGACCATCTCCCAGAACAGGCCTTCTATATGGTGGGACCCATTGAAGAAGCTGTGGCAAAAGCTGATAAGCTGGCTGAAGAGCATTCATCGTTGAGGGGTCTTTGTCCTCTGTACTGTCTCTCTCCTTGCCCCTAACCCAAAAAGCTTCATTTTTCTGTGTAGGCTGCACAAGAGCCTTGATTGAAGATATATTCTTTCTGAACAGTATTTAAGGTTTCCAATAAAATGTACACCCCTCAGAATTTGTCTGATTCTCTTGGT-	TRUE	FALSE	FALSE	0	1	0	8	0.00599457
TTACATGATGCAGAAAGTTGATATCCCTCCGCTTCTTACTCTTTTTTTTTTTTCTCCCCCATCATACAGGTGAATATGACCATCTCCCAGAACAGGCCTTCTATATGGTGGGACCCATTGAAGAAGCTGTGGCAAAAGCTGATAAGCTGGCTGAAGAGCATTCATCGATATCGAGGGGTCTTTGTCCTCTGTACTGTCTCTCTCCTTGCCCCTAACCCAAAAAGCTTCATTTTTCTGTGTAGGCTGCACAAGAGCCTTGATTGAAGATATATTCTTTCTGAACAGTATTTAAGGTTTCCAATAAAATGTACACCCCTCAGAATTTGTCTGATTCTCTTGGT-	TRUE	FALSE	FALSE	0	4	1	8	0.00599457
TTACATGATGCAGAAAGTTGATATCCCTCCGCTTCTTACTC-TTTTTTTTTTCTCCCCCATCATACAGGTGAATATGACCATCTCCCAGAACAGGCCTTTTATATGGTGGGACCCATTGAAGAAGCTGTGGCAAAAGCTGATAAGCTGGCTGAAGAGCATTCATCGTGAGGGGTCTTTGTCCTCTGTACTGTCTCTCTCCTTGCCCCTAACCCAAAAAGCTTCATTTTTCTGTGTAGGCTGCACAAGAGCCTTGATTGAAGATATATTCTTTCTGAACAGTATTTAAGGTTTCCAATAAAATGTACACCCCTCAGAATTTGTCTGATTCTCTTGGT-	FALSE	TRUE	FALSE	0	0	0	8	0.00599457
TTACATGATGCAGAAAGTTGATATCCCTCCGCTTCTTACTCTTTTTTTTTTTCTCCCCCATCATACAGGTGAATATGACCATCTCCCAGAACAGGCCTTCTATATGGTGGGACCCATTGAAGAAGCTGTGGCAAAAGCTGATAAGCTGGCTGAAGAGCATTCATCGTGGGGATCCGACTATAAGGACCACGACGGAGACTACAAGGATCATGATATTGATTACAAAGACGATGACGATAAGTAAGAGGGGTCTTTGTCCTCTGTACTGTCTCTCTCCTTTCCCCTAACCCAAAAAGCTTCATTTTTCTGTGTAGGCTGCACAAGAGCCTTGATTGAAGATATATTCTTTCTGAACAGTATTTAAGGTTTCCAATAAAATGTACACCCCTCAGAATTTGT…	FALSE	FALSE	TRUE	1	77	1	8	0.00599457
TTACATGATGCAGAAAGTTGATATCCCTCCGCTTCTTACTCTTTTTTTTTTTCTCCCCCATCATACAGGTGAATATGACCATCTCCCAGAACAGGCCTTCTATATGGTGGGACCCATTGAAGAAGCTGTGGCAAAAGCTGATAAGCTGGCTGAAGAGCATTCATCGTTGAGGGGTCTTTGTCCTCTGTACTGTCTCTCTCCTTGCCCCTAACCCAAAAAGCTTCATTTTTCTGTGTAGGCTGCACAAGAGCCTTGATTGAAGATATATTCTTTCTGAACAGTATTTAAGGTTTCCAATAAAATGTACACCCCTCAGAATTTGTCTGA-TCTCTTGGT-	TRUE	FALSE	FALSE	0	1	0	8	0.00599457
TTACATGATGCAGAAAGTTGATATCCCTCCGCTTCTTACTCTTTTTTTTTTTTCTCCCCCATCATACAGGTGAATATGACCATCTCCCAGAACAGGCCTTCTTTATGGTGGGACCCATTGAAGAAGCTGTGGCAAAAGCTGATAAGCTGGCTGAAGAGCATTCATCGTTGAGGGGTCTTTGTCCTCTGTACTGTCTCTCTCCTTGCCCCTAACCCAAAAAGCTTCATTTTTCTGTGTAGGCTGCACAAGAGCCTTGATTGAAGATATATTCTTTCTGAACAGTATTTAAGGTTTCCAATAAAATGTACACCCCTCAGAATTTGTCTGATTCTCTTGGT-	TRUE	FALSE	FALSE	0	1	0	8	0.00599457
TTACATGATGCAGAAAGTTGATATCCCTCCGCTTCTTACTC-TTTTTTTTTTCTCCCCCATCATACAGGTGAATATGACCATCTCCCAGAACAGGCCTTCTATATGGTGGGACCCATTGAAGAAGCTGTGGCAAAAGCTGATAAGCTGGCTGAAGAGCATTCATCGTGGGGATCCGACTATAAGGACCACGACGGGGACTACAAGGATCATGATATTGATTACAAAGACGATGACGATAAGTAAGAGGGGTCTTTGTCCTCTGTACTGTCTCTCTCCTTGCCCCTAACCCAAAAAGCTTCATTTTTCTGTGTAGGCTGCACAAGAGCCTTGATTGAAGATATATTCTTTCTGAACAGTATTTAAGGTTTCCAATAAAATGTACACCCCTCAGAATTTGT…	FALSE	FALSE	FALSE	2	77	0	7	0.00524525
TTACATGATGCAGAAAGTTGATATCCCTCCGCTTCTTACTCTTTTTTTTTTTCTCCCCCATCATACAGGTGAATATGACCATCTCCCAGAACAGGCCTTCTATATGGTGGGACCCATTGAAGAAGCTGTGGCAAAAGCTGATAAGCTGGCTGAAGAGCATTCATCGTTGAGGGGTCTTTGTCCTCTGTACTGTCTCTCTCCTTGCCCCTAACCCAAAAAGCTTCATTTTTCTGTGTAGGCTGCACAAGAGCCTTGATTGAAGATATATTCTTTCTGAACAGTATTTAATGTTTCCAATAAAATGTACACCCCTCAGAATTTGTCTGATTCTCTTGGT-	TRUE	FALSE	FALSE	0	1	0	7	0.00524525
TTACATGATGCAGAAAGTTGATATCCCTCCGCTTCTTACTCTTTTTTTTTTTCTCCCCCATCATACAGGTGAATATGACCATCTCCCAGAACAGGCCTTCTATATGGTGGGACCCATTGAAGAAGCTGTGGCAAAAGCTGATAAGCTGGCTGAAGAGCATTCATCGTTGAGGGGTCTTTGTCCTCTGTACTGTCTCTCTCCTTGCCCCTAACCCAAAAAGCTTCATTTTTCTGTGTAGGCTGCACAAGAGCCTTGATTGAAGATATATTCTTTCCGAACAGTATTTAAGGTTTCCAATAAAATGTACACCCCTCAGAATTTGTCTGATTCTCTTGGT-	TRUE	FALSE	FALSE	0	1	0	7	0.00524525
TTACATGATGCAGAAAGTTG-TATCCCTCCGCTTCTTACTCTTTTTTTTTTTCTCCCCCATCATACAGGTGAATATGACCATCTCCCAGAACAGGCCTTCTATATGGTGGGACCCATTGAAGAAGCTGTGGCAAAAGCTGATAAGCTGGCTGAAGAGCATTCATCGTGAGGGGTCTTTGTCCTCTGTACTGTCTCTCTCCTTGCCCCTAACCCAAAAAGCTTCATTTTTCTGTGTAGGCTGCACAAGAGCCTTGATTGAAGATATATTCTTTCTGAACAGTATTTAAGGTTTCCAATAAAATGTACACCCCTCAGAATTTGTCTGATTCTCTTGGT-	FALSE	TRUE	FALSE	0	0	0	7	0.00524525
TTACATGATGCAGAAAGTTGATATCCCTCCGCTTCTTACTCTTTTTTTTTTTCTCCCCCATCATACAGGTGAATATGACCATCTCCCAGAACAGGCCTTCTATATGGTGGGACCCATTGAAGAAGCTGTGGCAAAAGCTGATAAGCTGGCTGAAGAGCATTCATCGTTGAGGGGTCTTTGTCCTCTGTACTGTCTCTCTCCTTGCCCCTAACCCAAAAAGCTTCATTTTTCTGTGTAGGCTGCACAAGAGCCTTGATTGAAGATATATTCTTTCTGAACAGTATTTAAGGTTTTCAATAAAATGTACACCCCTCAGAATTTGTCTGATTCTCTTGGT-	TRUE	FALSE	FALSE	0	1	0	7	0.00524525
TTACATGATGCAGAAAGTTGATATCCCTCCGCTTCTTACTCTTTTTTTTTTTCTCCCCCATCATACAGGTGAATATGACCATCTCCCAGAACAGGCCTTCTATATGGTGGGACCCATTGAAGAAGCTGTGGCAAAAGCTGATAAGCTGGCTGAAGAGCATTCATCGTTGAGGGGTCTTTGTCCTCTGTACTGTCTCTCTCCTTGCCCCTAACCCAAAAAGCTTCATTTTTCTGTGTAGGCTGCACAAGAGCCTTGATTGAAGATATATTCTTTCTGAACAGTATTTAAGGTTTCCAATAAAATGTACATCCCTCAGAATTTGTCTGATTCTCTTGGT-	TRUE	FALSE	FALSE	0	1	0	7	0.00524525
TTACATGATGCAGAAAGTTGATATCCCTCCGCTTCTTACTCTTTTTTTTTTTCTCCCCCATCATACAGGTGAATATGACCATCTCCCAGAACAGGCCTTCTATATGGTGGGACCCATTGAAGAAGCTGTGGCAAAAGCTGATAAGCTGGCTGAAGAGCATTCATCGTGAGGGGTCTTTGTCCTCTGTACTGTCTCTCTCCTTGCCCCTAACCCAAAAAGCTTCATTTTTCTGTGTAGGCTGCACAAGAGCCTTGATTGAAGATATATTCTTTCTGAACAGTATTTAAGATTTCCAATAAAATGTACACCCCTCAGAATTTGTCTGATTCTCTTGGT-	FALSE	TRUE	FALSE	0	0	0	7	0.00524525
TTACATGATGCAGAAAGTTGATATCCCTCCGCTTCTTACTCTTTTTTTTTTTCTCCCCCATCATACAGGTGAATATGACCATCTCCCAGAACAGGCCTTCTATATGGTGGGACCCATTGAAGAAGCTGTGGCAAAAGCTGATAAGCTGGCTGAAGAGCATTCATCGTTGAGGGGTCTTTGTCCTCTGTACTGTCTCTCTCCTTGCCCCTAACCCAAAAAGCTTCATTTTTCTGTGTAGGCTGCACAAGAGCCTTGATTGAAGATATATTCTTTCTGATCAGTATTTAAGGTTTCCAATAAAATGTACACCCCTCAGAATTTGTCTGATTCTCTTGGT-	TRUE	FALSE	FALSE	0	1	0	7	0.00524525
TTACATGATGCAGAAAGTTGATATCCCTCCGCTTCTTACTCTTTTTTTTTTTCTCCCCCATCATACAGGTGAATATGACCATCTCCCAGAACAGGCCTTCTATATGGTGGGACCCATTGAAGAAGCTGTGGCAAAAGCTGATAAGCTGGCTGAAGAGCATTCATCGTGAGGGGTCTTTGTCCTCTGTACCGTCTCTCTCCTTGCCCCTAACCCAAAAAGCTTCATTTTTCTGTGTAGGCTGCACAAGAGCCTTGATTGAAGATATATTCTTTCTGAACAGTATTTAAGGTTTCCAATAAAATGTACACCCCTCAGAATTTGTCTGATTCTCTTGGT-	FALSE	TRUE	FALSE	0	0	0	7	0.00524525
TTACATGATGCAGAAAGTTGATATCCCTCCGCTTCTTACTCTTTTTTTTTTTCTCCCCCATCATACAGGTGAATATGACCATCTCCCAGAACAGGCCTTCTATATGGTGGGACCCATTGAAGAAGCTGTGACAAAAGCTGATAAGCTGGCTGAAGAGCATTCATCGTGAGGGGTCTTTGTCCTCTGTACTGTCTCTCTCCTTGCCCCTAACCCAAAAAGCTTCATTTTTCTGTGTAGGCTGCACAAGAGCCTTGATTGAAGATATATTCTTTCTGAACAGTATTTAAGGTTTCCAATAAAATGTACACCCCTCAGAATTTGTCTGATTCTCTTGGT-	FALSE	TRUE	FALSE	0	0	0	7	0.00524525
TTACATGATGCAGAAAGTTGATATCCCTCCGCTTCTTACTCTTTTTTTTTTTCTCCCCCATCATACAGGTGAATATGACCATCTCCCAGAACAGGCCTTCTATATGGTGGGACCCATTGAAGAAGCTGTGGCAAAAGCTGATAAGCTGGCTGAAGAGCATTCATCGTTGAGGGGTCTTTGTCCTCTGTACTGTCTCTCTCCTTGCCCCTAACCCAAAAAGCTTCATTTTTCTGTGTAGGCTGCACAAGAGCCTTGATTGAAGATATATTCTTTCTGAACAGTATTTAAGGTTTCCAATAAAATGTATACCCCTCAGAATTTGTCTGATTCTCTTGGT-	TRUE	FALSE	FALSE	0	1	0	7	0.00524525
TTACATGATGCAGAAAGTTGATATCCCTCCGCTTCTTACTCTTTTTTTTTTTCTCCCCCATCATACAGGTGAATATGACCATCTCCCAGAACAGGCCTTCTATATGGTGGGACCCATTGAAGAAGCTGTGGCAAAAGCTGAT--------------------------AGGGGTCTTTGTCCTCTGTACTGTCTCTCTCCTTGCCCCTAACCCAAAAAGCTTCATTTTTCTGTGTAGGCTGCACAAGAGCCTTGATTGAAGATATATTCTTTCTGAACAGTATTTAAGGTTTCCAATAAAATGTACACCCCTCAGAATTTGTCTGATTCTCTTGGT-	TRUE	FALSE	FALSE	26	0	0	7	0.00524525
TTACATGATGCAGAAAGTTGATATCCCTCCGCTTCTTACTC-TTTTTTTTTTCTCCCCCATCATACAGGTGAATATGACCATCTCCCAGAACAGGCCTTCTATATGGTGGGACCCATTGAAGAAGCTGTGGCAAAAGCTGATAAGCTGGCTGAAGAGCATTCATCGTTGAGGGGTCTTTGTCCTCTGTACTGTCTCTCTCCTTGCCCCTAACCCAAAAAGCTTCATTTTTCTGTGTAGGCTGCACAAGAGCCTTGATTGAAGATATATTCTTTCTGAACAGTATTTAAGGTTTCCAATAAAATGTACACCCCTCAGAATTTGTCTG-TTCTCTTGGT-	TRUE	FALSE	FALSE	0	1	0	7	0.00524525
TTACATGATGCAGAAAGTTGATATCCCTCCGCTTCTTACTCTTTTTTTTTTTCTCCCCCATCATACAGGTGAATATGACCATCTCCCAGAACAGGCCTTCTATATGGTGGGACCCATTGAAGAAGCTGTGGCAAAAGCTGATAAGCTGGCTGAAGAGCATTCATCGTTGAGGGGTCTTTGTCCTCTGTACTGTCTCTCTCCTTGCCCCTAACCCAAAAAGCTTCATTTTTCTGTGTAGGCTGCACAAGAGCCCTGATTGAAGATATATTCTTTCTGAACAGTATTTAAGGTTTCCAATAAAATGTACACCCCTCAGAATTTGTCTGATTCTCTTGGT-	TRUE	FALSE	FALSE	0	1	0	7	0.00524525
TTACATGATGCAGAAAGTTGATATCCCTCCGCTTCTTACTCTTTTTTTTTTTCTCCCCCATCATACAGGTGAATATGACCATCTCCCAGAACAGGCCTTCTATATGGTGGGACCCATTGAAGAAGCTGTGGCAAAAGCTGATAAGCTGGCTGAAGAGCATTCATCGTGAGGGGTCTTTGTCCTCTGTACTGTCTCCCTCCTTGCCCCTAACCCAAAAAGCTTCATTTTTCTGTGTAGGCTGCACAAGAGCCTTGATTGAAGATATATTCTTTCTGAACAGTATTTAAGGTTTCCAATAAAATGTACACCCCTCAGAATTTGTCTGATTCTCTTGGT-	FALSE	TRUE	FALSE	0	0	0	7	0.00524525
TTACATGATGCAGAAAGTTGATATCCCTCCGCTTCTTACTCTTTTTTTTTTTCTCCCCCATCATACAGGTGAATATGACCATCTCCCAGAACAGGCCTTCTATATGGTGGGACCCATTGAAGAAGCTGTGGCAAAAGCTGATAAGCTTGCTGAAGAGCATTCATCGTTGAGGGGTCTTTGTCCTCTGTACTGTCTCTCTCCTTGCCCCTAACCCAAAAAGCTTCATTTTTCTGTGTAGGCTGCACAAGAGCCTTGATTGAAGATATATTCTTTCTGAACAGTATTTAAGGTTTCCAATAAAATGTACACCCCTCAGAATTTGTCTGATTCTCTTGGT-	TRUE	FALSE	FALSE	0	1	0	7	0.00524525
TTACATGATGCAGAAAGTTGATATCCCTCCGCTTCTTACTCTTTTTTTTTTTCTCCCCCATCATACAGGTGAATCTGACCATCTCCCAGAACAGGCCTTCTATATGGTGGGACCCATTGAAGAAGCTGTGGCAAAAGCTGATAAGCTGGCTGAAGAGCATTCATCGTGAGGGGTCTTTGTCCTCTGTACTGTCTCTCTCCTTGCCCCTAACCCAAAAAGCTTCATTTTTCTGTGTAGGCTGCACAAGAGCCTTGATTGAAGATATATTCTTTCTGAACAGTATTTAAGGTTTCCAATAAAATGTACACCCCTCAGAATTTGTCTGATTCTCTTGGT-	FALSE	TRUE	FALSE	0	0	0	7	0.00524525
TTACATGATGCAGAAAGTTGATATCCCTCCGCTTCTTACTCTTTTTTTTTTTTCTCCCCCATCATACAGGTGAATATGACCATCTCCCAGAACAGGCCTTCTATATGGTGGGACCCATTGAAGAAGCTGTGGCAAAAGCT--------------------------GTGAGGGGTCTTTGTCCTCTGTACTGTCTCTCTCCTTGCCCCTAACCCAAAAAGCTTCATTTTTCTGTGTAGGCTGCACAAGAGCCTTGATTGAAGATATATTCTTTCTGAACAGTATTTAAGGTTTCCAATAAAATGTACACCCCTCAGAATTTGTCTGATTCTCTTGGT-	FALSE	TRUE	FALSE	0	0	0	7	0.00524525
TTACATGATGCAGAAAGTTGATATCCCTCCGCTTCTTACTCTTTTTTTTTTTCTCCCCCATCATACAGGTGAATATGACCATCTCCCAGAACAGGCCTTCTATATGGTGGGACCCATTGAAGAAGCTGTGGCAAAAGCTGATAAGCTGGCTGAAGAGCATTCATCGTGGGGATCCGACTATAAGGACCACGACGGAGACTACAAGGATCATGATATTGATTACAAATACGATGACGATAAGTAAGAGGGGTCTTTGTCCTCTGTACTGTCTCTCTCCTTGCCCCTAACCCAAAAAGCTTCATTTTTCTGTGTAGGCTGCACAAGAGCCTTGATTGAAGATATATTCTTTCTGAACAGTATTTAAGGTTTCCAATAAAATGTACACCCCTCAGAATTTGT…	FALSE	FALSE	TRUE	1	77	0	7	0.00524525
TTACATGATGCAGAAAGTTGATATCCCTCCGCTTCTTACTCTTTTTTTTTTTCTCCCCCATCATACAGGTGAATATGACCATCTCCCAGAACAGGCCTTCTATATGGTGGGACCCATTGAAGAAGCTGTGGCAAAAGCTGATAAGCTGGCTGAAGAGCATTCATCGTTGAGGGGTCTTTGTCCTCTGTACTGTCTCTCTCCTTGCCCCTAACCCAAAAAGCTTCATTTTTCTGTGTAGGCTGCACAAGAGCCTTGATTGAAGATATATTCTTTCTGAACAGTATTTAAGGTTTCCAATAAAATGTACACCCCTCAGAATTTGTCTAATTCTCTTGGT-	TRUE	FALSE	FALSE	0	1	0	7	0.00524525
TTACATGATGCAGAAAGTTGATATCCC-CCGCTTCTTACTCTTTTTTTTTTTCTCCCCCATCATACAGGTGAATATGACCATCTCCCAGAACAGGCCTTCTATATGGTGGGACCCATTGAAGAAGCTGTGGCAAAAGCTGATAAGCTGGCTGAAGAGCATTCATCGTGAGGGGTCTTTGTCCTCTGTACTGTCTCTCTCCTTGCCCCTAACCCAAAAAGCTTCATTTTTCTGTGTAGGCTGCACAAGAGCCTTGATTGAAGATATATTCTTTCTGAACAGTATTTAAGGTTTCCAATAAAATGTACACCCCTCAGAATTTGTCTGATTCTCTTGGT-	FALSE	TRUE	FALSE	0	0	0	7	0.00524525
TTACATGATGCAGAAAGTTGATATCCCTCCGCTTCTTACTCTTTTTTTTTTTCTCCCCCATCATACAGGTGAATATGACCATCTCCCAGAACAGGCCTTCTATATGGTGGGACCCATTGAAGAAGCTGTGGCAAAAGCTGATAAGCTGGCTGAAGAGCATTCATCGTTGAGGGGTCTTTGTCCTCTGTACTGTCTCTCTCCTTGCCCCTAACCCAAAAAGCTTCATTTTTCTGTGTAGGCTGCACGAGAGCCTTGATTGAAGATATATTCTTTCTGAACAGTATTTAAGGTTTCCAATAAAATGTACACCCCTCAGAATTTGTCTGATTCTCTTGGT-	TRUE	FALSE	FALSE	0	1	0	7	0.00524525
TTACATGATGCAGAAAGTTGATATCCCTCCGCTTCTTACTCTTTTTTTTTTTCTCCCACATCATACAGGTGAATATGACCATCTCCCAGAACAGGCCTTCTATATGGTGGGACCCATTGAAGAAGCTGTGGCAAAAGCTGATAAGCTGGCTGAAGAGCATTCATCGTGAGGGGTCTTTGTCCTCTGTACTGTCTCTCTCCTTGCCCCTAACCCAAAAAGCTTCATTTTTCTGTGTAGGCTGCACAAGAGCCTTGATTGAAGATATATTCTTTCTGAACAGTATTTAAGGTTTCCAATAAAATGTACACCCCTCAGAATTTGTCTGATTCTCTTGGT-	FALSE	TRUE	FALSE	0	0	0	7	0.00524525
TTACATGATGCAGAAAGTCGATATCCCTCCGCTTCTTACTC-TTTTTTTTTTCTCCCCCATCATACAGGTGAATATGACCATCTCCCAGAACAGGCCTTCTATATGGTGGGACCCATTGAAGAAGCTGTGGCAAAAGCTGATAAGCTGGCTGAAGAGCATTCATCGTGAGGGGTCTTTGTCCTCTGTACTGTCTCTCTCCTTGCCCCTAACCCAAAAAGCTTCATTTTTCTGTGTAGGCTGCACAAGAGCCTTGATTGAAGATATATTCTTTCTGAACAGTATTTAAGGTTTCCAATAAAATGTACACCCCTCAGAATTTGTCTGATTCTCTTGGT-	FALSE	TRUE	FALSE	0	0	0	7	0.00524525
TTACATGATGCAGAAAGTTGATATCCCTCCGCTTCTTACTCTTTTTTTTTTTCTCCCCCATCATACAGGTGAATATGACCATCTCCCAGAACAGGCCTTCTATATGGTGGGACCCATTGAAGAAGCTGCGGCAAAAGCTGATAAGCTGGCTGAAGAGCATTCATCGTTGAGGGGTCTTTGTCCTCTGTACTGTCTCTCTCCTTGCCCCTAACCCAAAAAGCTTCATTTTTCTGTGTAGGCTGCACAAGAGCCTTGATTGAAGATATATTCTTTCTGAACAGTATTTAAGGTTTCCAATAAAATGTACACCCCTCAGAATTTGTCTGATTCTCTTGGT-	TRUE	FALSE	FALSE	0	1	0	7	0.00524525
TTACATGATGCAGAAAGTTGATATCCCTCCGCTTCTTACTCTTTTTTTTTTTCTCCCCCATCATATAGGTGAATATGACCATCTCCCAGAACAGGCCTTCTATATGGTGGGACCCATTGAAGAAGCTGTGGCAAAAGCTGATAAGCTGGCTGAAGAGCATTCATCGTTGAGGGGTCTTTGTCCTCTGTACTGTCTCTCTCCTTGCCCCTAACCCAAAAAGCTTCATTTTTCTGTGTAGGCTGCACAAGAGCCTTGATTGAAGATATATTCTTTCTGAACAGTATTTAAGGTTTCCAATAAAATGTACACCCCTCAGAATTTGTCTGATTCTCTTGGT-	TRUE	FALSE	FALSE	0	1	0	7	0.00524525
TTACTTGATGCAGAAAGTTGATATCCCTCCGCTTCTTACTCTTTTTTTTTTTCTCCCCCATCATACAGGTGAATATGACCATCTCCCAGAACAGGCCTTCTATATGGTGGGACCCATTGAAGAAGCTGTGGCAAAAGCTGATAAGCTGGCTGAAGAGCATTCATCGTTGAGGGGTCTTTGTCCTCTGTACTGTCTCTCTCCTTGCCCCTAACCCAAAAAGCTTCATTTTTCTGTGTAGGCTGCACAAGAGCCTTGATTGAAGATATATTCTTTCTGAACAGTATTTAAGGTTTCCAATAAAATGTACACCCCTCAGAATTTGTCTGATTCTCTTGGT-	TRUE	FALSE	FALSE	0	1	0	7	0.00524525
TTACATGATGCAGAAAGTTGATATCCCTCCGCTTCTTACTC-TTTTTTTTTTCTCCCCCATCATACAGGTGAATATGACCATCTCCCAGAACAGGCCTTCTATATGGTGGGACCCATTGAAGAAGCTGTGGCAAAAGCTGATAAGCTGGCTGAAGAGCATTCATCGTTGAGGGGTCTTTGTCCTCTGTACTGTCTCTCTCCTTGCCCCTAACCCAAAAAGCTTCATTTTTCTGTGTAGGCTGCACAAGAGCCTTGATTGAAGATATATTCTTTCTGAACAGTATTTAAGGTTTCCAATAAAATGTACACCCC-CAGAATTTGTCTGATTCTCTTGGT-	TRUE	FALSE	FALSE	0	1	0	7	0.00524525
TTACATGATGCAGAAAGTTGATATCCCTCCGCTTCTTACTCTTTTTTTTTTTCTCCCCCATCATACAGGTGAATATGACCATCTCCCAGAACAGGCCTTCTATATGGTGGGACCCATTGAAGAAGCTGTGGCAAAAGCTGATAAGCTGGCTGAAGAGCATTCATCGTGGGGATCCGACTATAAGGACCACGACGGAGACTACAAGGATCATGATATTGATTACAAAGACGATGACGATAAGTAAGAGGGGTCTTTGTCCTCTTTACTGTCTCTCTCCTTGCCCCTAACCCAAAAAGCTTCATTTTTCTGTGTAGGCTGCACAAGAGCCTTGATTGAAGATATATTCTTTCTGAACAGTATTTAAGGTTTCCAATAAAATGTACACCCCTCAGAATTTGT…	FALSE	FALSE	TRUE	1	77	1	7	0.00524525
TTACATGATGCAGAAAGTTGATATCCCTCCGCTTCTTACTCTTTTTTTTTTTCTCCCCCATCATACAGGTGAATATGACCTTCTCCCAGAACAGGCCTTCTATATGGTGGGACCCATTGAAGAAGCTGTGGCAAAAGCTGATAAGCTGGCTGAAGAGCATTCATCGTGAGGGGTCTTTGTCCTCTGTACTGTCTCTCTCCTTGCCCCTAACCCAAAAAGCTTCATTTTTCTGTGTAGGCTGCACAAGAGCCTTGATTGAAGATATATTCTTTCTGAACAGTATTTAAGGTTTCCAATAAAATGTACACCCCTCAGAATTTGTCTGATTCTCTTGGT-	FALSE	TRUE	FALSE	0	0	0	7	0.00524525
TTATATGATGCAGAAAGTTGATATCCCTCCGCTTCTTACTCTTTTTTTTTTTCTCCCCCATCATACAGGTGAATATGACCATCTCCCAGAACAGGCCTTCTATATGGTGGGACCCATTGAAGAAGCTGTGGCAAAAGCTGATAAGCTGGCTGAAGAGCATTCATCGTTGAGGGGTCTTTGTCCTCTGTACTGTCTCTCTCCTTGCCCCTAACCCAAAAAGCTTCATTTTTCTGTGTAGGCTGCACAAGAGCCTTGATTGAAGATATATTCTTTCTGAACAGTATTTAAGGTTTCCAATAAAATGTACACCCCTCAGAATTTGTCTGATTCTCTTGGT-	TRUE	FALSE	FALSE	0	1	0	7	0.00524525
TTACATGATGCAGAAAGTTGATATCCCTCCGCTTCTTACTCTTTTTTTTTTTCTCCCCCATCATACAGGTGAATATGACCATCTCCCAGAACAGGCCTTCTATATGGTGGGACCCATTGAAGAAGCTATGGCAAAAGCTGATAAGCTGGCTGAAGAGCATTCATCGTGAGGGGTCTTTGTCCTCTGTACTGTCTCTCTCCTTGCCCCTAACCCAAAAAGCTTCATTTTTCTGTGTAGGCTGCACAAGAGCCTTGATTGAAGATATATTCTTTCTGAACAGTATTTAAGGTTTCCAATAAAATGTACACCCCTCAGAATTTGTCTGATTCTCTTGGT-	FALSE	TRUE	FALSE	0	0	0	7	0.00524525
TTACATGATGCAGAAAGTTGATATCCCTCCGCTTCTTACTCTTTTTTTTTTTCTCCCCCATCATCCAGGTGAATATGACCATCTCCCAGAACAGGCCTTCTATATGGTGGGACCCATTGAAGAAGCTGTGGCAAAAGCTGATAAGCTGGCTGAAGAGCATTCATCGTGAGGGGTCTTTGTCCTCTGTACTGTCTCTCTCCTTGCCCCTAACCCAAAAAGCTTCATTTTTCTGTGTAGGCTGCACAAGAGCCTTGATTGAAGATATATTCTTTCTGAACAGTATTTAAGGTTTCCAATAAAATGTACACCCCTCAGAATTTGTCTGATTCTCTTGGT-	FALSE	TRUE	FALSE	0	0	0	7	0.00524525
TTACATGATGCAGAAAGTTGATATCCCTCCGCTTCTTACTCTTTTTTTTTTTTCTCCCCCATCATACAGGTGAATATGACCATCTCCCAGAACAGGCCTTCTATATGGTGGGACCCATTGAAGAAGCTGTGGCAAAAGCTGATAAGCTGGCTGAAGAGCATTCATCGTGAGGGGTCTTTGTCCTCTGTACTGTCTCTCTCCTTGCCCCTAACCCAAAAAGCTTCATTTTTCTGTGTAGGCTGCACAATAGCCTTGATTGAAGATATATTCTTTCTGAACAGTATTTAAGGTTTCCAATAAAATGTACACCCCTCAGAATTTGTCTGATTCTCTTGGT-	FALSE	TRUE	FALSE	0	0	0	7	0.00524525
TTACATGATGCAGAAAGTTGATATCCCTCCGCTTCTTACTCTTTTTTTTTTTCTCCCCCATCATACAGGTGAATATGACCATCTCCCAGAACAGGCCTTCTATATGGTGGGACCCATTGAAGAAGCTGTGGCAAAAGCTGATAAGCTGGCTGAAGAGCATTCATCGTTGAGGGGTCTTTGTCCTCTGTACTGTCTCTCTCCTTGCCCCTAACCCAAAAAGCTTCATTTTTCTGTGTAGGCTGCACAAGAGCCTTGATTGAAGATATATTCTTTCTGAACAGTATTTAAGGTTTCCAATAAAATGAACACCCCTCAGAATTTGTCTGATTCTCTTGGT-	TRUE	FALSE	FALSE	0	1	0	7	0.00524525
TTACATGATGCAGAAAGTTGATATCCCTCCGCTTCTTACTCTTTTTTTTTTTTCTCCCCCATCATACAGGTGAATATGACCATCTCCCAGAACAGGCCTTCTATATGGTGGGACCCATTGAAGAAGCTGTGGCAAAAGCTGATAAGCT-----------------------GGGTCTTTGTCCTCTGTACTGTCTCTCTCCTTGCCCCTAACCCAAAAAGCTTCATTTTTCTGTGTAGGCTGCACAAGAGCCTTGATTGAAGATATATTCTTTCTGAACAGTATTTAAGGTTTCCAATAAAATGTACACCCCTCAGAATTTGTCTGATTCTCTTGGT-	TRUE	FALSE	FALSE	23	0	0	7	0.00524525
TTACATGATGCAGAAAGTTGGTATCCCTCCGCTTCTTACTC--TTTTTTTTTCTCCCCCATCATACAGGTGAATATGACCATCTCCCAGAACAGGCCTTCTATATGGTGGGACCCATTGAAGAAGCTGTGGCAAAAGCTGATAAGCTGGCTGAAGAGCATTCATCGTGAGGGGTCTTTGTCCTCTGTACTGTCTCTCTCCTTGCCCCTAACCCAAAAAGCTTCATTTTTCTGTGTAGGCTGCACAAGAGCCTTGATTGAAGATATATTCTTTCTGAACAGTATTTAAGGTTTCCAATAAAATGTACACCCCTCAGAATTTGTCTGATTCTCTTGGT-	FALSE	TRUE	FALSE	0	0	0	7	0.00524525
TTACATGATGCAGAAAGTTGATATCCCTCCGCTTCTTACTCTTTTTTTTTTTCTCCCCCATCATACAGGTGAATATGACCATCTCCCAGAACAGGCCTTCTATATGGTGGGACCCATTGAAGAAGCTGTGGCAAAAGCTGATAAGCTGGCTGAAGAGCATTCATCGTGGGGATCCGACTATAAGGACCACGAAGGAGACTACAAGGATCATGATATTGATTACAAAGACGATGACGATAAGTAAGAGGGGTCTTTGTCCTCTGTACTGTCTCTCTCCTTGCCCCTAACCCAAAAAGCTTCATTTTTCTGTGTAGGCTGCACAAGAGCCTTGATTGAAGATATATTCTTTCTGAACAGTATTTAAGGTTTCCAATAAAATGTACACCCCTCAGAATTTGT…	FALSE	FALSE	TRUE	1	77	0	7	0.00524525
TTACATGATGCAGAAAGTTGATATCCCTCCGCTTCTTACTC-TTTTTTTTTTCTCCCCCATCATACAGGTGAATATGACCATCTCCCAGAACAGGCCTTCTATATGGTGGGACCCATTGAAGAAGCTGTGGCAAAAGCTGATAAGCTGGCTGAAGAGCATTCATCGTGGGGATCCGACTATAAGGACAACGACGGAGACTACAAGGATCATGATATTGATTACAAAGACGATGACGATAAGTAAGAGGGGTCTTTGTCCTCTGTACTGTCTCTCTCCTTGCCCCTAACCCAAAAAGCTTCATTTTTCTGTGTAGGCTGCACAAGAGCCTTGATTGAAGATATATTCTTTCTGAACAGTATTTAAGGTTTCCAATAAAATGTACACCCCTCAGAATTTGT…	FALSE	FALSE	FALSE	2	77	0	7	0.00524525
TTACATGATGCAGAAAGTTGATAT-CCTCCGCTTCTTACTC-TTTTTTTTTTCTCCCCCATCATACAGGTGAATATGACCATCTCCCAGAACAGGCCTTCTATATGGTGGGACCCATTGAAGAAGCTGTGGCAAAAGCTGATAAGCTGGCTGAAGAGCATTCATCGTTGAGGGGTCTTTGTCCTCTGTACTGTCTCTCTCCTTGCCCCTAACCCAAAAAGCTTCATTTTTCTGTGTAGGCTGCACAAGAGCCTTGATTGAAGATATATTCTTTCTGAACAGTATTTAAGGTTTCCAATAAAATGTACACCCCTCAGAATTTGTCTGATTCTCTTGGT-	TRUE	FALSE	FALSE	0	1	0	7	0.00524525
TTACATGATGCAGAAAGTTGATATCCCTCCGCTTCTTACTCTTTTTTTTTTTCTCCCCCATCATACAGGTGAATATGACCATCTCCCAGAACAGGCCTTCTATATGGTGGGACCCATTGAAGAAGCTGTGGAAAAAGCTGATAAGCTGGCTGAAGAGCATTCATCGTGGGGATCCGACTATAAGGACCACGACGGAGACTACAAGGATCATGATATTGATTACAAAGACGATGACGATAAGTAAGAGGGGTCTTTGTCCTCTGTACTGTCTCTCTCCTTGCCCCTAACCCAAAAAGCTTCATTTTTCTGTGTAGGCTGCACAAGAGCCTTGATTGAAGATATATTCTTTCTGAACAGTATTTAAGGTTTCCAATAAAATGTACACCCCTCAGAATTTGT…	FALSE	FALSE	TRUE	1	77	1	7	0.00524525
TTACATGATGCAGAAAGTTGATATCCCTCCGCTTCTTACTCTTTTTTTTTTTCTCCCCCATCATACAGGTGAATATGACCATCTCCCAGAACAGGCCTTCTATATGGTGGGACCCATTGAAGAAGCTGTGGCAAAAGCTGATAAGCTGGCTGAAGAGCATTCATCGTTGAGGGGTCTTTGTCCTCTGTACTGTCTCTCTCCTTGCCCCTAACCCAAAAAGCTTCATTTTTCTGTGTAGGCTGCACAAGAGCCTTTATTGAAGATATATTCTTTCTGAACAGTATTTAAGGTTTCCAATAAAATGTACACCCCTCAGAATTTGTCTGATTCTCTTGGT-	TRUE	FALSE	FALSE	0	1	0	7	0.00524525
TTACATGATGCAGAAAGTTGATATCCCTCCGCTTCTTACTCTTTTTTTTTTTCTCCCCCATCATACAGGTGAATATGACCATCTCCCAGAACAGGCCTTCTATATGGTGGGACCCATTGAAGAAGCTGTGGCAAAAGCTGATAAGCTGGCTGAAGAGCATTCATCGTGAGGAGTCTTTGTCCTCTGTACTGTCTCTCTCCTTGCCCCTAACCCAAAAAGCTTCATTTTTCTGTGTAGGCTGCACAAGAGCCTTGATTGAAGATATATTCTTTCTGAACAGTATTTAAGGTTTCCAATAAAATGTACACCCCTCAGAATTTGTCTGATTCTCTTGGT-	FALSE	TRUE	FALSE	0	0	0	7	0.00524525
TTACATGATGCAGAAAGTTGATATCCCTCCGCTTCTTACTCTTTTTTTTTTTCTCCCCCATCATACAGGTGAATATGACCATCTCCCAGAACAGGCCTTCTATATGGTGGGACCCATTGAAGAAGCTGTGGCAAAAGCGTTTGGGGGGCAAGGAGAGAGACAGTACAGAGGACAAAGACCCCTCTTACTTATCGTCATCGTCTTTGTAATCAATATCATGATCCTTGTAGTCTCCGTCGTGGTCCTTATAGTCGGATCCCCACGATGAATGCTCTTCAGCCAGCTTATCAGCTTTTGCCACCCAAACTGAGGGGTCTTTGTCCTCTGTACTGTCTCTCTCCTTGCCCCTAACCCAAAAAGCTTCATTTTTCTGTGTAGGCTGCACAAGAGCCTTGATTG…	FALSE	FALSE	FALSE	1	141	10	7	0.00524525
TTACATGATGCAGAAAGTTGATATCCCTCCGCTTCTTACTCTTTTTTTTTTTCTCCCCCATCATACAGGTGAATATGACCATCTCCCAGAACAGGCCTTCTATATGGTGGGACCCATTGAAGAAGCTGTGGCAAAAGCTGATAAGCTGGCTGAAGAGCATTCATCGTTGAGGGGTCTTTGTCCTCTGTACTGTCTCTCTCCTTGCCCCTAACCCAAAAAGCTTCATTTTTCTGTGTAGGCTGCACAAGAGCCTTGATTGAAGATATATTCTTTCTGAACAGTATTTAAGGTTTCCAATAAAATGTACACCCCTCAGAATTTGTCTGATTCTCCTGGT-	TRUE	FALSE	FALSE	0	1	0	7	0.00524525
TTACATGATGCAGAAAGTTGATATCCCTCCGCTTCTTACTC-TTTTTTTTTTCTCCCCCATCATACAGGTGAATATGACCATCTCCCAGAACAGGCCTTCTATATGGTGGGACCCATTGAAGAAGCTGTGGCAAAAGCTGATAAGCTGGCTGAAGAGCATTCATCGTGAGGGGTCTTTGTCCTCTGTACTGTCTCTCTCCTTGCCCCTAACCCAAAAAGCTTCATTTTTCTGTGTAGGCTGCACAAGAGCCTTGATTGAAGATATATTCTTTCTGAACAGTATTTAAGGTTTCCAATAAAATGTACACCCCTCAGAATTTGTCTTATTCTCTTGGT-	FALSE	TRUE	FALSE	0	0	0	7	0.00524525
TTACATGATGCAGAAAGTTGATATCCCTCCGCTTCTTACTCTTTTTTTTTTTTCTCCCCCATCATACAGGTGAATATGACCATCTCCCAGAACAGGCCTTCTATATGGTGGGACCCATTGAAGAAGCTGTGGCAAAAGCTGATAAGCTGGCTGAA------------------GTCTTTGTCCTCTGTACTGTCTCTCTCCTTGCCCCTAACCCAAAAAGCTTCATTTTTCTGTGTAGGCTGCACAAGAGCCTTGATTGAAGATATATTCTTTCTGAACAGTATTTAAGGTTTCCAATAAAATGTACACCCCTCAGAATTTGTCTGATTCTCTTGGT-	TRUE	FALSE	FALSE	18	0	0	7	0.00524525
TTACATGATGCAGAAAGTTGATATCCCTCCGCTTCTTACTCTTTTTTTTTTTCTCCCCCATCATACAGGTGAATATGACCATCTCCCAGAACAGGCCTTCTATATGGTGGGACCCATTGAAGAAGCTGTGGCAAAAGCTGATAAGCTGGCTGAAGAGCATTCATCGTTGAGGGGTCTTTGTCCTCTGTACTGTCTCTCTCCTTGCCCCTAACCCAAAAAGCTTCATTTTTCTGTGTAGGCTGCACAAGAGCCTTGATTGAAGATATATTCTTTCTGAACAGTATTTAAGGTTTCCAATAAAATGTACACCCCTCAGAATTTGTCTGATTCTC-TGGT-	TRUE	FALSE	FALSE	0	1	0	7	0.00524525
TTACATGATGCAGAAAGTTGATATCCCTCCGCTTCTTACTCTTTTTTTTTTTTCTCCCCCATCATACAGGTGAATATGACCATCTCCCAGAACAGGCCTTCTATATGGTGGGACCCATTGAAGAAGCTGTGGCAAAAGCTGATAAGCTGGCTGAAGAGCATTCATCGTGGGGATCCGACTATAAGGACCACGACGGAGACTACAAGGATCATGATATTGATTACAAAGACGATGACGATAAGTAAGAGGGGTCTTTGTCCTCTGTACTGTCTCTCTCCTTGCCCCCCAAACGAGGGGTCTTTGTCCTCTGTACTGTCTCTCTCCTTGCCCCTAACCCAAAAAGCTTCATTTTTCTGTGTAGGCTGCACAAGAGCCTTGATTGAAGATATATTCTTTCTG…	FALSE	FALSE	FALSE	1	124	0	7	0.00524525
TTACATGATGCAGAAAGTTGATATCCCTCCGCTTCTTACTCTTTTTTTTTTTCTCCCCCATCATACAGGTGAATATGACCATCTCCCAGAACAGGCCTTCTATATGGTGGGACCCATTGAAGAAGCTGTGGCAAAAGCTGATAAGCTGGCTGAAGAGCATTCATCGTGGGGATCCGACTATAAGGACCACGACGGAGACTACAAGGATCATGATATTGATTACAAAGACGATGACGATCAGTAAGAGGGGTCTTTGTCCTCTGTACTGTCTCTCTCCTTGCCCCTAACCCAAAAAGCTTCATTTTTCTGTGTAGGCTGCACAAGAGCCTTGATTGAAGATATATTCTTTCTGAACAGTATTTAAGGTTTCCAATAAAATGTACACCCCTCAGAATTTGT…	FALSE	FALSE	TRUE	1	77	0	7	0.00524525
TTACATGATGCAGAAAGTTGATATCCCTCCGCTTCTTACTCTTTTTTTTTTTCTCCCCCATCATACAGGTGAATATGACCATCTCCCAGAACAGGCCTTCTATATGGTGGGACCCATTGAAGAAGCTGTGGCAAAAGCTGATAAGCTGGCTGAAGAGCATTCATCGTTGAGGGGTCTTTGTCCTCTGTACTGTCTCTCTCCTTGCCCCTAACCCAAAAAGCTTCATTTTTCTGTGTAGGCTGCACAAGAGCCTTGATTGAAGATATATTCTTTCTGAACAGTATTTAAGGTTTCCAATAAAATGTACACCCCTCAGAATTTGTCTGATTATCTTGGT-	TRUE	FALSE	FALSE	0	1	0	7	0.00524525
TTACATGATGCAGAAAGTTGATATCCCTCCGCTTCTTACTC-TTTTTTTTTTCTCCCCCATCATACAGGTGAATATGACCATCTCCCAGAACAGGCCTTCTATATGGTGGGACCCATTGAAGAAGCTGTGGCAAAAGCTGATAAGCTGGCTGAAGAGCATTCATCGTGAGGGGTCTTTGTTCTCTGTACTGTCTCTCTCCTTGCCCCTAACCCAAAAAGCTTCATTTTTCTGTGTAGGCTGCACAAGAGCCTTGATTGAAGATATATTCTTTCTGAACAGTATTTAAGGTTTCCAATAAAATGTACACCCCTCAGAATTTGTCTGATTCTCTTGGT-	FALSE	TRUE	FALSE	0	0	0	7	0.00524525
-TTCATGATGCAGAAAGTTGATATCCCTCCGCTTCTTACTCTTTTTTTTTTTCTCCCCCATCATACAGGTGAATATGACCATCTCCCAGAACAGGCCTTCTATATGGTGGGACCCATTGAAGAAGCTGTGGCAAAAGCTGATAAGCTGGCTGAAGAGCATTCATCGTTGAGGGGTCTTTGTCCTCTGTACTGTCTCTCTCCTTGCCCCTAACCCAAAAAGCTTCATTTTTCTGTGTAGGCTGCACAAGAGCCTTG	TRUE	FALSE	FALSE	0	1	0	7	0.00524525
TTACATGATGCAGAAAGTTGATATCCCTCCGCTTCTTACTC-TTTTTTTTTTCTCCCCCATCATACAGGTGAATATGACCATCTCCCAGAACAGGCCTTCTATATGGTGGGACCCATTGAAGAAGCTGTGGCAAAAGCTGATAAGCTGGCTGAAGAGCATTCATCGTGGGGATCCGACTATAAGGACCACGACGGAGACTACAAGGATAATGATATTGATTACAAAGACGATGACGATAAGTAAGAGGGGTCTTTGTCCTCTGTACTGTCTCTCTCCTTGCCCCTAACCCAAAAAGCTTCATTTTTCTGTGTAGGCTGCACAAGAGCCTTGATTGAAGATATATTCTTTCTGAACAGTATTTAAGGTTTCCAATAAAATGTACACCCCTCAGAATTTGT…	FALSE	FALSE	FALSE	2	77	0	7	0.00524525
TTACATGATGCAGAAAGTTGATATCCCTCCGCTTCTTACTC-TTTTTTTTTTCT-CCCCATCATACAGGTGAATATGACCATCTCCCAGAACAGGCCTTCTATATGGTGGGACCCATTGAAGAAGCTGTGGCAAAAGCTGATAAGCTGGCTGAAGAGCATTCATCGTTGAGGGGTCTTTGTCCTCTGTACTGTCTCTCTCCTTGCCCCTAACCCAAAAAGCTTCATTTTTCTGTGTAGGCTGCACAAGAGCCTTGATTGAAGATATATTCTTTCTGAACAGTATTTAAGGTTTCCAATAAAATGTACACCCCTCAGAATTTGTCTGATTCTCTTGGT-	TRUE	FALSE	FALSE	0	1	0	7	0.00524525
TTACATGATGCAGAAAGTTGATATCCCTCCGCTTCTTACTCTTTTTTTTTTTCTCCCCCATCATACAGTTGAATATGACCATCTCCCAGAACAGGCCTTCTATATGGTGGGACCCATTGAAGAAGCTGTGGCAAAAGCTGATAAGCTGGCTGAAGAGCATTCATCGTTGAGGGGTCTTTGTCCTCTGTACTGTCTCTCTCCTTGCCCCTAACCCAAAAAGCTTCATTTTTCTGTGTAGGCTGCACAAGAGCCTTGATTGAAGATATATTCTTTCTGAACAGTATTTAAGGTTTCCAATAAAATGTACACCCCTCAGAATTTGTCTGATTCTCTTGGT-	TRUE	FALSE	FALSE	0	1	0	7	0.00524525
TTACATGATGCAGAAAGTTGATATCCCTCCGCTTCTTACTCTTTTTTTTTTTCTCCCCCATCATACAGGTGAATATGACCATCTCCCAGAACAGGCCTTCTATATGGTGGGACCCATTGAAGAAGCTGTGGCAAAAGCTGATAAGCTGGCTGAAGAGCATTCATCTTTGAGGGGTCTTTGTCCTCTGTACTGTCTCTCTCCTTGCCCCTAACCCAAAAAGCTTCATTTTTCTGTGTAGGCTGCACAAGAGCCTTGATTGAAGATATATTCTTTCTGAACAGTATTTAAGGTTTCCAATAAAATGTACACCCCTCAGAATTTGTCTGATTCTCTTGGT-	TRUE	FALSE	FALSE	0	0	1	7	0.00524525
TTACATGATGCAGAAAGTTGATATCCCTCCGCTTCTTACTCTTTTTTTTTTTCTCCCCCATCATACAGGTGAATATGACCATCTCCCAGAACAGGCCTTCTATATGGTGGGACCCATTGAAGAAGCTGTGGCAAAAGCTGATAAGCTGGCTGAAGAGCATTCATCGTTGAGGGGTCTTTGTCCTCTGTACTGTCTCTCTCCTCGCCCCTAACCCAAAAAGCTTCATTTTTCTGTGTAGGCTGCACAAGAGCCTTGATTGAAGATATATTCTTTCTGAACAGTATTTAAGGTTTCCAATAAAATGTACACCCCTCAGAATTTGTCTGATTCTCTTGGT-	TRUE	FALSE	FALSE	0	1	0	7	0.00524525
TTACATGATGCAGAAAGTTGATATCCCTTCGCTTCTTACTCTTTTTTTTTTTCTCCCCCATCATACAGGTGAATATGACCATCTCCCAGAACAGGCCTTCTATATGGTGGGACCCATTGAAGAAGCTGTGGCAAAAGCTGATAAGCTGGCTGAAGAGCATTCATCGTTGAGGGGTCTTTGTCCTCTGTACTGTCTCTCTCCTTGCCCCTAACCCAAAAAGCTTCATTTTTCTGTGTAGGCTGCACAAGAGCCTTGATTGAAGATATATTCTTTCTGAACAGTATTTAAGGTTTCCAATAAAATGTACACCCCTCAGAATTTGTCTGATTCTCTTGGT-	TRUE	FALSE	FALSE	0	1	0	7	0.00524525
TTACATGATGCAGAAAGTTGATATCCCTCCGCTTCTTACTC-TTTTTTTTTTCTCCCCCATCATACAGGTGAATATGACCATCTCCCAGAACAGGCCTTCTATATGGTGGGACCCATTGAAGAAGCGGTGGCAAAAGCTGATAAGCTGGCTGAAGAGCATTCATCGTGGGGATCCGACTATAAGGACCACGACGGAGACTACAAGGATCATGATATTGATTACAAAGACGATGACGATAAGTAAGAGGGGTCTTTGTCCTCTGTACTGTCTCTCTCCTTGCCCCTAACCCAAAAAGCTTCATTTTTCTGTGTAGGCTGCACAAGAGCCTTGATTGAAGATATATTCTTTCTGAACAGTATTTAAGGTTTCCAATAAAATGTACACCCCTCAGAATTTGT…	FALSE	FALSE	FALSE	2	77	1	7	0.00524525
TTACATGATGCAGAAAGTTGATATCCCTCCGCTTCTTACTC--TTTTTTTTTCTCCCCCATCATACAGGTGAATATGACCATCTCCCAGAACAGGCCTTCTATATGGTGGGACCCATTGAAGAAGCTGTGGCAAAAGCTGATAAGCTGG-------------------------CTTTGTCCTCTGTACTGTCTCTCTCCTTGCCCCTAACCCAAAAAGCTTCATTTTTCTGTGTAGGCTGCACAAGAGCCTTGATTGAAGATATATTCTTTCTGAACAGTATTTAAGGTTTCCAATAAAATGTACACCCCTCAGAATTTGTCTGATTCTCTTGGT-	TRUE	FALSE	FALSE	25	0	0	7	0.00524525
TTACATGATGCAGAAAGTTGATATCCCTCCGCTTCTTACTCTTTTTTTTTTTCTCCCCCATCATACAGGTGAATATGACCATCTCCCAGAACAGGCCTTCTATATGGTGGGACCCATTGAAGAAGCTGTGGCAAAAGCTGATAAGCTGGCGGAAGAGCATTCATCGTGAGGGGTCTTTGTCCTCTGTACTGTCTCTCTCCTTGCCCCTAACCCAAAAAGCTTCATTTTTCTGTGTAGGCTGCACAAGAGCCTTGATTGAAGATATATTCTTTCTGAACAGTATTTAAGGTTTCCAATAAAATGTACACCCCTCAGAATTTGTCTGATTCTCTTGGT-	FALSE	TRUE	FALSE	0	0	0	7	0.00524525
TTACATGATGCAGAAAGTTGATATCCCTCCGCTTCTTACTCTTTTTTTTTTTCTCCCCCATCATACAGGTGAATATGACCATCTCCCAGAACAGGCCTTCTATATAGTGGGACCCATTGAAGAAGCTGTGGCAAAAGCTGATAAGCTGGCTGAAGAGCATTCATCGTTGAGGGGTCTTTGTCCTCTGTACTGTCTCTCTCCTTGCCCCTAACCCAAAAAGCTTCATTTTTCTGTGTAGGCTGCACAAGAGCCTTGATTGAAGATATATTCTTTCTGAACAGTATTTAAGGTTTCCAATAAAATGTACACCCCTCAGAATTTGTCTGATTCTCTTGGT-	TRUE	FALSE	FALSE	0	1	0	7	0.00524525
TTACATGATGCAGAAAGTTGCTATCCCTCCGCTTCTTACTC-TTTTTTTTTTCTCCCCCATCATACAGGTGAATATGACCATCTCCCAGAACAGGCCTTCTATATGGTGGGACCCATTGAAGAAGCTGTGGCAAAAGCTGATAAGCTGGCTGAAGAGCATTCATC--GAGGGGTCTTTGTCCTCTGTACTGTCTCTCTCCTTGCCCCTAACCCAAAAAGCTTCATTTTTCTGTGTAGGCTGCACAAGAGCCTTGATTGAAGATATATTCTTTCTGAACAGTATTTAAGGTTTCCAATAAAATGTACACCCCTCAGAATTTGTCTGATTCTCTTGGT-	TRUE	FALSE	FALSE	2	0	0	7	0.00524525
TTACATGATGCAGAAAGTTGATATCCCTCCGCTTCTTACTCTTTTTTTTTTTCTCCCCCATCATACAGGTGAATATGACCATCTCCCAGAACAGGCCTTCTATATGGTGGGACCCATTGAAGAAGCTGTGGCAAAAGCTGATAAGCTGGCTGAAGAGCATTCATCGTGAGGGGTCTTTGTCCTCTGTACTGTCTCTCTCCTTGCCTCTAACCCAAAAAGCTTCATTTTTCTGTGTAGGCTGCACAAGAGCCTTGATTGAAGATATATTCTTTCTGAACAGTATTTAAGGTTTCCAATAAAATGTACACCCCTCAGAATTTGTCTGATTCTCTTGGT-	FALSE	TRUE	FALSE	0	0	0	7	0.00524525
TTACATGATGCAGAAAGTTGATATCCCTCCGCTTCTTACTC-TTTTTTTTTTCTCCCCCATCATACAGGTGAATATGACCATCTCCCAGAACAGGCCTTCTATATGGTGGGACCCATTGAAGAAGCTGTGGCAAAAGCTGATAAGCTGGC-------------------GGGGTCTTTGTCCTCTGTACTGTCTCTCTCCTTGCCCCTAACCCAAAAAGCTTCATTTTTCTGTGTAGGCTGCACAAGAGCCTTGATTGAAGATATATTCTTTCTGAACAGTATTTAAGGTTTCCAATAAAATGTACACCCCTCAGAATTTGTCTGATTCTCTTGGT-	TRUE	FALSE	FALSE	19	0	0	7	0.00524525
TTACATGATGCAGAAAGTTGATATCCCTCCGCTTCTTACTCTTTTTTTTTTTCTCCCCCATCATACAGGTGAATATGACCATCTCCCAGAACAGGCCTTCTATATGGTGGGACCCATTGAAGAAGCTGTGGCAAAAGCTGATAAGCTGGCTGAAGAGCATTCATCGTGAGGGGTCTTTGTCCTCTGTACTGTCTCTCTCCTTGCCCCTAACCCAAAAAGCTTCATTTTTCTGTGTAGTCTGCACAAGAGCCTTGATTGAAGATATATTCTTTCTGAACAGTATTTAAGGTTTCCAATAAAATGTACACCCCTCAGAATTTGTCTGATTCTCTTGGT-	FALSE	TRUE	FALSE	0	0	0	7	0.00524525
TTACATGATGCAGAAAGTTGATATCCCTCCGCTTCTTACTCTTTTTTTTTTTTCCCCCCCATCATACAGGTGAATATGACCATCTCCCAGAACAGGCCTTCTATATGGTGGGACCCATTGAAGAAGCTGTGGCAAAAGCTGATAAGCTGGCTGAAGAGCATTCATCGTGAGGGGTCTTTGTCCTCTGTACTGTCTCTCTCCTTGCCCCTAACCCAAAAAGCTTCATTTTTCTGTGTAGGCTGCACAAGAGCCTTGATTGAAGATATATTCTTTCTGAACAGTATTTAAGGTTTCCAATAAAATGTACACCCCTCAGAATTTGTCTGATTCTCTTGGT-	FALSE	TRUE	FALSE	0	0	0	7	0.00524525
TTACATGATGCAGAAAGTTGATATCCCTCCGCTTCTTACTC-TTTTTTTTTTCTCCCCCATCATACAGGTGAATATGACCATCTCCCAGAACAGGCCTTCTATATGGTGGGACCCATTGAAGAAGCTGTGGCAAAAGCTGATAAGCTGGCTGAAGAGCCTTCATCGTTGAGGGGTCTTTGTCCTCTGTACTGTCTCTCTCCTTGCCCCTAACCCAAAAAGCTTCATTTTTCTGTGTAGGCTGCACAAGAGCCTTGATTGAAGATATATTCTTTCTGAACAGTATTTAAGGTTTCCAATAAAATGTACACCCCTCAGAATTTGTCTGATTCTCTTGGT-	TRUE	FALSE	FALSE	0	1	0	7	0.00524525
TTACATGATGCAGAAAGTTGATATCCCTCCGCTTCTTACTC--TTTTTTTTTCTCCCCCATCATACAGGTGAATATGACCATCTCCCAGAACAGGCCTTCTATATGGTGGGACCCATTGAAGAAGCTGTGGCAAAAGCTGATAAGCTGGCTGAAGAGCATTCATCGTGTTTGGGTGGCAAAAGCTGATAAGCTGGCTGAAGAGCATTCATCGTGGGGATCCGACTATAAGGACCACGACGGAGACTACAAGGATCATGATATTGATTACAAAGACGATGACGATAAGTAAGAGGGGTCTTTGTCCTCTGTACTGTCTCTCTCCTTGCCCCCCAAACTGAGGGGTCTTTGTCCTCTGTACTGTCTCTCTCCTTGCCCCTAACCCAAAAAGCTTCATTTTT…	FALSE	FALSE	FALSE	3	170	0	7	0.00524525
TTACATGATGCAGAAAGTTGATATCCCTCCGCTTCTTACTCTTTTTTTTTTTCTCCCCCATCATACAGGTGAATATGACCATCTCCCAGAACAGGCCTTCTATATGGTGGGACCCATTGAAGAAGCTGTGGCAAAAGCTGATAAGCTGGCTGAAGAGCATTCATCGTTGAGGGGTCTTTGTCCTCTGTACTGTCTCTCTTCTTGCCCCTAACCCAAAAAGCTTCATTTTTCTGTGTAGGCTGCACAAGAGCCTTGATTGAAGATATATTCTTTCTGAACAGTATTTAAGGTTTCCAATAAAATGTACACCCCTCAGAATTTGTCTGATTCTCTTGGT-	TRUE	FALSE	FALSE	0	1	0	7	0.00524525
TTACATGATGCAGAAAGTTGATATCCCTCCGCTTCTTACTC-TTTTTTTTTTCCCCCCCATCATACAGGTGAATATGACCATCTCCCAGAACAGGCCTTCTATATGGTGGGACCCATTGAAGAAGCTGTGGCAAAAGCTGATAAGCTGGCTGAAGAGCATTCATCGTTGAGGGGTCTTTGTCCTCTGTACTGTCTCTCTCCTTGCCCCTAACCCAAAAAGCTTCATTTTTCTGTGTAGGCTGCACAAGAGCCTTGATTGAAGATATATTCTTTCTGAACAGTATTTAAGGTTTCCAATAAAATGTACACCCCTCAGAATTTGTCTGATTCTCTTGGT-	TRUE	FALSE	FALSE	0	1	0	7	0.00524525
TTACATGATGCAGAAAGTTGATATCCCTCCGCTTCTTACTCTTTTTTTTTTTCTCCCCCATCATACAGGTGAATATGACCATCTCCCAGAACAGGCCTTCTATATGGTTGGACCCATTGAAGAAGCTGTGGCAAAAGCTGATAAGCTGGCTGAAGAGCATTCATCGTTGAGGGGTCTTTGTCCTCTGTACTGTCTCTCTCCTTGCCCCTAACCCAAAAAGCTTCATTTTTCTGTGTAGGCTGCACAAGAGCCTTGATTGAAGATATATTCTTTCTGAACAGTATTTAAGGTTTCCAATAAAATGTACACCCCTCAGAATTTGTCTGATTCTCTTGGT-	TRUE	FALSE	FALSE	0	1	0	7	0.00524525
TTACATGATGCAGAAAGTTGATATCCCTCCGCTTCTTACTCTTTTTTTTTTTCTCCCCCATCATACAGGTGAATATGACCATCTCCCAGAACAGGCCTTCTATATGGTGGGACCCATTGAAGAAGCTGTGGCAAAAGCTGATAAGCTGGCTGAAGAGCATTCATCGTTGATGGGTCTTTGTCCTCTGTACTGTCTCTCTCCTTGCCCCTAACCCAAAAAGCTTCATTTTTCTGTGTAGGCTGCACAAGAGCCTTGATTGAAGATATATTCTTTCTGAACAGTATTTAAGGTTTCCAATAAAATGTACACCCCTCAGAATTTGTCTGATTCTCTTGGT-	TRUE	FALSE	FALSE	0	1	0	7	0.00524525
TTACATGATGCAGAAAGTTGATATCCCTCCGCTTCTTACTC-TTTTTTTTTTCTCCCCCATCATACAGGTGAATATGACCATCTCCCAGAACAGGCCTTCTATATGTTGGGACCCATTGAAGAAGCTGTGGCAAAAGCTGATAAGCTGGCTGAAGAGCATTCATCGTTGAGGGGTCTTTGTCCTCTGTACTGTCTCTCTCCTTGCCCCTAACCCAAAAAGCTTCATTTTTCTGTGTAGGCTGCACAAGAGCCTTGATTGAAGATATATTCTTTCTGAACAGTATTTAAGGTTTCCAATAAAATGTACACCCCTCAGAATTTGTCTGATTCTCTTGGT-	TRUE	FALSE	FALSE	0	1	0	7	0.00524525
TTACATGATGCAGAAAGTTGATATCCCTCCGCTTCTTACTC-TTTTTTTTTTCTCCCCCATCATACAGGTGAATATGACCATCTCCCAGAACAGGCCTTCTATATGGTGGGACCCATTGAAGAAGCTGTGGCAAAAGCTGATAAGCTGGCTGAAGAGCATTCATCGTTAGGGGTCTTTGTCCTCTGTACTGTCTCTCTCCTTGCCCCTAACCCAAAAAGCTTCATTTTTCTGTGTAGGCTGCACAAGAGCCTTGATTGAAGATATATTCTTTCTGAACAGTATTTAAGGTTTCCAATAAAATGTACACCCCTCAGAATTTGTCTGATTCTCTTGGT-	FALSE	TRUE	FALSE	0	0	0	7	0.00524525
TTACATGATGCAGAAAGTTGATATCCCTCCGCTTCTTACTC-TTTTTTTTTTCTCCCCCATCATACAGGTGAATATGACCATCTCCCAGAACAGGCCTTCTATATGGTGGGACCCATTGAAGAAGCTGTGGCAAAAGCTGATAAGCTGGCTGAAGAGCATTCATCGT------------------------------------------------------------------------------------------------------------------------------------AATGTACACCCCTCAGAATTTGTCTGATTCTCTTGGT-	FALSE	TRUE	FALSE	0	0	0	7	0.00524525
TTACATGATGCAGAAAGTTGATATCCCTCCGCTTCTTACTC-TTTTTTTTTTCTCCCCCATCATACAGGTGAATATGACCATCTCCCAGAACAGGCCTTCTATATGGTGGGACCCATTGAAGAAGCTGTGGCAAAAGCTGATAAGCTGGCTGAAGAGCATTCATCGT--------TTTGTCCTCTGTACTGTCTCTCTCCTTGCCCCTAACCCAAAAAGCTTCATTTTTCTGTGTAGGCTGCACAAGAGCCTTGATTGAAGATATATTCTTTCTGAACAGTATTTAAGGTTTCCAATAAAATGTACACCCCTCAGAATTTGTCTGATTCTCTTGGT-	FALSE	TRUE	FALSE	0	0	0	7	0.00524525
TTACATGATGCAGAAAGTTGATATCCCTCCGCTTCTTACTC-TTTTTTTTTTCTCCCCCATCATACAGGTGAATATGACCATCTCCCAGAACAGGCCTTCTATATGGTGGGACCCATTGAAGAAGCTGTGGCAAAAGCTGATAAGCTGGCTGAAGAGCATTCATCGT------TCTTTGTCCTCTGTACTGTCTCTCTCCTTGCCCCTAACCCAAAAAGCTTCATTTTTCTGTGTAGGCTGCACAAGAGCCTTGATTGAAGATATATTCTTTCTGAACAGTATTTAAGGTTTCCAATAAAATGTACACCCCTCAGAATTTGTCTGATTCTCTTGGT-	FALSE	TRUE	FALSE	0	0	0	7	0.00524525
TTACATGATGCAGAAAGTTGATATCCCTCCGCTTCTTACTCTTTTTTTTTTTCTCCCCCATCATACAGGTGAATATGACCATCTCCCAGAACAGGCCTTCTATATGGTGGGACCCATTGAAGAAGCTGTGGCAAAAGCTGATAAGCTGGCTGAAGAGCATTCATCGTGAGGGGTCTTTGTCCTCTGTACTGTCTCTCTCCTTGCCCCTAACCCATAAAGCTTCATTTTTCTGTGTAGGCTGCACAAGAGCCTTGATTGAAGATATATTCTTTCTGAACAGTATTTAAGGTTTCCAATAAAATGTACACCCCTCAGAATTTGTCTGATTCTCTTGGT-	FALSE	TRUE	FALSE	0	0	0	7	0.00524525
TTACATGATGCAGAAAGTTGATATCCCTCCGCTTCTTACTCTTTTTTTTTTTCTCCCCCATCATACAGGTGAATATGACCATCTCCAAGAACAGGCCTTCTATATGGTGGGACCCATTGAAGAAGCTGTGGCAAAAGCTGATAAGCTGGCTGAAGAGCATTCATCGTGAGGGGTCTTTGTCCTCTGTACTGTCTCTCTCCTTGCCCCTAACCCAAAAAGCTTCATTTTTCTGTGTAGGCTGCACAAGAGCCTTGATTGAAGATATATTCTTTCTGAACAGTATTTAAGGTTTCCAATAAAATGTACACCCCTCAGAATTTGTCTGATTCTCTTGGT-	FALSE	TRUE	FALSE	0	0	0	7	0.00524525
TTACATGATGCAGAAAGTTGATATCCCTCCGCTTCTTACTCTTTTTTTTTTTCTCCCCCATCATACAGGTGAATATGACCATCTCCCAGAACAGGCCTTCTATATGGTGGGACCCATTGAAGAAGCTGTGGCAAAAGCTGATAAGCTGGCTGAAGAGCATTCATCGTGAGGGGTCTTTGTCCTCTGTACTGTCTCTCTCCTTGCCCCTAACCCAAAAAGCTTCATTTTTCTGTGTAGGCTGCACAAGAGCCTTGATTGAAGATATATTCTTTCTGAACAGTATTTAAGGTTTTCAATAAAATGTACACCCCTCAGAATTTGTCTGATTCTCTTGGT-	FALSE	TRUE	FALSE	0	0	0	7	0.00524525
TTACATAATGCAGAAAGTTGATATCCCTCCGCTTCTTACTC-TTTTTTTTTTCTCCCCCATCATACAGGTGAATATGACCATCTCCCAGAACAGGCCTTCTATATGGTGGGACCCATTGAAGAAGCTGTGGCAAAAGCTGATAAGCTGGCTGAAGAGCATTCATCGTTGAGGGGTCTTTGTCCTCTGTACTGTCTCTCTCCTTGCCCCTAACCCAAAAAGCTTCATTTTTCTGTGTAGGCTGCACAAGAGCCTTGATTGAAGATATATTCTTTCTGAACAGTATTTAAGGTTTCCAATAAAATGTACACCCCTCAGAATTTGTCTGATTCTCTTGGT-	TRUE	FALSE	FALSE	0	1	0	7	0.00524525
TTACATGATGCAGAAAGTTGATATCCCTCCGCTTCTTACTC-TTTTTTTTTTCTCCCCCATCATACAGGTGAATATGACCATCTCCCAGAACAGGCCTTCTATATGGTGGGACCCATTGAAGAAGCTGTGGCAAAAGCTGATAAGCTGGCTGAAGAGCATTTATCGTGGGGATCCGACTATAAGGACCACGACGGAGACTACAAGGATCATGATATTGATTACAAAGACGATGACGATAAGTAAGAGGGGTCTTTGTCCTCTGTACTGTCTCTCTCCTTGCCCCTAACCCAAAAAGCTTCATTTTTCTGTGTAGGCTGCACAAGAGCCTTGATTGAAGATATATTCTTTCTGAACAGTATTTAAGGTTTCCAATAAAATGTACACCCCTCAGAATTTGT…	FALSE	FALSE	FALSE	2	77	1	7	0.00524525
TTACATGATGCAGAAAGTTGATATCCCTCCGCTTCTTACTCTTTTTTTTTTTTCTCCCCCATCATACAGGTGAATATGA----------------------------------------------------------------------------------------AGAGGGGTCTTTGTCCTCTGTACTGTCTCTCTCCTTGCCCCTAACCCAAAAAGCTTCATTTTTCTGTGTAGGCTGCACAAGAGCCTTGATTGAAGATATATTCTTTCTGAACAGTATTTAAGGTTTCCAATAAAATGTACACCCCTCAGAATTTGTCTGATTCTCTTGGT-	TRUE	FALSE	FALSE	88	0	1	7	0.00524525
TTACATGATGCAGAAAGTTGATATCCCTCCGCTTCTTACTCTTTTTTTTTTTCTCCCCCATCATACAGGTGAATATGACCATCTCCCAGAACCGGCCTTCTATATGGTGGGACCCATTGAAGAAGCTGTGGCAAAAGCTGATAAGCTGGCTGAAGAGCATTCATCGTTGAGGGGTCTTTGTCCTCTGTACTGTCTCTCTCCTTGCCCCTAACCCAAAAAGCTTCATTTTTCTGTGTAGGCTGCACAAGAGCCTTGATTGAAGATATATTCTTTCTGAACAGTATTTAAGGTTTCCAATAAAATGTACACCCCTCAGAATTTGTCTGATTCTCTTGGT-	TRUE	FALSE	FALSE	0	1	0	7	0.00524525
TTACATGATGCAGAAAGTTGATATCCCTCCGCTTCTTACTCTTTTTTTTTTTCTCCCCCATCATACAGGTGAATATGACCATCTCCCAGAACAGGCCTTCTATATGGTGGGACCCATTGAAGAAGCTGTGGCAAAAGCTGATAAGCTGGCTGAAGAGCATTCATCGTGAGGGGTCTTTGTCCTCTGTACTGTCTCTCTCCTTGCCCCTAACCCAAAAAGCTTCATTTTTCTGTGTAGGCTGCACAAGAGCCTTGATTGAAGATATATTCTTTCTGAACAGTATTTAAGGTTTCCAATAAAATGTACACCCCTCAGAATTTGTCTGATTCTCTTAGT-	FALSE	TRUE	FALSE	0	0	0	7	0.00524525
TTACATGATGCAAAAAGTTGATATCCCTCCGCTTCTTACTCTTTTTTTTTTTCTCCCCCATCATACAGGTGAATATGACCATCTCCCAGAACAGGCCTTCTATATGGTGGGACCCATTGAAGAAGCTGTGGCAAAAGCTGATAAGCTGGCTGAAGAGCATTCATCGTGAGGGGTCTTTGTCCTCTGTACTGTCTCTCTCCTTGCCCCTAACCCAAAAAGCTTCATTTTTCTGTGTAGGCTGCACAAGAGCCTTGATTGAAGATATATTCTTTCTGAACAGTATTTAAGGTTTCCAATAAAATGTACACCCCTCAGAATTTGTCTGATTCTCTTGGT-	FALSE	TRUE	FALSE	0	0	0	7	0.00524525
TTACATGATGCAGAAAGTTGATATCCCTCCGCTTCTTACTCTTTTTTTTTTTCTCCCCCATCATACAGGTGAATATGACCATCTCCCAGAACAGGCCTTCTATATGGTGGGACCCATTGAAGAAGCTGTGGCAAAAGCTGATAAGCTGGCTGAAGAGCATTCATCGTGAGGGGTCTTTGTCCTCTGTATTGTCTCTCTCCTTGCCCCTAACCCAAAAAGCTTCATTTTTCTGTGTAGGCTGCACAAGAGCCTTGATTGAAGATATATTCTTTCTGAACAGTATTTAAGGTTTCCAATAAAATGTACACCCCTCAGAATTTGTCTGATTCTCTTGGT-	FALSE	TRUE	FALSE	0	0	0	7	0.00524525
TTACATGATGCAGAAAGTTGATATCCCTCCGCTTCTTACTCTTTTTTTTTTTCTCCCCCATCATACAGGTGAATATGACCATCTCCCAGAACAGGCCTTCTATATGGTGGGACCCATTGAAGAAGCTGTGGCAAAAGCTGATAAGCTGGCTGAAGAGCATTCCTCGTGGGGATCCGACTATAAGGACCACGACGGAGACTACAAGGATCATGATATTGATTACAAAGACGATGACGATAAGTAAGAGGGGTCTTTGTCCTCTGTACTGTCTCTCTCCTTGCCCCTAACCCAAAAAGCTTCATTTTTCTGTGTAGGCTGCACAAGAGCCTTGATTGAAGATATATTCTTTCTGAACAGTATTTAAGGTTTCCAATAAAATGTACACCCCTCAGAATTTGT…	FALSE	FALSE	TRUE	1	77	1	7	0.00524525
TTACATGATGCAGAAAGTTGATATCCCTCCGCTTCTTACTC-TTTTTTTTTTCTCCCCCATCATACAGGTGAATATGACCATCTCCCAGAACAGGCCTTCTATATGGTGGGACCCATTGAAGAAGCTGTGGCAAAAGCTGATAAGCTGGCTGAAGAGCATTCATCGTGGGGATCCGACTATAAGGACCACGACGGAGACTACAAGGATCATTATATTGATTACAAAGACGATGACGATAAGTAAGAGGGGTCTTTGTCCTCTGTACTGTCTCTCTCCTTGCCCCTAACCCAAAAAGCTTCATTTTTCTGTGTAGGCTGCACAAGAGCCTTGATTGAAGATATATTCTTTCTGAACAGTATTTAAGGTTTCCAATAAAATGTACACCCCTCAGAATTTGT…	FALSE	FALSE	FALSE	2	77	0	7	0.00524525
TTACATGATGCAGAAAGTTGATATCCCTCCGCTTCTTACTCTTTTTTTTTTTCTCCCCCATCATACAGGTGAATATGACCATCTCCCAGAACAGGCCTTCTATATGGTGGGACCCATTGAAGAAGCTGTGGCAAAAGCTGATAAGCTGGCTGAAGAGCATTCATCGTTGAGGGGTCTTTGTCCTCTGTACTGTCTCTCTCCTTGCCCCTAACCCAAAAAGCCTCATTTTTCTGTGTAGGCTGCACAAGAGCCTTGATTGAAGATATATTCTTTCTGAACAGTATTTAAGGTTTCCAATAAAATGTACACCCCTCAGAATTTGTCTGATTCTCTTGGT-	TRUE	FALSE	FALSE	0	1	0	7	0.00524525
TTACATGATGCAGAAAGTTGATATCCCTCCGCTTCTTACTC-TTTTTTTTTTCTCCCCCATCATACAGGTGAATATGACCATCTCCCAGAACAGGCCTTCTATATGGTGGGACCCATTGAAGAAGCTGTGGCAAAAGCTGATAAGCTGGCTGAAGAGCATTCACT----AGGGGTCTTTGTCCTCTGTACTGTCTCTCTCCTTGCCCCTAACCCAAAAAGCTTCATTTTTCTGTGTAGGCTGCACAAGAGCCTTGATTGAAGATATATTCTTTCTGAACAGTATTTAAGGTTTCCAATAAAATGTACACCCCTCAGAATTTGTCTGATTCTCTTGGT-	TRUE	FALSE	FALSE	4	0	0	7	0.00524525
TTACATGATGCAGAAAGTTGATATCCCTCCGCTTCTTACTCTTTTTTTTTTTCTCCCCCATCATACAGGTGAATATGACCATCTCCCAGAACAGGCCTTCTATATGGTGGGACCCATTGAAGAAGCTGTGGCAAAAGCTGATAAGCTGGCTGAAGAGCATTCATCGTGGGGATCCGACTATAAGGACCACGACGGAGACTACAAGGATCATGATATTGATTACAAAGACGATGACGATAAGTAAGAGGGGTCTTTGTCCTCTGTACTGTCTCTCTCCTTGCCCCCAACCCAAAAAGCTTCATTTTTCTGTGTAGGCTGCACAAGAGCCTTGATTGAAGATATATTCTTTCTGAACAGTATTTAAGGTTTCCAATAAAATGTACACCCCTCAGAATTTGT…	FALSE	FALSE	TRUE	1	77	1	7	0.00524525
TTACATGATGCAGAAAGTTGATATCCCTCCGCTTCTTACTCTTTTTTTTTTTCTCCCCCATCATACAGGTGAATATGACCATCTCCCAGAACAGGCCTTCTATATGGTGGGACCCATTGAAGAAGCTGTGGCAAAAGCTGATAAGCTGGCTGAAGAGCATTCATCGTGAGGGGTCTTTGTCCTCTGTACTGTCTCTCTCCTTGCCCCTAACCCAAAAAGCTTCATTTTTCTGTGTAGGCTGCACAAGAGCCTTGATTGAAGATATATTCTTTTTGAACAGTATTTAAGGTTTCCAATAAAATGTACACCCCTCAGAATTTGTCTGATTCTCTTGGT-	FALSE	TRUE	FALSE	0	0	0	7	0.00524525
TTACATGATGCAGAAAGTTGATATCCCTCCGCTTCTTACTCTTTTTTTTTTTCTCCCCCATCATACAGGTGAATATGACCATCTCCCAGAACAGGCCTTCTATATGGTGGGACCCATTGAAGAAGCTGTGGCAAAAGCTGATAAGCTGGCTGAAGAGCATTCATCGTGAGGGGTCTTTGTCCTCTGTACTGTCTCTCTCCTTGCCCCTAACCCAAAAAGCTTCATTTTTCTGTGTAGGCTGCACAAGAGCCTTGATTGAAGATATATTCTTTCTGAACAGTATTTAAGGTTTCCAATAAAATGTACACCCCTCAGAATTTGTCTTATTCTCTTGGT-	FALSE	TRUE	FALSE	0	0	0	7	0.00524525
TTACATGATGCAGAAAGTTGATATCCCTCCGCTTCTTACTCTTTTTTTTTTTCTCCCCCATCATACAGGTGAATATGACCATCTCCCAGAACAGGCCTTCTATATGGTGGGACCCATTGAAGAAGCTGTGGCAAAAGCTGATAAGCTGGCTGAAGAGCATTCATCGTTTAGGGGTCTTTGTCCTCTGTACTGTCTCTCTCCTTGCCCCTAACCCAAAAAGCTTCATTTTTCTGTGTAGGCTGCACAAGAGCCTTGATTGAAGATATATTCTTTCTGAACAGTATTTAAGGTTTCCAATAAAATGTACACCCCTCAGAATTTGTCTGATTCTCTTGGT-	TRUE	FALSE	FALSE	0	1	0	7	0.00524525
TTACATGATGCAGAAAGTTGATATCCCTCCGCTTCTTACTCTTTTTTTTTTTCTCCCCCATCATACAGGTGAATATGACCATCTCCCAGAACAGGCCTTCTATATGGTGGGACCCATTGAAGAAGCTGTGGCAAAAGCTGATAAGCTGGCTGAAGAGCATTCATCGTTGAGGGGTCTTTGTCCTCTGTACTGTCTCTCTCCTTGCCCCTAACCCAAAAAGCTTCATTTTTCTGTATAGGCTGCACAAGAGCCTTGATTGAAGATATATTCTTTCTGAACAGTATTTAAGGTTTCCAATAAAATGTACACCCCTCAGAATTTGTCTGATTCTCTTGGT-	TRUE	FALSE	FALSE	0	1	0	7	0.00524525
TTACATGATGCAGAAAGTTGATATCCCTCCGCTTCTTACTCTTTTTTTTTTTCTCCCCCATCATACAGGTGAATATGACCATCTCCCAGAACAGGCCTTCTATATGGTGGGACCCATTGAAGAAGCTGTGGCAAAAGCTGATAAGCTGGCTGAAGAGCATTCATCGTTGAGGGGTCTTTGTCCTCTGTACTGTCTCTCTCCTTGCCCCTAACCCAAAAAGCTTCATTTTTCTGTGTAAGCTGCACAAGAGCCTTGATTGAAGATATATTCTTTCTGAACAGTATTTAAGGTTTCCAATAAAATGTACACCCCTCAGAATTTGTCTGATTCTCTTGGT-	TRUE	FALSE	FALSE	0	1	0	7	0.00524525
TTACATGATGCAGAAAGTTGATATCCCTCCGCTTCTTACTCTTTTTTTTTTTCTCCTCCATCATACAGGTGAATATGACCATCTCCCAGAACAGGCCTTCTATATGGTGGGACCCATTGAAGAAGCTGTGGCAAAAGCTGATAAGCTGGCTGAAGAGCATTCATCGTTGAGGGGTCTTTGTCCTCTGTACTGTCTCTCTCCTTGCCCCTAACCCAAAAAGCTTCATTTTTCTGTGTAGGCTGCACAAGAGCCTTGATTGAAGATATATTCTTTCTGAACAGTATTTAAGGTTTCCAATAAAATGTACACCCCTCAGAATTTGTCTGATTCTCTTGGT-	TRUE	FALSE	FALSE	0	1	0	7	0.00524525
TTACATGATGCAGAAAGTTGATATCCCTCCGCTTCTTACTCTTTTTTTTTTTCTCCCCCATCATACAGGTGAATATGACCATCTCCCAGAACAGGCCTTCTATATGGTGGGACCCATTGAAGAAGCTGTGGCAAAAGCTGATAAGCTGGCTGAAGAGCAT------TGAGGGGTCTTTGTCCTCTGTACTGTCTCTCTCCTTGCCCCTAACCCAAAAAGCTTCATTTTTCTGTGTAGGCTGCACAAGAGCCTTGATTGAAGATATATTCTTTCTGAACAGTATTTAAGGTTTCCAATAAAATGTACACCCCTCAGAATTTGTCTGATTCTCTTGGT-	TRUE	FALSE	FALSE	6	0	0	7	0.00524525
TTACATGATGCAGAAAGTTGATATCCCTCCGCTTCTTACTCTTTTTTTTTTTTCTCCCCCATCATACAGGTGAATATGACCATCTCCCAGAACAGGCCTTCTATATGGTGGGCCCCATTGAAGAAGCTGTGGCAAAAGCTGATAAGCTGGCTGAAGAGCATTCATCGTGAGGGGTCTTTGTCCTCTGTACTGTCTCTCTCCTTGCCCCTAACCCAAAAAGCTTCATTTTTCTGTGTAGGCTGCACAAGAGCCTTGATTGAAGATATATTCTTTCTGAACAGTATTTAAGGTTTCCAATAAAATGTACACCCCTCAGAATTTGTCTGATTCTCTTGGT-	FALSE	TRUE	FALSE	0	0	0	7	0.00524525
TTACATGATGCAGAAAGTTGATATCCCTCCGCTTCTTACTCTTTTTTTTTTTCTCCCCCATCATACAGGTGAATATGACCATCTCCCAGAACAGGCCTTCTATATGGTGGGACCCATTGAAGAAGCTGTGGCAAAAGCTGATAAGCTGGCTGAAGAGCATTCATCGTGAGGGGTCTTTGTCCTCTGTACTGTTTCTCTCCTTGCCCCTAACCCAAAAAGCTTCATTTTTCTGTGTAGGCTGCACAAGAGCCTTGATTGAAGATATATTCTTTCTGAACAGTATTTAAGGTTTCCAATAAAATGTACACCCCTCAGAATTTGTCTGATTCTCTTGGT-	FALSE	TRUE	FALSE	0	0	0	7	0.00524525
TTACATGATGCAGAAAGTTGATATCCCTCCGCTTCTTACTCTTTTTTTTTTTCTCCCCCATCATACAGGTGAATATGACCATCTCCCAGAACAGGCCTTCTATATGGTGGGACCCATTGAAGAAGCTGTGGCAAAAGCTGATAAGCTGGCTGAAGAGCATTCATCGTGAGGGGTTTTTGTCCTCTGTACTGTCTCTCTCCTTGCCCCTAACCCAAAAAGCTTCATTTTTCTGTGTAGGCTGCACAAGAGCCTTGATTGAAGATATATTCTTTCTGAACAGTATTTAAGGTTTCCAATAAAATGTACACCCCTCAGAATTTGTCTGATTCTCTTGGT-	FALSE	TRUE	FALSE	0	0	0	7	0.00524525
TTACATGATGCTGAAAGTTGATATCCCTCCGCTTCTTACTC-TTTTTTTTTTCTCCCCCATCATACAGGTGAATATGACCATCTCCCAGAACAGGCCTTCTATATGGTGGGACCCATTGAAGAAGCTGTGGCAAAAGCTGATAAGCTGGCTGAAGAGCATTCATCGTGAGGGGTCTTTGTCCTCTGTACTGTCTCTCTCCTTGCCCCTAACCCAAAAAGCTTCATTTTTCTGTGTAGGCTGCACAAGAGCCTTGATTGAAGATATATTCTTTCTGAACAGTATTTAAGGTTTCCAATAAAATGTACACCCCTCAGAATTTGTCTGATTCTCTTGGT-	FALSE	TRUE	FALSE	0	0	0	7	0.00524525
TTACATGATGCAGAAAGTTGATATCCCTCCGCTTCTTACTC-TTTTTTTTTTCTCCCCCATCATACAGGTGAATATGACCATCTCCCAGAACAGGCCTTCTATATGGTGGGACCCATTGAAGAAGCTGTGGCAAAAGCTGATAAGCTGGCTGAAGAGCATTCATCGTTGTCAACGCGTATATCTGGCCCGTACATCGCGAAGCAGCGTGAGGGGTCTTTGTCCTCTGTACTGTCTCTCTCCTTGCCCCTAACCCAAAAAGCTTCATTTTTCTGTGTAGGCTGCACAAGAGCCTTGATTGAAGATATATTCTTTCTGAACAGTATTTAAGGTTTCCAATAAAATGTACACCCCTCAGAATTTGTCTGATTCTCTTGGT-	FALSE	TRUE	FALSE	0	0	0	7	0.00524525
TTACATGATGCAGAAAGTTGATATCCCTCCGCTTCTTACTCTTTTTTTTTTTCTCCCCCATCATACAGGTGAATATGACCATCTCCCAGAACAGGCCTTCTATATGGTGGGACCCATTGAAGAAGCTGTGGCAAAAGCTGATAAGCTGGCTGAAGAGCATTCATCGTTGAGGGTTCTTTGTCCTCTGTACTGTCTCTCTCCTTGCCCCTAACCCAAAAAGCTTCATTTTTCTGTGTAGGCTGCACAAGAGCCTTGATTGAAGATATATTCTTTCTGAACAGTATTTAAGGTTTCCAATAAAATGTACACCCCTCAGAATTTGTCTGATTCTCTTGGT-	TRUE	FALSE	FALSE	0	1	0	7	0.00524525
TTACATGATGCAGAAAGTTGATATCCCTCCGCTTCTTACTC-TTTTTTTTTTCTCCCCCATCATACAGGTGAATATGACCATCTCCCAGAACAGGCCTTCTATATGGTGGTACCCATTGAAGAAGCTGTGGCAAAAGCTGATAAGCTGGCTGAAGAGCATTCATCGTTGAGGGGTCTTTGTCCTCTGTACTGTCTCTCTCCTTGCCCCTAACCCAAAAAGCTTCATTTTTCTGTGTAGGCTGCACAAGAGCCTTGATTGAAGATATATTCTTTCTGAACAGTATTTAAGGTTTCCAATAAAATGTACACCCCTCAGAATTTGTCTGATTCTCTTGGT-	TRUE	FALSE	FALSE	0	1	0	7	0.00524525
TTACATGATGCAGAAAGTTGATATCCCTCCTCTTCTTACTCTTTTTTTTTTTCTCCCCCATCATACAGGTGAATATGACCATCTCCCAGAACAGGCCTTCTATATGGTGGGACCCATTGAAGAAGCTGTGGCAAAAGCTGATAAGCTGGCTGAAGAGCATTCATCGTGAGGGGTCTTTGTCCTCTGTACTGTCTCTCTCCTTGCCCCTAACCCAAAAAGCTTCATTTTTCTGTGTAGGCTGCACAAGAGCCTTGATTGAAGATATATTCTTTCTGAACAGTATTTAAGGTTTCCAATAAAATGTACACCCCTCAGAATTTGTCTGATTCTCTTGGT-	FALSE	TRUE	FALSE	0	0	0	7	0.00524525
TTACATGATGCAGAAAGTTGATATCCCTCCGCTTCTTACTC-TTTTTTTTTTCTCCCCCATCATACAGGTGAATATGACCATCTCCCAGAACAGGCCTTCTATATGGTGGGACCCATTGAAGAAGCTGTGGCAAAAGCTGATAAGCTGGCTGAAGAGCATTCATCGTTGAGGGGTCTTTGTCCTCTGTATTGTCTCTCTCCTTGCCCCTAACCCAAAAAGCTTCATTTTTCTGTGTAGGCTGCACAAGAGCCTTGATTGAAGATATATTCTTTCTGAACAGTATTTAAGGTTTCCAATAAAATGTACACCCCTCAGAATTTGTCTGATTCTCTTGGT-	TRUE	FALSE	FALSE	0	1	0	7	0.00524525
TTACATGATGCAGAAAGTTGATATCCCTCCGCTTCTTACTCTTTTTTTTTTTCTTCCCCATCATACAGGTGAATATGACCATCTCCCAGAACAGGCCTTCTATATGGTGGGACCCATTGAAGAAGCTGTGGCAAAAGCTGATAAGCTGGCTGAAGAGCATTCATCGTTGAGGGGTCTTTGTCCTCTGTACTGTCTCTCTCCTTGCCCCTAACCCAAAAAGCTTCATTTTTCTGTGTAGGCTGCACAAGAGCCTTGATTGAAGATATATTCTTTCTGAACAGTATTTAAGGTTTCCAATAAAATGTACACCCCTCAGAATTTGTCTGATTCTCTTGGT-	TRUE	FALSE	FALSE	0	1	0	7	0.00524525
TTACATGATGCAGAAAGTTGATATCCCTCCGCTTCTTACTCTTTTTTTTTTTCTCCCCCATCATACAGGTGAATATGACCATCTCCCAGAACAGGCCTTCTATATGGTGCGACCCATTGAAGAAGCTGTGGCAAAAGCTGATAAGCTGGCTGAAGAGCATTCATCGTGAGGGGTCTTTGTCCTCTGTACTGTCTCTCTCCTTGCCCCTAACCCAAAAAGCTTCATTTTTCTGTGTAGGCTGCACAAGAGCCTTGATTGAAGATATATTCTTTCTGAACAGTATTTAAGGTTTCCAATAAAATGTACACCCCTCAGAATTTGTCTGATTCTCTTGGT-	FALSE	TRUE	FALSE	0	0	0	7	0.00524525
TTACATGATGCAGAAAGTTGATATCCCTCCGCTTCTTACTCTTTTTTTTTTTCTCCCCCATCATACAGGTGAATATGACCATCTCCCAGAACAGGCCTTCTATATGGTGGGACCCATTGAAGAAGCTGTGGCAAAAGCTGATAAGCTGGCTGTAGAGCATTCATCGTTGAGGGGTCTTTGTCCTCTGTACTGTCTCTCTCCTTGCCCCTAACCCAAAAAGCTTCATTTTTCTGTGTAGGCTGCACAAGAGCCTTGATTGAAGATATATTCTTTCTGAACAGTATTTAAGGTTTCCAATAAAATGTACACCCCTCAGAATTTGTCTGATTCTCTTGGT-	TRUE	FALSE	FALSE	0	1	0	7	0.00524525
TTACATGATGCAGAAAGTTGATATCCCTCCGCTTCTTACTC-TTTTTTTTTTCTCCCCCATCATACAGGTGAATACGACCATCTCCCAGAACAGGCCTTCTATATGGTGGGACCCATTGAAGAAGCTGTGGCAAAAGCTGATAAGCTGGCTGAAGAGCATTCATCGTTGAGGGGTCTTTGTCCTCTGTACTGTCTCTCTCCTTGCCCCTAACCCAAAAAGCTTCATTTTTCTGTGTAGGCTGCACAAGAGCCTTGATTGAAGATATATTCTTTCTGAACAGTATTTAAGGTTTCCAATAAAATGTACACCCCTCAGAATTTGTCTGATTCTCTTGGT-	TRUE	FALSE	FALSE	0	1	0	7	0.00524525
TTACATGATGCAGAAAGTTGATATCCCTCCGCTTCTTACTCTTTTTTTTTTTTCTCCCCCATCATACAGGTGAATATGACCATCTCCCAAAACAGGCCTTCTATATGGTGGGACCCATTGAAGAAGCTGTGGCAAAAGCTGATAAGCTGGCTGAAGAGCATTCATCGTTGAGGGGTCTTTGTCCTCTGTACTGTCTCTCTCCTTGCCCCTAACCCAAAAAGCTTCATTTTTCTGTGTAGGCTGCACAAGAGCCTTGATTGAAGATATATTCTTTCTGAACAGTATTTAAGGTTTCCAATAAAATGTACACCCCTCAGAATTTGTCTGATTCTCTTGGT-	TRUE	FALSE	FALSE	0	1	0	7	0.00524525
TTACATGATGCAGAAAGTTGATATCCCTCCGCTTCTTACTCTTTTTTTTTTTCTCCCCCATCATACAGGTGAATATGACCATCTCCCAGAACAGGCCTTCTATATGGTGGGACCCATTGAAGAAGCTGTGGCAAAAGCTGATAAGCTGGCTGAAGAGCATTCATCGTGAGGGGTCTTTGTCCTCTGTACTGTCTCTCTCCTTGCCCCTAACCCAAAAAGCTTCATTTTTCTGTGTAGGCTGCACAAGAGCCTTGATTGAAGATATATTCTTTCTGAATAGTATTTAAGGTTTCCAATAAAATGTACACCCCTCAGAATTTGTCTGATTCTCTTGGT-	FALSE	TRUE	FALSE	0	0	0	7	0.00524525
TTACATGATGCAGAAAGTTGATATCCCTCCGCTTCTTATTCTTTTTTTTTTTCTCCCCCATCATACAGGTGAATATGACCATCTCCCAGAACAGGCCTTCTATATGGTGGGACCCATTGAAGAAGCTGTGGCAAAAGCTGATAAGCTGGCTGAAGAGCATTCATCGTGAGGGGTCTTTGTCCTCTGTACTGTCTCTCTCCTTGCCCCTAACCCAAAAAGCTTCATTTTTCTGTGTAGGCTGCACAAGAGCCTTGATTGAAGATATATTCTTTCTGAACAGTATTTAAGGTTTCCAATAAAATGTACACCCCTCAGAATTTGTCTGATTCTCTTGGT-	FALSE	TRUE	FALSE	0	0	0	7	0.00524525
TTACATGATGCAGAAAGTTGATATCCCTCCGCTTCTTACTCTTTTTTTTTTTCTCCCCCATCATACAGGTGAATATGACCATCTCCCAGAACAGGCCTTCTATATGGTGGGACCCATGGAAGAAGCTGTGGCAAAAGCTGATAAGCTGGCTGAAGAGCATTCATCGTGAGGGGTCTTTGTCCTCTGTACTGTCTCTCTCCTTGCCCCTAACCCAAAAAGCTTCATTTTTCTGTGTAGGCTGCACAAGAGCCTTGATTGAAGATATATTCTTTCTGAACAGTATTTAAGGTTTCCAATAAAATGTACACCCCTCAGAATTTGTCTGATTCTCTTGGT-	FALSE	TRUE	FALSE	0	0	0	7	0.00524525
TTACATGATGCAGAAAGTTGATATCCCTCCGCTTCTTACTCTTTTTTTTTTTCTCCCCCATCATACAGGTGAATATGACCATCTCCCAGCACAGGCCTTCTATATGGTGGGACCCATTGAAGAAGCTGTGGCAAAAGCTGATAAGCTGGCTGAAGAGCATTCATCGTGAGGGGTCTTTGTCCTCTGTACTGTCTCTCTCCTTGCCCCTAACCCAAAAAGCTTCATTTTTCTGTGTAGGCTGCACAAGAGCCTTGATTGAAGATATATTCTTTCTGAACAGTATTTAAGGTTTCCAATAAAATGTACACCCCTCAGAATTTGTCTGATTCTCTTGGT-	FALSE	TRUE	FALSE	0	0	0	7	0.00524525
TTACATGATGCAGAAAGTTGATATCCCTCCGCTTCTTACTCTTTTTTTTTTTCTCCCCCATCATACAGGTGAATATGACCATCTCCCAGAACAGGCCTTCTATATGGTGGGACCCATTGAAGAAGCTGTGGCAAAAGCTGATAAGCTGGCTGAAGAGCATTCATCGTGAGGGGTCTTTGTCCTCTGTACTGTCTCTCTCCTTGCCCCTAACCCCAAAAGCTTCATTTTTCTGTGTAGGCTGCACAAGAGCCTTGATTGAAGATATATTCTTTCTGAACAGTATTTAAGGTTTCCAATAAAATGTACACCCCTCAGAATTTGTCTGATTCTCTTGGT-	FALSE	TRUE	FALSE	0	0	0	7	0.00524525
TTACATGATGCAGAAAGTTGATATCCCTCCGCTTCTTACTCTTTTTTTTTTTCTCCCCCATCATACAGGTGAATATGACCATCTCCCAGAACAGGCCTTCTATATGGTGGGACCCATTGAAGAAGCTGTGGCAAAAGCTGATAAGCTGGCTGAAGAGCATTCATCGTGAGGGGTCTTTGTCCTCTGTACTGTCTCTCTCCTTGCCCCTAACCCAAAAAGCTTCATTTTTCTGTGTAGGCTGCACAAGAGCCTTGATTGAAGATATATTCTTTCTGAACAGTATTTAAGGTTTCCAATAAAATGTACACCCCTCAGAATTTGTCTGATTTTCTTGGT-	FALSE	TRUE	FALSE	0	0	0	7	0.00524525
TTACATGATGCAGAAAGTTGATATCCCTCCGCTTCTTACTCTTTTTTTTTTTTCTCCCCCATCATACAGGTGAATATGACCATCTCCCAGAACAGGCCTTCTATTTGGTGGGACCCATTGAAGAAGCTGTGGCAAAAGCTGATAAGCTGGCTGAAGAGCATTCATCGTGAGGGGTCTTTGTCCTCTGTACTGTCTCTCTCCTTGCCCCTAACCCAAAAAGCTTCATTTTTCTGTGTAGGCTGCACAAGAGCCTTGATTGAAGATATATTCTTTCTGAACAGTATTTAAGGTTTCCAATAAAATGTACACCCCTCAGAATTTGTCTGATTCTCTTGGT-	FALSE	TRUE	FALSE	0	0	0	7	0.00524525
TTACATGATGCAGAAAGTTGATATCCCTCCGCTTCTTACTCTTTTTTTTTTTCTCCCCCATCATACAGGTGAATATGACCATCTCCCAGAACAGGCCTTCTATATGGTGGGACCCATTGAAGAAGCTGTGGCAAAAGCTGATAAGCTGGCTGAAGAGCATTCATC-------------------------GTCTCTCTCCTTGCCCCTAACCCAAAAAGCTTCATTTTTCTGTGTAGGCTGCACAAGAGCCTTGATTGAAGATATATTCTTTCTGAACAGTATTTAAGGTTTCCAATAAAATGTACACCCCTCAGAATTTGTCTGATTCTCTTGGT-	TRUE	FALSE	FALSE	25	0	0	7	0.00524525
TTACATGATGCAGAAA-TTGATATCCCTCCGCTTCTTACTCTTTTTTTTTTTCTCCCCCATCATACAGGTGAATATGACCATCTCCCAGAACAGGCCTTCTATATGGTGGGACCCATTGAAGAAGCTGTGGCAAAAGCTGATAAGCTGGCTGAAGAGCATTCATCGTGAGGGGTCTTTGTCCTCTGTACTGTCTCTCTCCTTGCCCCTAACCCAAAAAGCTTCATTTTTCTGTGTAGGCTGCACAAGAGCCTTGATTGAAGATATATTCTTTCTGAACAGTATTTAAGGTTTCCAATAAAATGTACACCCCTCAGAATTTGTCTGATTCTCTTGGT-	FALSE	TRUE	FALSE	0	0	0	7	0.00524525
TTACATGATGCAGAAAGTTGATATCCCTCCGCTTCTTACTC-TTTTTTTTTTCTCCCCCATCATACAGGTGAATATGACCATCTCCCAGAACAGGCCTTCTATATGGTGGGACCCATTGAAGAAGCTGTGGCAAAAGCTGATAAGCTGGCTGAAGAGCATTCATCGTGAGGGGTCTTTGTCCTCTGTACTGTCTCTCTCCTCGCCCCTAACCCAAAAAGCTTCATTTTTCTGTGTAGGCTGCACAAGAGCCTTGATTGAAGATATATTCTTTCTGAACAGTATTTAAGGTTTCCAATAAAATGTACACCCCTCAGAATTTGTCTGATTCTCTTGGT-	FALSE	TRUE	FALSE	0	0	0	7	0.00524525
TTACATGATGCAGAAAGTTGATATCCCTCCGCTTCTTACTCTTTTTTTTTTTCTCCCCCATCATACAGGTGAATATGACCATCTCCTAGAACAGGCCTTCTATATGGTGGGACCCATTGAAGAAGCTGTGGCAAAAGCTGATAAGCTGGCTGAAGAGCATTCATCGTTGAGGGGTCTTTGTCCTCTGTACTGTCTCTCTCCTTGCCCCTAACCCAAAAAGCTTCATTTTTCTGTGTAGGCTGCACAAGAGCCTTGATTGAAGATATATTCTTTCTGAACAGTATTTAAGGTTTCCAATAAAATGTACACCCCTCAGAATTTGTCTGATTCTCTTGGT-	TRUE	FALSE	FALSE	0	1	0	7	0.00524525
TTACATGATGCAGAAAGTTGATATCCCTCCGCTTCTTACTCTTTTTTTTTTTCTCCCCCATCATACAGGTGAATATGACCATCTCCCAGAACAGGCCTTCTATATGGTGGGACCCATTGAAGAAGCTGTGGCAAAAGCTGATAAGCTGGCTGAAGAGCATTCATCGTGAGGGGTCTTTGTCCTCTGTACTGTCTCTCTCCTTGCCCCTAACCCAAAAAGCTTCATTTTTCTGTGTAGGCTGCACACGAGCCTTGATTGAAGATATATTCTTTCTGAACAGTATTTAAGGTTTCCAATAAAATGTACACCCCTCAGAATTTGTCTGATTCTCTTGGT-	FALSE	TRUE	FALSE	0	0	0	7	0.00524525
TTACATGATGCAGAAAGTTGATATCCCTCCGCTTCTTACTCTTTTTTTTTTTCTCCCCCATCATACAGGTGAATATGACCATCTCCCAGAACAGGCCTTCTATATGGTGGGACCCATTGAAGAAGCTGTGGCAAAAGCTGATAAGCTGGCTGAAGAGCATTCATCGTGAGGGGTCTTTGTCCTCTGTACTGTCTCTCTCCTTGCCCCTAACCCAAAAAGCTTCATTTTTCTGTGTAGGCTGCACAAGAGCCTTGATTGAAGATATATTCTTTCTGAACAGTATTTAAGGTTTCCAATAAAATGTACAACCCTCAGAATTTGTCTGATTCTCTTGGT-	FALSE	TRUE	FALSE	0	0	0	7	0.00524525
TTACATGATGCAGAAAGTTGATATCCCTCCGCTTCTTACTCTTTTTTTTTTTCTCCCCCATCATACAGGTGAATATGACCATCTCCCAGAACAGGCCTTCTATATGGTGGGACCCATTGAAGAAGCTGTGGCAAAAGCTGATAAGCTGGCTGAAGAGCATTCATCGTTGAGAGGTCTTTGTCCTCTGTACTGTCTCTCTCCTTGCCCCTAACCCAAAAAGCTTCATTTTTCTGTGTAGGCTGCACAAGAGCCTTGATTGAAGATATATTCTTTCTGAACAGTATTTAAGGTTTCCAATAAAATGTACACCCCTCAGAATTTGTCTGATTCTCTTGGT-	TRUE	FALSE	FALSE	0	1	0	7	0.00524525
TTACATGATGCAGAAAGTTGATATCCCTCCGCTTCTTACTCTTTTTTTTTTTCTCCCCCATCATACAGGTGAATATGACCATCTCCCAGAACAGGCCTTCTATATGGTGGGACCCATTGAAGAAGCTGTGGCAAAAGCTGATAAACTGGCTGAAGAGCATTCATCGTGAGGGGTCTTTGTCCTCTGTACTGTCTCTCTCCTTGCCCCTAACCCAAAAAGCTTCATTTTTCTGTGTAGGCTGCACAAGAGCCTTGATTGAAGATATATTCTTTCTGAACAGTATTTAAGGTTTCCAATAAAATGTACACCCCTCAGAATTTGTCTGATTCTCTTGGT-	FALSE	TRUE	FALSE	0	0	0	6	0.00449593
TTACATGATGCAGAAAGTTGATATCCCTCCGCTTCTTACTCTTTTTTTTTTTTCTCCCCCATCATACAGGTGAATATGACCATCTCCCAGAACAGGCCTTCTATATGGTGGGCCCCATTGAAGAAGCTGTGGCAAAAGCTGATAAGCTGGCTGAAGAGCATTCATCGTGGGGATCCGACTATAAGGACCACGACGGAGACTACAAGGATCATGATATTGATTACAAAGACGATGACGATAAGTAAGAGGGGTCTTTGTCCTCTGTACTGTCTCTCTCCTTGCCCCTAACCCAAAAAGCTTCATTTTTCTGTGTAGGCTGCACAAGAGCCTTGATTGAAGATATATTCTTTCTGAACAGTATTTAAGGTTTCCAATAAAATGTACACCCCTCAGAATTTG…	FALSE	FALSE	FALSE	1	78	1	6	0.00449593
TTACATGATGCAGAAAGTTGATATCCCTCCGCTTCTTACTCTTTTTTTTTTTCTCCCCCATCATACAGGTGAATATGACCATCTCCCAGAACAGGCCTTCTATATGGTGGGACCCATTGAAGAAGCTGTGGCAAAAGCTGATAAGCTGGCTGAAGAGCATTCATCGTCTGAGGGGTCTTTGTCCTCTGTACTGTCTCTCTCCTTGCCCCTAACCCAAAAAGCTTCATTTTTCTGTGTAGGCTGCACAAGAGCCTTGATTGAAGATATATTCTTTCTGAACAGTATTTAAGGTTTCCAATAAAATGTACACCCCTCAGAATTTGTCTGATTCTCTTGGT-	TRUE	FALSE	FALSE	0	2	0	6	0.00449593
TTACATGATGCAGAAAGTTGATATCCCTCCGCTTCTTACTCTTTTTTTTTTTCTCCCCCATCATACAGGTGAATATGACCATCTCCCAGAACAGGCCTTCTATATGGTGGGACCCATTGAAGAAGCTGTGGCAAAAGCTGATAAGCTGGCTGAAGAGCATTCAT-------------------------------------------------------CATCATTTTTCTGTGTAGGCTGCACAAGAGCCTTGATTGAAGATATATTCTTTCTGAACAGTATTTAAGGTTTCCAATAAAATGTACACCCCTCAGAATTTGTCTGATTCTCTTGGT-	TRUE	FALSE	FALSE	55	0	0	6	0.00449593
TTACATGATGCAGAAAGTTGATATCCCTCCGCTTCTTACTCTTTTTTTTTTTCTCCCCCATCATACAGGTGAATATGACCATCTCCCAGAACAGGCCTTCTATATGGTGGGACCCATTGAAGAAGCTGTGGCAAAAGCTGATAAGCTGGCTGAAGAGCATTCATCGTTGAGGGGTCTTTGTCCTCTGTACTGTCTCTCTCCTTGCCCCTAACCCAAAAAGCTTCATTTTTCTGTGTAGGCTGCACAAGAGCCTTGATTGAAGATATATTCTTTCTGAACAGTATTTAAGGTTTCCAATAAAATGTACACCCCTCAGAATTTGTCTGATTCTATTGGT-	TRUE	FALSE	FALSE	0	1	0	6	0.00449593
TTACATGATGCAGAAAGTTGATATCCCTCCGCTTCTTACTCTTTTTTTTTTTCTCCCCCATCATACAGGTGAATATGACCATCTCCCAGAACAGGCCTTCTATATGGTGGGACCCATTGAAGAAGCTGTGGCAAAAGCTGATAAGCTGGCTGAAGAGCATTCATCGTTGAGGGGTCTTTGTCCTCTGTACTGTCTCTCTCCTTGCCCCTAACCCAAAAAGCTTCATTTTTCTGTGTAGGCTGCACAAGCGCCTTGATTGAAGATATATTCTTTCTGAACAGTATTTAAGGTTTCCAATAAAATGTACACCCCTCAGAATTTGTCTGATTCTCTTGGT-	TRUE	FALSE	FALSE	0	1	0	6	0.00449593
TTACATGATGCAGAAAGTTGATATCCCTCCGCTTCTTACTCTTTTTTTTTTTTCTCCCCCATCATACAGGTGAATATGACCATCTCCCAGAACAGGCCTTCTATATGGTGGGACCCATTGAAGAAGCTGTGGCAAAAGCTGATAAGCTGGCTGAAGAGCATTCATCGTTGGGTGGCAAAAGCTGATAAGCTGGCTGAAGAGCATTCATCGTGGGGATCCGACTATAAGGACCACGACGGAGACTACAAGGATCATGATATTGATTACAAAGACGATGACGATAAGTAAGAGGGGTCTTTGTCCTCTGTACTGTCTCTCTCCTTGCCCCTAACCCAAAAAGCTTCATTTTTCTGTGTAGGCTGCACAAGAGCCTTGATTGAAGATATATTCTTTCTGAAC…	FALSE	FALSE	FALSE	1	121	0	6	0.00449593
TTACATGATGCAGAAAGTTGATATCCCTCCGCTTCTTACTC-TTTTTTTTTTCTCCCCCATCATACAGGTGAATATGACCATCTCCCAGAACAGGCCTTCTATATGGTGGGACCCATTGAAGAAGCTGTGGCAAAAGCTGATA-------------------------AGGGGTCTTTGTCCTCTGTACTGTCTCTCTCCTTGCCCCTAACCCAAAAAGCTTCATTTTTCTGTGTAGGCTGCACAAGAGCCTTGATTGAAGATATATTCTTTCTGAACAGTATTTAAGGTTTCCAATAAAATGTACACCCCTCAGAATTTGTCTGATTCTCTTGGT-	TRUE	FALSE	FALSE	25	0	0	6	0.00449593
TTACATGATGCAGAAAGTTGATATCCCTCCGCTTCTTACTC-TTTTTTTTTTCTCCCCCATCATACAGGTGAATATGACCATCTCCCAGAACAGGCCTTCTATATGGTGGGACCCATTGAAGAAGCTGTGGCAAAAGCTGACAAGCTGGCTGAAGAGCATTCATCGTTGAGGGGTCTTTGTCCTCTGTACTGTCTCTCTCCTTGCCCCTAACCCAAAAAGCTTCATTTTTCTGTGTAGGCTGCACAAGAGCCTTGATTGAAGATATATTCTTTCTGAACAGTATTTAAGGTTTCCAATAAAATGTACACCCCTCAGAATTTGTCTGATTCTCTTGGT-	TRUE	FALSE	FALSE	0	1	0	6	0.00449593
TTACATGATGCAGAAAGTTGATATCCCTCCGCTTCTTACTCTTTTTTTTTTTCTCCCCCATCATACAGGTGAATATGACCATCTCCCAGAACAGGCCTTCTATATGGTGGGACCCATTGAAGAAGCTGTGGCAAAAACTGATAAGCTGGCTGAAGAGCATTCATCGTGAGGGGTCTTTGTCCTCTGTACTGTCTCTCTCCTTGCCCCTAACCCAAAAAGCTTCATTTTTCTGTGTAGGCTGCACAAGAGCCTTGATTGAAGATATATTCTTTCTGAACAGTATTTAAGGTTTCCAATAAAATGTACACCCCTCAGAATTTGTCTGATTCTCTTGGT-	FALSE	TRUE	FALSE	0	0	0	6	0.00449593
TTACATGATGCAGAAAGTTGATATCCCTCCGCTTCTTACTCTTTTTTTTTTTCTCCCCCATCATACAGGTGAATATGACCATCTCCCAGAACAAGCCTTCTATATGGTGGGACCCATTGAAGAAGCTGTGGCAAAAGCTGATAAGCTGGCTGAAGAGCATTCATCGTGAGGGGTCTTTGTCCTCTGTACTGTCTCTCTCCTTGCCCCTAACCCAAAAAGCTTCATTTTTCTGTGTAGGCTGCACAAGAGCCTTGATTGAAGATATATTCTTTCTGAACAGTATTTAAGGTTTCCAATAAAATGTACACCCCTCAGAATTTGTCTGATTCTCTTGGT-	FALSE	TRUE	FALSE	0	0	0	6	0.00449593
TTACATGATGCAGAAAGTTGATATCCCTCCGCTTCTTACTC--TTTTTTTTTCTCCCCCATCATACAGGTGAATATGACCATCTCCCAGAACAGGCCTTCTATATGGTGGGACCCATTGAAGAAGCTGTGGCAAAAGCTGATAAGCTGGCTGAAGAGCATTCATCGTGTTTGGGTGGCAAAAGCTGATAAGCTGGCTGAAGAGCATTCATCGTGGGGATCCGACTATAAGGACCACGACGGAGACTACAAGGATCATGATATTGATTACAAAGACGATGACGATAAGTAAGAGGGGTCTTTGTCCTCTGTACTGTCTCTCTCCTTGCCCCTAACCCAAAAAGCTTCATTTTTCTGTGTAGGCTGCACAAGAGCCTTGATTGAAGATATATTCTTTCTGA…	FALSE	FALSE	FALSE	3	123	0	6	0.00449593
TTACATGATGCAGAAAGTTGATATCCCTCCGCTTCTTACTC-TTTTTTTTTTCTCCCCCATCATACAGGTGAATATGACCATCTCCCAGAACAGGCCTTCTATATGGTGGGACCCATTGAAGAAGCTGTGGCAAAAGCTGATAAGCTGGCTGAAGAGCATTCA----------TCTTTGTCCTCTGTACTGTCTCTCTCCTTGCCCCTAACCCAAAAAGCTTCATTTTTCTGTGTAGGCTGCACAAGAGCCTTGATTGAAGATATATTCTTTCTGAACAGTATTTAAGGTTTCCAATAAAATGTACACCCCTCAGAATTTGTCTGATTCTCTTGGT-	TRUE	FALSE	FALSE	10	0	0	6	0.00449593
TTACATGATGCAGAAAGTTGATATCCCTCCGCTTCTTACTC-TTTTTTTTTTCTCCCCCATCATACAGGTGAATATGACCATCTCCCAGAACAGGCCTTCTATATGGTGGGACCCATTGAAGAAGCTGTGGCAAAAGCTGATAAGCTGGCTGAAGAGCATTCATCGTTGAGGGGTCTTTGTCCTCTGTACTGTCTCTCTCCTTGCCCCTAACCCAAAAAGCTTCATTTTTCTGTGTAGGCTGCACAAGAGCCTTGATTGAAGATATATTCTTTCTGAACAGTATTTAAGGTTTCCAATAAAATGTACATCCCTCAGAATTTGTCTGATTCTCTTGGT-	TRUE	FALSE	FALSE	0	1	0	6	0.00449593
TTACATGATGCAGAAAGTTGATATCCCTCCGCTTCTTACTCTTTTTTTTTTTCTCCCCCATCATACAGGTGAATATGACCATCTCCCAGAACAGGCCTTCTATATGGTAGGACCCATTGAAGAAGCTGTGGCAAAAGCTGATAAGCTGGCTGAAGAGCATTCATCGTGAGGGGTCTTTGTCCTCTGTACTGTCTCTCTCCTTGCCCCTAACCCAAAAAGCTTCATTTTTCTGTGTAGGCTGCACAAGAGCCTTGATTGAAGATATATTCTTTCTGAACAGTATTTAAGGTTTCCAATAAAATGTACACCCCTCAGAATTTGTCTGATTCTCTTGGT-	FALSE	TRUE	FALSE	0	0	0	6	0.00449593
TTACATGATGCAGAAAGTTGATATCCCTCCGCTTCTTACTCTTTTTTTTTTTCTCCCCCATCATACAGGTGAATATGACCATCTCCCAGAACAGGCCTTCTATATGGTGGGACCCATTGAAGAAGCTGTGGCAAAATCTGATAAGCTGGCTGAAGAGCATTCATCGTGAGGGGTCTTTGTCCTCTGTACTGTCTCTCTCCTTGCCCCTAACCCAAAAAGCTTCATTTTTCTGTGTAGGCTGCACAAGAGCCTTGATTGAAGATATATTCTTTCTGAACAGTATTTAAGGTTTCCAATAAAATGTACACCCCTCAGAATTTGTCTGATTCTCTTGGT-	FALSE	TRUE	FALSE	0	0	0	6	0.00449593
TTACATGATGCAGAAAGTTGATATCCCTCCGCTTCTTACTCCTTTTTTTTTTCTCCCCCATCATACAGGTGAATATGACCATCTCCCAGAACAGGCCTTCTATATGGTGGGACCCATTGAAGAAGCTGTGGCAAAAGCTGATAAGCTGGCTGAAGAGCATTCATCGTGGGGATCCGACTATAAGGACCACGACGGAGACTACAAGGATCATGATATTGATTACAAAGACGATGACGATAAGTAAGAGGGGTCTTTGTCCTCTGTACTGTCTCTCTCCTTGCCCCTAACCCAAAAAGCTTCATTTTTCTGTGTAGGCTGCACAAGAGCCTTGATTGAAGATATATTCTTTCTGAACAGTATTTAAGGTTTCCAATAAAATGTACACCCCTCAGAATTTGT…	FALSE	FALSE	TRUE	1	77	1	6	0.00449593
TTACATGATGCAGAAAGTTGATATCCCTCCGCTTCTTACTC-TTTTTTTTTTCTCCCCCATCATACAGGTGAATATGACCATCTCCCAGAACAGGCCTTCTATATGGTGGGACCCATTGAAGAAGCTGTGGCAAAAGCTGATAAGCTGGCTGAAGAGCATTCATCGTGGGGATCCGACTATAAGGACCACGACGGAGACTAAAAGGATCATGATATTGATTACAAAGACGATGACGATAAGTAAGAGGGGTCTTTGTCCTCTGTACTGTCTCTCTCCTTGCCCCTAACCCAAAAAGCTTCATTTTTCTGTGTAGGCTGCACAAGAGCCTTGATTGAAGATATATTCTTTCTGAACAGTATTTAAGGTTTCCAATAAAATGTACACCCCTCAGAATTTGT…	FALSE	FALSE	FALSE	2	77	0	6	0.00449593
TTACATGATGCAGAAAGTTGATATCCCTCTGCTTCTTACTCTTTTTTTTTTTTCTCCCCCATCATACAGGTGAATATGACCATCTCCCAGAACAGGCCTTCTATATGGTGGGACCCATTGAAGAAGCTGTGGCAAAAGCTGATAAGCTGGCTGAAGAGCATTCATCGTGAGGGGTCTTTGTCCTCTGTACTGTCTCTCTCCTTGCCCCTAACCCAAAAAGCTTCATTTTTCTGTGTAGGCTGCACAAGAGCCTTGATTGAAGATATATTCTTTCTGAACAGTATTTAAGGTTTCCAATAAAATGTACACCCCTCAGAATTTGTCTGATTCTCTTGGT-	FALSE	TRUE	FALSE	0	0	0	6	0.00449593
TTACATGATGCAGAAAGTTGATATCCCTCCGCTTCTTACTCTTTTTTTTTTTCTCCCCCATCATACAGGTGAATATGACCATCTCCCAGAACAGGCCTTCTATATGGTGGGACCCATTGAAGAAGCTGTGGCAAAAGCTGATAAGCTGGCTGAAGAGCGTTCATCGTTGAGGGGTCTTTGTCCTCTGTACTGTCTCTCTCCTTGCCCCTAACCCAAAAAGCTTCATTTTTCTGTGTAGGCTGCACAAGAGCCTTGATTGAAGATATATTCTTTCTGAACAGTATTTAAGGTTTCCAATAAAATGTACACCCCTCAGAATTTGTCTGATTCTCTTGGT-	TRUE	FALSE	FALSE	0	1	0	6	0.00449593
TTACATGATGCAGAAAGTTGATATCCCTCCGCTTCTTACTC-TTTTTTTTTTCTCCCCCATCATACAGGTGAATATGACCATCTCCCAGAACAGGCCTTCTATATGGTGGGACCCATTGAAGAAGCTGTGGCAAAAGCTGATAAGCTGGCTGAAGCGCATTCATCGTTGAGGGGTCTTTGTCCTCTGTACTGTCTCTCTCCTTGCCCCTAACCCAAAAAGCTTCATTTTTCTGTGTAGGCTGCACAAGAGCCTTGATTGAAGATATATTCTTTCTGAACAGTATTTAAGGTTTCCAATAAAATGTACACCCCTCAGAATTTGTCTGATTCTCTTGGT-	TRUE	FALSE	FALSE	0	1	0	6	0.00449593
TTACATGATGCAGAAAGTTGATATCCCTCTGCTTCTTACTC-TTTTTTTTTTCTCCCCCATCATACAGGTGAATATGACCATCTCCCAGAACAGGCCTTCTATATGGTGGGACCCATTGAAGAAGCTGTGGCAAAAGCTGATAAGCTGGCTGAAGAGCATTCATCGTTGAGGGGTCTTTGTCCTCTGTACTGTCTCTCTCCTTGCCCCTAACCCAAAAAGCTTCATTTTTCTGTGTAGGCTGCACAAGAGCCTTGATTGAAGATATATTCTTTCTGAACAGTATTTAAGGTTTCCAATAAAATGTACACCCCTCAGAATTTGTCTGATTCTCTTGGT-	TRUE	FALSE	FALSE	0	1	0	6	0.00449593
TTACATGATGCAGAAAGTTGATATCCCTCCGCTTCTTACTCTTTTTTTTTTTCTCCCCCATCATACAGGTGAATATGACCATCTCCCAGAACAGGCCTTCTATATGGTGGGACCCATTGAAGAAGCTGTGGCAAAAGTTGATAAGCTGGCTGAAGAGCATTCATCGTGAGGGGTCTTTGTCCTCTGTACTGTCTCTCTCCTTGCCCCTAACCCAAAAAGCTTCATTTTTCTGTGTAGGCTGCACAAGAGCCTTGATTGAAGATATATTCTTTCTGAACAGTATTTAAGGTTTCCAATAAAATGTACACCCCTCAGAATTTGTCTGATTCTCTTGGT-	FALSE	TRUE	FALSE	0	0	0	6	0.00449593
TTACATGATGCAGAAAGTTGATATCCCTCCGCTTCTTACTCTTTTTTTTTTTCTCCCCCATCATACAGGTGAATATGACCATCTCCCAGAACAGGCCTTCTATATGGTGGGACCCATTGAAGAAGCTGTGGCAAAAGCTGATAAGCTGGCTGAAGAGCATTAATCGTGAGGGGTCTTTGTCCTCTGTACTGTCTCTCTCCTTGCCCCTAACCCAAAAAGCTTCATTTTTCTGTGTAGGCTGCACAAGAGCCTTGATTGAAGATATATTCTTTCTGAACAGTATTTAAGGTTTCCAATAAAATGTACACCCCTCAGAATTTGTCTGATTCTCTTGGT-	FALSE	TRUE	FALSE	0	0	0	6	0.00449593
TTACATGATGCAGAAAGTTGATATCCCTCCGCTTCTTACTC-TTTTTTTTTTCTCCCCCATCATACAGGTGAATATGACCATCTCCCAGAACAGGCCTTCTATATGGTGGGACCCATTGAAGAAGCTGTGGCAAAAGCTGATAAGCTGGCTGAAGAACATTCATCGTGAGGGGTCTTTGTCCTCTGTACTGTCTCTCTCCTTGCCCCTAACCCAAAAAGCTTCATTTTTCTGTGTAGGCTGCACAAGAGCCTTGATTGAAGATATATTCTTTCTGAACAGTATTTAAGGTTTCCAATAAAATGTACACCCCTCAGAATTTGTCTGATTCTCTTGGT-	FALSE	TRUE	FALSE	0	0	0	6	0.00449593
TTACATGATGCAGAAAGTTGATATCCCTCCGCTTCTTACTCTTTTTTTTTTTCTCCCCCATCATACAGGTGAATATGACCATCTCCCAGAACAGGCCTTCTATATGGTGGGACCCATTGAAGAAGCTGTGGCAAAAGCTGATAAGCTGGCTGAAGAGCATTCATCGTGAGGGGTCTTTGTCCTCTGTACTGTCTCTCTCCTTACCCCTAACCCAAAAAGCTTCATTTTTCTGTGTAGGCTGCACAAGAGCCTTGATTGAAGATATATTCTTTCTGAACAGTATTTAAGGTTTCCAATAAAATGTACACCCCTCAGAATTTGTCTGATTCTCTTGGT-	FALSE	TRUE	FALSE	0	0	0	6	0.00449593
TTACATGATGCAGAAAGTTGATATCCCTCCGCTTCTTACTC-TTTTTTTTTTCTCCCCCATCATACAGGTGAATATGACCATCTCCCAGAACAGGCCTTCTATATGGTGGGACCCATTGAAGAAGCTGTGGCAAAAGCTGATAAGCTGGCTGAAGAGCATTCATCGTGGGGATCCGACTATAAGGACCACGACGGAGACTACAAGGAGCATGATATTGATTACAAAGACGATGACGATAAGTAAGAGGGGTCTTTGTCCTCTGTACTGTCTCTCTCCTTGCCCCTAACCCAAAAAGCTTCATTTTTCTGTGTAGGCTGCACAAGAGCCTTGATTGAAGATATATTCTTTCTGAACAGTATTTAAGGTTTCCAATAAAATGTACACCCCTCAGAATTTGT…	FALSE	FALSE	FALSE	2	77	0	6	0.00449593
TTACATGATGCAGAAAGTTGATATCCCTCCGCTTCTTACTCTTTTTTTTTTTCTCCCCCATCATACAGGTGAATATGACCATCTCCCAGAACAGGCCTTCTATATGGTGGGACCCATTGAAGAAGCTGTGGCAAAAGCTGATAAGCTGGCTGAAGAGCATTTATCGTTGAGGGGTCTTTGTCCTCTGTACTGTCTCTCTCCTTGCCCCTAACCCAAAAAGCTTCATTTTTCTGTGTAGGCTGCACAAGAGCCTTGATTGAAGATATATTCTTTCTGAACAGTATTTAAGGTTTCCAATAAAATGTACACCCCTCAGAATTTGTCTGATTCTCTTGGT-	TRUE	FALSE	FALSE	0	1	0	6	0.00449593
TTACATGATGCAGAAAGTTGATATCCCTCCGCTTCTTACTC-TTTTTTTTTTCTCCCCCATCATACAGGTGAATATGACCATCTCCCAGAACAGGCCTTCTATATGGTGGGACCCATTGAAGAAGCTGTGGCAAAAGCTGATAAGCTGGCTGAAGAGTATTCATCGTTGAGGGGTCTTTGTCCTCTGTACTGTCTCTCTCCTTGCCCCTAACCCAAAAAGCTTCATTTTTCTGTGTAGGCTGCACAAGAGCCTTGATTGAAGATATATTCTTTCTGAACAGTATTTAAGGTTTCCAATAAAATGTACACCCCTCAGAATTTGTCTGATTCTCTTGGT-	TRUE	FALSE	FALSE	0	1	0	6	0.00449593
TTACATGATGCAGAAAGTTGATATCCCTCCGCTTCTTACTCTTTTTTTTTTTCTCCCCCATCATACAGGTGAATATGACCATCTCCCAGAACAGGCCTTCTATATGGGGGGACCCATTGAAGAAGCTGTGGCAAAAGCTGATAAGCTGGCTGAAGAGCATTCATCGTGGGGATCCGACTATAAGGACCACGACGGAGACTACAAGGATCATGATATTGATTACAAAGACGATGACGATAAGTAAGAGGGGTCTTTGTCCTCTGTACTGTCTCTCTCCTTGCCCCTAACCCAAAAAGCTTCATTTTTCTGTGTAGGCTGCACAAGAGCCTTGATTGAAGATATATTCTTTCTGAACAGTATTTAAGGTTTCCAATAAAATGTACACCCCTCAGAATTTGT…	FALSE	FALSE	TRUE	1	77	1	6	0.00449593
TTACATGATGCAGAAAGTTGATATCCCTCCGCTTCTTACTCTTTTTTTTTTTCTCCCCCATAATACAGGTGAATATGACCATCTCCCAGAACAGGCCTTCTATATGGTGGGACCCATTGAAGAAGCTGTGGCAAAAGCTGATAAGCTGGCTGAAGAGCATTCATCGTTGAGGGGTCTTTGTCCTCTGTACTGTCTCTCTCCTTGCCCCTAACCCAAAAAGCTTCATTTTTCTGTGTAGGCTGCACAAGAGCCTTGATTGAAGATATATTCTTTCTGAACAGTATTTAAGGTTTCCAATAAAATGTACACCCCTCAGAATTTGTCTGATTCTCTTGGT-	TRUE	FALSE	FALSE	0	1	0	6	0.00449593
TTACATGATGCAGAAAGTTGATATCCCTCCGCTTCTTACTCTTTTTTTTTTTCTCCCCCATCATACAGGTGAATATGACCATCTCCCAGAACAGGCCTTCTATATGGTGGGACCCATTGAAGAAGCTGTGGCAAAAGCTGTTAAGCTGGCTGAAGAGCATTCATCGTTGAGGGGTCTTTGTCCTCTGTACTGTCTCTCTCCTTGCCCCTAACCCAAAAAGCTTCATTTTTCTGTGTAGGCTGCACAAGAGCCTTGATTGAAGATATATTCTTTCTGAACAGTATTTAAGGTTTCCAATAAAATGTACACCCCTCAGAATTTGTCTGATTCTCTTGGT-	TRUE	FALSE	FALSE	0	1	0	6	0.00449593
TTACATGATGCAGAAAGTTGATATCCCTCCGCTTCTTACTCTTTTTTTTTTTCTCCCCCATCATACAGGTGAATATGACCATCTCCCAGAACAGGCCTTCTATATGGTGGGACCCATTGAAGAAGCTGTGGCAAAAGCTGATAAGCTGGCTGAAGAGCATTCATCGTTGAGGGGTCTTTGTCCTCTGTACTGTCTCTCTCCTTGCCCCTAACCCAAAAAGCTTCATTTTTCTGTGTAGGCTGCACAAGAGCCTTGATTGAAGATATATTCTTTCTGAACAGTATTTAAGGTTTCCAATAAAATGTACACCCCTCAGATTTTGTCTGATTCTCTTGGT-	TRUE	FALSE	FALSE	0	1	0	6	0.00449593
TTACATGATGCAGAAAGTTGATATCCCTCCGCTTCTTACTCTTTTTTTTTTTCTCCCCCATCATACAGGTGAATATGACCATCTCCCAGAACAGGCCTTCTATATGGTGGGACCCATTGAAGAAGCTGTGGCAAAAGCTGATAAGCTGGCTGAAGAGCATTCATCGTTGAGGGGTCTTTGTCCTCTGTACTGTCTCTCTCCTTGCCCCTAACCCAAAAAGCTTCATTTTTCTGTGTAGGCTGCACAAGAGTCTTGATTGAAGATATATTCTTTCTGAACAGTATTTAAGGTTTCCAATAAAATGTACACCCCTCAGAATTTGTCTGATTCTCTTGGT-	TRUE	FALSE	FALSE	0	1	0	6	0.00449593
TTACATGATGCAGAAAGTTGATATCCCTCCGCTTCTTACTCTTTTTTTTTTTCTCCCCCTTCATACAGGTGAATATGACCATCTCCCAGAACAGGCCTTCTATATGGTGGGACCCATTGAAGAAGCTGTGGCAAAAGCTGATAAGCTGGCTGAAGAGCATTCATCGTTGAGGGGTCTTTGTCCTCTGTACTGTCTCTCTCCTTGCCCCTAACCCAAAAAGCTTCATTTTTCTGTGTAGGCTGCACAAGAGCCTTGATTGAAGATATATTCTTTCTGAACAGTATTTAAGGTTTCCAATAAAATGTACACCCCTCAGAATTTGTCTGATTCTCTTGGT-	TRUE	FALSE	FALSE	0	1	0	6	0.00449593
TTACATGATGCAGAAAGTTGATATCCCTCCGCTTCTTACTCTTTTTTTTTTTCTCCCCCATCATACAGGTGAATATGACCATCTCCCAGAACAGGCCTTCTATATGGTGGGACCCATTGAAGAAGCTGTGGCAAAAGCTGATAAGCTGGCTGAAGAGCATTCAACGTTGAGGGGTCTTTGTCCTCTGTACTGTCTCTCTCCTTGCCCCTAACCCAAAAAGCTTCATTTTTCTGTGTAGGCTGCACAAGAGCCTTGATTGAAGATATATTCTTTCTGAACAGTATTTAAGGTTTCCAATAAAATGTACACCCCTCAGAATTTGTCTGATTCTCTTGGT-	TRUE	FALSE	FALSE	0	1	0	6	0.00449593
TTACATGATGCAGAAAGTTGATATCCCTCCGCTTCTTACTC-TTTTTTTTTTCTCCCCCATCATACAGGTGAATATGACCATCTCCCAGAACCGGCCTTCTATATGGTGGGACCCATTGAAGAAGCTGTGGCAAAAGCTGATAAGCTGGCTGAAGAGCATTCATCGTTGAGGGGTCTTTGTCCTCTGTACTGTCTCTCTCCTTGCCCCTAACCCAAAAAGCTTCATTTTTCTGTGTAGGCTGCACAAGAGCCTTGATTGAAGATATATTCTTTCTGAACAGTATTTAAGGTTTCCAATAAAATGTACACCCCTCAGAATTTGTCTGATTCTCTTGGT-	TRUE	FALSE	FALSE	0	1	0	6	0.00449593
TTACATGATGCAGAAAGTTGATATCCCTCCGCTTCTTACTCTTTTTTTTTTTCTCCCCCATCATACAGGTGAATATGACCATCTCCCAGAACAGGCCTTCTATATGGTGGGACCCATTGAAGAAGCTGTGGCAAAAGCTGATAAGCTGGCTGAAGAGCATTCATCGTGAGGGATCTTTGTCCTCTGTACTGTCTCTCTCCTTGCCCCTAACCCAAAAAGCTTCATTTTTCTGTGTAGGCTGCACAAGAGCCTTGATTGAAGATATATTCTTTCTGAACAGTATTTAAGGTTTCCAATAAAATGTACACCCCTCAGAATTTGTCTGATTCTCTTGGT-	FALSE	TRUE	FALSE	0	0	0	6	0.00449593
TTACATGATGCAGAAAGTTGATATCCCTCCGCTTCTTACTCTTTTTTTTTTTCTCCCCCATCATACAGGTGAATATGACCATCTCCCAGAACAGGCCTTCTATATGGTGGGACCCATTGAAGAAGCTGTGGCAAAAGCTGATAAGCTGGCTGAAGAGCATTCATCGTTGAGGGGTCTTTGTCCTCTGTACTGTCTCTCTCCTTGCCCCTAACCCAAAAAGCTTCATTTTTCTGTGTAGGCTGCACAAGAGCCTTGATTTAAGATATATTCTTTCTGAACAGTATTTAAGGTTTCCAATAAAATGTACACCCCTCAGAATTTGTCTGATTCTCTTGGT-	TRUE	FALSE	FALSE	0	1	0	6	0.00449593
TTACATGATGCAGAAAGTTGATATCCCTCCGCTTCTTACTC-TTTTTTTTTTCTCCCCCATCATACAGGTGAATATGACCATCTCCCAGAACAGGCCTTCTATATGGTGGGACCCATTGAAGAAGCTGTGGCAAAAGCTGATAAGCTGGTTGAAGAGCATTCATCGTTGAGGGGTCTTTGTCCTCTGTACTGTCTCTCTCCTTGCCCCTAACCCAAAAAGCTTCATTTTTCTGTGTAGGCTGCACAAGAGCCTTGATTGAAGATATATTCTTTCTGAACAGTATTTAAGGTTTCCAATAAAATGTACACCCCTCAGAATTTGTCTGATTCTCTTGGT-	TRUE	FALSE	FALSE	0	1	0	6	0.00449593
TTACATGATGCAGAAAGTTGATATCCCTCCGCTTCTTACTC-TTTTTTTTTTCTCCCCCATCATACAGGTGAATATGACCATCTCCCAGAACAGGCCTTCTATATGGTGGGACCCATTGAAGAAGCTGTGGCAAAAGCTGATAAGCTGGCTGAAGAGCATTCATCGTGGGGATCCGACTATAAGGACCACGACGAAGACTACAAGGATCATGATATTGATTACAAAGACGATGACGATAAGTAAGAGGGGTCTTTGTCCTCTGTACTGTCTCTCTCCTTGCCCCTAACCCAAAAAGCTTCATTTTTCTGTGTAGGCTGCACAAGAGCCTTGATTGAAGATATATTCTTTCTGAACAGTATTTAAGGTTTCCAATAAAATGTACACCCCTCAGAATTTGT…	FALSE	FALSE	FALSE	2	77	0	6	0.00449593
TTACATGATGCAGAAAGTTGATAACCCTCCGCTTCTTACTCTTTTTTTTTTTCTCCCCCATCATACAGGTGAATATGACCATCTCCCAGAACAGGCCTTCTATATGGTGGGACCCATTGAAGAAGCTGTGGCAAAAGCTGATAAGCTGGCTGAAGAGCATTCATCGTTGAGGGGTCTTTGTCCTCTGTACTGTCTCTCTCCTTGCCCCTAACCCAAAAAGCTTCATTTTTCTGTGTAGGCTGCACAAGAGCCTTGATTGAAGATATATTCTTTCTGAACAGTATTTAAGGTTTCCAATAAAATGTACACCCCTCAGAATTTGTCTGATTCTCTTGGT-	TRUE	FALSE	FALSE	0	1	0	6	0.00449593
TTACATGATGCAGAAAGTTGATATCCCTCCGCTTCTTACTC-TTTTTTTTTTCTCCCCCATCATACAGGTGAATATGACCATCTCCCAGAACAGGCCTTCTATATGGTGGGACCCCTTGAAGAAGCTGTGGCAAAAGCTGATAAGCTGGCTGAAGAGCATTCATCGTTGAGGGGTCTTTGTCCTCTGTACTGTCTCTCTCCTTGCCCCTAACCCAAAAAGCTTCATTTTTCTGTGTAGGCTGCACAAGAGCCTTGATTGAAGATATATTCTTTCTGAACAGTATTTAAGGTTTCCAATAAAATGTACACCCCTCAGAATTTGTCTGATTCTCTTGGT-	TRUE	FALSE	FALSE	0	1	0	6	0.00449593
TTACATGATGCAGAAAGTTGATATCCCTCCGCTTCTTACTC-TTTTTTTTTTCTCCCCCATCATACAGGTGAATATGACCATCTCCCAGAACAGGCCTTCTATATGGTGGGACCCATTGAAGAAGCTGTGGCAAAAGCTGATAAGCTGGCTGAAGAGCCTTCATCGTGAGGGGTCTTTGTCCTCTGTACTGTCTCTCTCCTTGCCCCTAACCCAAAAAGCTTCATTTTTCTGTGTAGGCTGCACAAGAGCCTTGATTGAAGATATATTCTTTCTGAACAGTATTTAAGGTTTCCAATAAAATGTACACCCCTCAGAATTTGTCTGATTCTCTTGGT-	FALSE	TRUE	FALSE	0	0	0	6	0.00449593
TTACATGATGCAGAAAGTTGATATCCCTCCGCTTCTTACTCTTTTTTTTTTTCTCCCCCATCATACAGGTGAATATGACCATCTCCCAGAACAGGCCTTCTATATGGTGGAACCCATTGAAGAAGCTGTGGCAAAAGCTGATAAGCTGGCTGAAGAGCATTCATCGTTGAGGGGTCTTTGTCCTCTGTACTGTCTCTCTCCTTGCCCCTAACCCAAAAAGCTTCATTTTTCTGTGTAGGCTGCACAAGAGCCTTGATTGAAGATATATTCTTTCTGAACAGTATTTAAGGTTTCCAATAAAATGTACACCCCTCAGAATTTGTCTGATTCTCTTGGT-	TRUE	FALSE	FALSE	0	1	0	6	0.00449593
TTACATGATGCAGAAAGTTGATATCCCTCCGCTTCTTACTC-TTTTTTTTTTCTCCCCCATCATACAGGTGAATATGACCATCTCCCAGAACAGGCCTTCTATATGGTGGGACCCATTGAAGAAGCTGTGGCAAAAGCTGATAAGCTGGCTGAAGAGCATTCATCGTTGAGGGGTCTTTGTCCTCTGTACTGTCTCTCTCCTTGCCCCTAACCCAAAAAGCTTCATTTTTCTGTGTAGGCTGCACAAGAGCCTTGATTGAAGATATATTCTTTCTGAACAGTATTTAAGGTTTCCAATAAAATGTACACCCCTCAGAATTTGTCTGATTCTC-TGGT-	TRUE	FALSE	FALSE	0	1	0	6	0.00449593
TTACATGATGCAGAAAGTTGATATCCCTCCGCTTCTTACTCTTTTTTTTTTTCTCCCCTATCATACAGGTGAATATGACCATCTCCCAGAACAGGCCTTCTATATGGTGGGACCCATTGAAGAAGCTGTGGCAAAAGCTGATAAGCTGGCTGAAGAGCATTCATCGTGAGGGGTCTTTGTCCTCTGTACTGTCTCTCTCCTTGCCCCTAACCCAAAAAGCTTCATTTTTCTGTGTAGGCTGCACAAGAGCCTTGATTGAAGATATATTCTTTCTGAACAGTATTTAAGGTTTCCAATAAAATGTACACCCCTCAGAATTTGTCTGATTCTCTTGGT-	FALSE	TRUE	FALSE	0	0	0	6	0.00449593
TTACATGATGCAGAAAGTTGATATCCCTCCGCTTCTTACTCTTTTTTTTTTTCTCCCCCATCATACAGGTGAATATGACCATCTCCCAGAACAGGCCTTCTATATGGTGGGACCCATTGAAGAAGCTGTGGCAAAAGCTGATAAGCTGGCTGAAGAGCATTCATCGTGGGGCTCCGACTATAAGGACCACGACGGAGACTACAAGGATCATGATATTGATTACAAAGACGATGACGATAAGTAAGAGGGGTCTTTGTCCTCTGTACTGTCTCTCTCCTTGCCCCTAACCCAAAAAGCTTCATTTTTCTGTGTAGGCTGCACAAGAGCCTTGATTGAAGATATATTCTTTCTGAACAGTATTTAAGGTTTCCAATAAAATGTACACCCCTCAGAATTTGT…	FALSE	FALSE	TRUE	1	77	0	6	0.00449593
TTACATGATGCAGAAAGTTGATATCCCTCCGCTTCTTACTCTTTTTTTTTTTCTCCCCCATCATACAGGTGAATATGACCATCTCCCAGAACAGGCCTTCTATATGGTGGGACCCATTGAAGAAGCTGTGGCAAAAGCTGATAAGCTGGCTAAAGAGCATTCATCGTTGAGGGGTCTTTGTCCTCTGTACTGTCTCTCTCCTTGCCCCTAACCCAAAAAGCTTCATTTTTCTGTGTAGGCTGCACAAGAGCCTTGATTGAAGATATATTCTTTCTGAACAGTATTTAAGGTTTCCAATAAAATGTACACCCCTCAGAATTTGTCTGATTCTCTTGGT-	TRUE	FALSE	FALSE	0	1	0	6	0.00449593
TTACATGATGCAGAAAGTTGATATCCCTCCGCTTCTTACTCTTTTTTTTTTTCTCCCCCATCATACAGGTGAATATGACCATCTCCCAGAACAGGCCTTCTATATGGTGGGACCCACTGAAGAAGCTGTGGCAAAAGCTGATAAGCTGGCTGAAGAGCATTCATCGTTGAGGGGTCTTTGTCCTCTGTACTGTCTCTCTCCTTGCCCCTAACCCAAAAAGCTTCATTTTTCTGTGTAGGCTGCACAAGAGCCTTGATTGAAGATATATTCTTTCTGAACAGTATTTAAGGTTTCCAATAAAATGTACACCCCTCAGAATTTGTCTGATTCTCTTGGT-	TRUE	FALSE	FALSE	0	1	0	6	0.00449593
TTACATGATGCAGAAAGTTGATATCCCTCCGCTTCTTACTC-TTTTTTTTTTCTCCCCCATCATACAGGTGAATATGACCATCTCCCAGAACAGGCCTTCTATATGGTGGGACCCATTGAAGAAGCTGTGGCAAAAGCTGATAAGCTGGCTGAAGAGCATTCATCGTGAGGGGTCTTTGTCCTCTGTACTGTCTCTCTCCTTGCCCCTAACCCAAAAAGCTTCATTTTTCTGTGTAGGCTGCACAAGAGCCTTGATTGAAGATATATTCTTTCTGAACAGTATTTAAGGTTTCCAATAAAATGTACACCCCTCAGAATTTGTCTGATTATCTTGGT-	FALSE	TRUE	FALSE	0	0	0	6	0.00449593
TTACATGATGCAGAAAGTTGATATCCCTCCGCTTCTTACTCTTTTTTTTTTTTCTCCCCCATCATACAGGTGAATATGACCATCTCCCAGAACAGGCCTTCTATATGGTGGGACCCATTGAAGAAGCTGTGGCAAAAGCTGATAAGCTGGCTGAAGAGCATTCATCGTTGAGGGGTCTTTGTCCTCTGTACTGTCTCTCTCCTTCCCCCTAACCCAAAAAGCTTCATTTTTCTGTGTAGGCTGCACAAGAGCCTTGATTGAAGATATATTCTTTCTGAACAGTATTTAAGGTTTCCAATAAAATGTACACCCCTCAGAATTTGTCTGATTCTCTTGGT-	TRUE	FALSE	FALSE	0	1	0	6	0.00449593
TTACATGATGCAGAAAGTTGATATCCCTCCGCTTCTTACTCTTTTTTTTTTTCTCCCCCATCATACAGGTGAATATGACCATCTCCTAGAACAGGCCTTCTATATGGTGGGACCCATTGAAGAAGCTGTGGCAAAAGCTGATAAGCTGGCTGAAGAGCATTCATCGTGAGGGGTCTTTGTCCTCTGTACTGTCTCTCTCCTTGCCCCTAACCCAAAAAGCTTCATTTTTCTGTGTAGGCTGCACAAGAGCCTTGATTGAAGATATATTCTTTCTGAACAGTATTTAAGGTTTCCAATAAAATGTACACCCCTCAGAATTTGTCTGATTCTCTTGGT-	FALSE	TRUE	FALSE	0	0	0	6	0.00449593
TTACATGATGCAGAAAGTTGATATCCCTCCGCTTCTTACTCTTTTTTTTTTTTCTCCCCCATCATACAGGTGAATATGACCATCTCCCAAAACAGGCCTTCTATATGGTGGGACCCATTGAAGAAGCTGTGGCAAAAGCTGATAAGCTGGCTGAAGAGCATTCATCGTGAGGGGTCTTTGTCCTCTGTACTGTCTCTCTCCTTGCCCCTAACCCAAAAAGCTTCATTTTTCTGTGTAGGCTGCACAAGAGCCTTGATTGAAGATATATTCTTTCTGAACAGTATTTAAGGTTTCCAATAAAATGTACACCCCTCAGAATTTGTCTGATTCTCTTGGT-	FALSE	TRUE	FALSE	0	0	0	6	0.00449593
TTACATGATGCAGAAAGTTGATATCCCTCCGCTTCTTACTCTTTTTTTTTTTCTCCCCCATCATACAGGTGAATATGACCATCTCCCAGAACAGGCCTTCTATATGGTGGGACCCATTGAAGAAGCTGTGGCAAAAGCTGATAAGCTGGCTGAAGAGCATTCATCGTTGAGGGGTCTTTGTCCTCTGTACTGTCTCTCTCCTTGCCCCTAACCCAAAAAACTTCATTTTTCTGTGTAGGCTGCACAAGAGCCTTGATTGAAGATATATTCTTTCTGAACAGTATTTAAGGTTTCCAATAAAATGTACACCCCTCAGAATTTGTCTGATTCTCTTGGT-	TRUE	FALSE	FALSE	0	1	0	6	0.00449593
TTACATGATGCAGAAAGTTGATATCCCTCCGCTTCTTACTCTTTTTTTTTTTCTCCCCCATCATACAGGTGAATATGACCATCTCCCAGAACAGGCCTTCTATATGGTGGGACCCATTGAAGAAGCTGTGGCAAAAGCTGATAAGCTGGCTGAAGAGCATTCATCGTTGAGGGGTCTTTGTCCTCTGTACTGTCTTTCTCCTTGCCCCTAACCCAAAAAGCTTCATTTTTCTGTGTAGGCTGCACAAGAGCCTTGATTGAAGATATATTCTTTCTGAACAGTATTTAAGGTTTCCAATAAAATGTACACCCCTCAGAATTTGTCTGATTCTCTTGGT-	TRUE	FALSE	FALSE	0	1	0	6	0.00449593
TTACATGATGCAGAAAGTTGATATCCCTCCGCTTCTTACTCTTTTTTTTTTTCTCCCCCATCATACAGGTGAATATGACCATCTCCCAGAACAGGCCTTCTATATGGTGGGACCCATTGAAGAAGCTGTGGCAAAAGCTGATAAGCTGGCTGAAGAGCATTCATCGGTTTGGGTGGCAAAAGCTGATAAGCTGGCTGAAGAGCATTCATCGTGGGGATCCGACTATAAGGACCACGACGGAGACTACAAGGATCATGATATTGATTACAAAGACGATGACGATAAGTAAGAGGGGTCTTTGTCCTCTGTACTGTCTCTCTCCTTGCCCCCCAAACGTGAGGGGTCTTTGTCCTCTGTACTGTCTCTCTCCTTGCCCCTAACCCAAAAAGCTTCATTTTT…	FALSE	FALSE	FALSE	1	170	0	6	0.00449593
TTACATGATGCAGAAAGTTGATATCCCTCCGCTTCTTACTCTTTTTTTTTTTCTCCCCCATCATACAGGTGAATATGACCATCTCCCAGAACAGGCCTTCTATATGGTGGGACCCATTGAAGAAGCTGTGGCAAAAGCTGATAAGCTGGCTGAAGAGCATTCATCGTTGAGGGGTCTTTGTCCTCTGTACTGTCTCTCTCCTTGCCCCTAACCCAAAAAGCTTCATTTTTTTGTGTAGGCTGCACAAGAGCCTTGATTGAAGATATATTCTTTCTGAACAGTATTTAAGGTTTCCAATAAAATGTACACCCCTCAGAATTTGTCTGATTCTCTTGGT-	TRUE	FALSE	FALSE	0	1	0	6	0.00449593
TTACATGATGCAGAAAGTTGATATCCCTCCGCTTCTTACTCTTTTTTTTTTTTCTCCCCCATCATACAGGTGAATATGACCCTCTCCCAGAACAGGCCTTCTATATGGTGGGACCCATTGAAGAAGCTGTGGCAAAAGCTGATAAGCTGGCTGAAGAGCATTCATCGTTGAGGGGTCTTTGTCCTCTGTACTGTCTCTCTCCTTGCCCCTAACCCAAAAAGCTTCATTTTTCTGTGTAGGCTGCACAAGAGCCTTGATTGAAGATATATTCTTTCTGAACAGTATTTAAGGTTTCCAATAAAATGTACACCCCTCAGAATTTGTCTGATTCTCTTGGT-	TRUE	FALSE	FALSE	0	1	0	6	0.00449593
TTACATGATGCAGAAAGTTGATATCCCTCCGCTTCTTACTCTTTTTTTTTTTCTCCCCCATCATACAGGTGAATATGACCATCTCCCAGAACAGGCCTTCTATATGGTGGGACCCATTGAAGAAGCTGTGGCAAAAGCTGATAAGCTGGCTGAAGAGCATTCATCGTTGAGGGGTCTTTGTCCTCTGTACTGTCTCTCTCCTTGCCTCTAACCCAAAAAGCTTCATTTTTCTGTGTAGGCTGCACAAGAGCCTTGATTGAAGATATATTCTTTCTGAACAGTATTTAAGGTTTCCAATAAAATGTACACCCCTCAGAATTTGTCTGATTCTCTTGGT-	TRUE	FALSE	FALSE	0	1	0	6	0.00449593
TTACATGATGCAGAAAGTTGATATCCCTCCGCTTCTTACTC-TTTTTTTTTTCTCCCCCATCATACAGGTGAATATGACCATCTCCCAGAACAGGCCTTCTATATGGTGGGACCCATTGAAGAAGCTGTGGCAAAAGCTGATAAGCTGGCTGAAGAGCATTCATCGTGAGGGGTCTTTGTCCTCTGTACTGTCTCTCTCCTTGCCCCTAACCCAAAAAGCTTCATTTTTCTGTGTAGGCTGCACAAGAGCCTTGATTGAAGATATATTCTTTCTGAACAGTATTTAAGGTTTCCAATAAAATGTACACCCCTCAGAATTTGTCTGATTC-CTTGGT-	FALSE	TRUE	FALSE	0	0	0	6	0.00449593
TTACATGATGCAGAAAGTTGATATCCCTCCGCTTCTTACTCTTTTTTTTTTTTCTCCCCCATCATACAGGTGAATATGACCATCTCCCAGAACAGGCCTTCTATATGGTGGGACCCATTGAAGAAGCTGTGGCAAAAGCTGATAAGCTGGCTGAAGAGCATTCATCGTTGAGGGGTCTTTGTCCTCTGTACTGTCTCTCTCCTTGCCCCTAACCCAAAAAGCTTCATTTTTCTGTGTAGGCTGCACAAGAGCCTTGATTGAAGATATATTCTTTCTGAACAGTATTTAAGGTTTCCAATAAAATGTACACCCC-CAGAATTTGTCTGATTCTCTTGGT-	TRUE	FALSE	FALSE	0	1	0	6	0.00449593
TTACATGATGCAGAAAGTTGATATCCCTCCGCTTCTTACTCTTTTTTTTTTTCTCCCCCACCATACAGGTGAATATGACCATCTCCCAGAACAGGCCTTCTATATGGTGGGACCCATTGAAGAAGCTGTGGCAAAAGCTGATAAGCTGGCTGAAGAGCATTCATCGTGGGGATCCGACTATAAGGACCACGACGGAGACTACAAGGATCATGATATTGATTACAAAGACGATGACGATAAGTAAGAGGGGTCTTTGTCCTCTGTACTGTCTCTCTCCTTGCCCCTAACCCAAAAAGCTTCATTTTTCTGTGTAGGCTGCACAAGAGCCTTGATTGAAGATATATTCTTTCTGAACAGTATTTAAGGTTTCCAATAAAATGTACACCCCTCAGAATTTGT…	FALSE	FALSE	TRUE	1	77	1	6	0.00449593
TTACATGATGCAGAAAGTTGATATCCCTCCGCTTCTTACTC-TTTTTTTTTTCTCCCCCATCATACAGGTGAATATGACCATCCCCCAGAACAGGCCTTCTATATGGTGGGACCCATTGAAGAAGCTGTGGCAAAAGCTGATAAGCTGGCTGAAGAGCATTCATCGTGGGGATCCGACTATAAGGACCACGACGGAGACTACAAGGATCATGATATTGATTACAAAGACGATGACGATAAGTAAGAGGGGTCTTTGTCCTCTGTACTGTCTCTCTCCTTGCCCCTAACCCAAAAAGCTTCATTTTTCTGTGTAGGCTGCACAAGAGCCTTGATTGAAGATATATTCTTTCTGAACAGTATTTAAGGTTTCCAATAAAATGTACACCCCTCAGAATTTGT…	FALSE	FALSE	FALSE	2	77	1	6	0.00449593
TTACATGATGCAGAAAGTTGATATCCCTCCGCTTCTTACTC--TTTTTTTTTCTCCCCCATCATACAGGTGAATATGACCATCTCCCAGAACAGGCCTTCTATATGGTGGGACCCATTGAAGAAGCTGTGGCAAAAGCTGATAAGCTGGCTGA---------------AGGGGTCTTTGTCCTCTGTACTGTCTCTCTCCTTGCCCCTAACCCAAAAAGCTTCATTTTTCTGTGTAGGCTGCACAAGAGCCTTGATTGAAGATATATTCTTTCTGAACAGTATTTAAGGTTTCCAATAAAATGTACACCCCTCAGAATTTGTCTGATTCTCTTGGT-	TRUE	FALSE	FALSE	15	0	0	6	0.00449593
TTACATGATGCAGAAAGTTGATATCCCTCCGCTTCTTACTC-TTTTTTTTTTCTCCCCCATCATACAGGTGAATATGACCATCTCCCAGAACAGGCCTTCTATATGGTGGGACCCATTGAAGAAGCTGTGGTAAAAGCTGATAAGCTGGCTGAAGAGCATTCATCGTTGAGGGGTCTTTGTCCTCTGTACTGTCTCTCTCCTTGCCCCTAACCCAAAAAGCTTCATTTTTCTGTGTAGGCTGCACAAGAGCCTTGATTGAAGATATATTCTTTCTGAACAGTATTTAAGGTTTCCAATAAAATGTACACCCCTCAGAATTTGTCTGATTCTCTTGGT-	TRUE	FALSE	FALSE	0	1	0	6	0.00449593
TTACATGATGCAGAAAGTTGATATCCCTCCGCTTCTTACTC-TTTTTTTTTTCTCCCCCATCATACAGGTGAATATGACCATCTCCCAGAACAGGCCTTCTATATGGTGGGCCCCATTGAAGAAGCTGTGGCAAAAGCTGATAAGCTGGCTGAAGAGCATTCATCGTGAGGGGTCTTTGTCCTCTGTACTGTCTCTCTCCTTGCCCCTAACCCAAAAAGCTTCATTTTTCTGTGTAGGCTGCACAAGAGCCTTGATTGAAGATATATTCTTTCTGAACAGTATTTAAGGTTTCCAATAAAATGTACACCCCTCAGAATTTGTCTGATTCTCTTGGT-	FALSE	TRUE	FALSE	0	0	0	6	0.00449593
TTACATGATGCAGAAAGTTGATATCCCTCCGCTTCTTACTCTTTTTTTTTTTTTCTCCCCCATCATACAGGTGAATATGACCATCCCCCAGAACAGGCCTTCTATATGGTGGGACCCATTGAAGAAGCTGTGGCAAAAGCTGATAAGCTGGCTGAAGAGCATTCATCGTTGAGGGGTCTTTGTCCTCTGTACTGTCTCTCTCCTTGCCCCTAACCCAAAAAGCTTCATTTTTCTGTGTAGGCTGCACAAGAGCCTTGATTGAAGATATATTCTTTCTGAACAGTATTTAAGGTTTCCAATAAAATGTACACCCCTCAGAATTTGTCTGATTCTCTTGGT-	TRUE	FALSE	FALSE	0	1	0	6	0.00449593
TTACATGATGCAGAAAGTTGATATCCCTCCGCTTCTTACTCTTTTTTTTTTTCTCCCCCATCATACAGGTGAATATGACCATCTCCCAGAACAGGCCTTCTATATGGTGGGACCCATTGAAGAAGCTGTGGCAAAAGCTGATAAGCTGGCTGGAGAGCATTCATCGTGAGGGGTCTTTGTCCTCTGTACTGTCTCTCTCCTTGCCCCTAACCCAAAAAGCTTCATTTTTCTGTGTAGGCTGCACAAGAGCCTTGATTGAAGATATATTCTTTCTGAACAGTATTTAAGGTTTCCAATAAAATGTACACCCCTCAGAATTTGTCTGATTCTCTTGGT-	FALSE	TRUE	FALSE	0	0	0	6	0.00449593
TTACATGATGCAGAAAGTTGATATCCCTCCGCTTCTTACTCTTTTTTTTTTTCTCCCCCATCATACAGGTGAATATGACCATCTCCCAGAACAGGCCTTCTATATGGTGGGACCCATTGAAGAAGCTGTGGCAAAAGCTGATAAGCTGGCTGAAGAGCATTCATCGTTGAGGGGTCTTTGTCCTCTGTACTGTCTCTCCCCTTGCCCCTAACCCAAAAAGCTTCATTTTTCTGTGTAGGCTGCACAAGAGCCTTGATTGAAGATATATTCTTTCTGAACAGTATTTAAGGTTTCCAATAAAATGTACACCCCTCAGAATTTGTCTGATTCTCTTGGT-	TRUE	FALSE	FALSE	0	1	0	6	0.00449593
TTACATGATGCAGAAAGTTGATATCCCTCCGCTTCTTACTCTTTTTTTTTTTCTCCCCCATCATACAGGTGAATATGACCATCTCCCAGAACAGGCCTTCTATATGGTGGGACCCATTGAAGAAGCTGTGGCAAAAGCTGATAAGCTGGCTGAAGAGCATTCATCGTTGAGGGGTCTTTGTCCTCTGTACTGTCTCTCTCCTTGCCCCTAACCCATAAAGCTTCATTTTTCTGTGTAGGCTGCACAAGAGCCTTGATTGAAGATATATTCTTTCTGAACAGTATTTAAGGTTTCCAATAAAATGTACACCCCTCAGAATTTGTCTGATTCTCTTGGT-	TRUE	FALSE	FALSE	0	1	0	6	0.00449593
TTACATGATGCAGAAAGTTGATATCCCTCCGCTTCTTACTC-TTTTTTTTTTCTCCCCCATCATACAGGTGAATATGACCATCTCCCAGAACAGGCCTTCTATATGGTGGGACCCATTGAAGAAGCTGTGGCAAAAGCTGATAAGCTGGCTGAAGAGCATTCATCGTGAGGGGTCTTTGTCCTCTGTACTGTCTCTCTCCTTGCCCCTAACCCAAAAAGCTTCATTTTTCTGTGTAGGCTACACAAGAGCCTTGATTGAAGATATATTCTTTCTGAACAGTATTTAAGGTTTCCAATAAAATGTACACCCCTCAGAATTTGTCTGATTCTCTTGGT-	FALSE	TRUE	FALSE	0	0	0	6	0.00449593
TTACATGATGCAGAAAGTTGATATCCCTCCGCTTCTTACTC-TTTTTTTTTTCTCCCCCATCATACAGGTGAATATGACCATCTCCCAGAACAGGCCTTCTATATGGTGGGACCCATTGAAGAAGCTGTGGCAAAAGCTGATAAGCTGGCTGAAGAGCATTCATCGTGAGGGGTCTTTGTCCTCTGTACTGTCTCTCTCCTTGCCCCTAACCCAAAAAGCTTCATTTTTCTGTGTAGGCTGCACAAGAACCTTGATTGAAGATATATTCTTTCTGAACAGTATTTAAGGTTTCCAATAAAATGTACACCCCTCAGAATTTGTCTGATTCTCTTGGT-	FALSE	TRUE	FALSE	0	0	0	6	0.00449593
TTACATGATGCAGAAAGTTGATATCCCTCCGCTTCTTACTCTTTTTTTTTTTCTCCCCCATCTTACAGGTGAATATGACCATCTCCCAGAACAGGCCTTCTATATGGTGGGACCCATTGAAGAAGCTGTGGCAAAAGCTGATAAGCTGGCTGAAGAGCATTCATCGTGAGGGGTCTTTGTCCTCTGTACTGTCTCTCTCCTTGCCCCTAACCCAAAAAGCTTCATTTTTCTGTGTAGGCTGCACAAGAGCCTTGATTGAAGATATATTCTTTCTGAACAGTATTTAAGGTTTCCAATAAAATGTACACCCCTCAGAATTTGTCTGATTCTCTTGGT-	FALSE	TRUE	FALSE	0	0	0	6	0.00449593
TTACATGATGCAGAAAGTTGATATCCCTCCGCTTCTTACTC-TTTTTTTTTTCTCCCCCATCATACAGGTGAATATGACCATCTCCCAGAACAGGCCTTCTATATGGTGGGACCCATTGAAGAAGCTGTGGCAAAAGCTGATAAGCTGGCTGAAGAGCATTCATCGTTGAGGGGTCTTTGTCCTCTGTACTGTCTCTCTCTTTGCCCCTAACCCAAAAAGCTTCATTTTTCTGTGTAGGCTGCACAAGAGCCTTGATTGAAGATATATTCTTTCTGAACAGTATTTAAGGTTTCCAATAAAATGTACACCCCTCAGAATTTGTCTGATTCTCTTGGT-	TRUE	FALSE	FALSE	0	1	0	6	0.00449593
TTACATGATGCAGAAAGTTGATATCCCTCCGCTTCTTACTC-TTTTTTTTTTCTCCCCCATCATACAGGTTAATATGACCATCTCCCAGAACAGGCCTTCTATATGGTGGGACCCATTGAAGAAGCTGTGGCAAAAGCTGATAAGCTGGCTGAAGAGCATTCATCGTTGAGGGGTCTTTGTCCTCTGTACTGTCTCTCTCCTTGCCCCTAACCCAAAAAGCTTCATTTTTCTGTGTAGGCTGCACAAGAGCCTTGATTGAAGATATATTCTTTCTGAACAGTATTTAAGGTTTCCAATAAAATGTACACCCCTCAGAATTTGTCTGATTCTCTTGGT-	TRUE	FALSE	FALSE	0	1	0	6	0.00449593
TTACATGATGCAGAAAGTTGATATCCCTCCGCTTCTTACTCTTTTTTTTTTTCTCCCCCATCATACAGGTGAATATGACCATCTCCCAGAACAGGCCTTCTATATGGTGGGACCCATTGAAGAAGCTGTGGCAAAAGCTGATAAGCTGGCTGAAGAGCATTCATCGTTGAGGGGTCTTTGTCCTCTGTACTGTCTCTCTCCTTGCCCCTAACCCAAAAAGCTTCATTTTTCTGTGTAGACTGCACAAGAGCCTTGATTGAAGATATATTCTTTCTGAACAGTATTTAAGGTTTCCAATAAAATGTACACCCCTCAGAATTTGTCTGATTCTCTTGGT-	TRUE	FALSE	FALSE	0	1	0	6	0.00449593
TTACATGATGCAGAAAGTTGATATCCCTCCGCTTCTTACTCTTTTTTTTTTTCTCCCCCATCATACAGGTGAATATGACCATCTCCCAGAACAGGCCTTCTATATGGTGGGACCCATTGAAGAAGCTGTGGCAAAAGCTGATAAGCTGGCTGAAGAGCATTCATCGTTGAGGGGTCTTTGTCCTCTGTACTGTCTCTCTCCTTGCCCCTACCCCAAAAAGCTTCATTTTTCTGTGTAGGCTGCACAAGAGCCTTGATTGAAGATATATTCTTTCTGAACAGTATTTAAGGTTTCCAATAAAATGTACACCCCTCAGAATTTGTCTGATTCTCTTGGT-	TRUE	FALSE	FALSE	0	1	0	6	0.00449593
TTACATGATGCAGAAAGTTGATATCCCTCCGCTTCTTACTC-TTTTTTTTTTCTCCCCCATCATACAGGTGAATATGA----------------------------------------------------------------------------------------AGAGGGGTCTTTGTCCTCTGTACTGTCTCTCTCCTTGCCCCTAACCCAAAAAGCTTCATTTTTCTGTGTAGGCTGCACAAGAGCCTTGATTGAAGATATATTCTTTCTGAACAGTATTTAAGGTTTCCAATAAAATGTACACCCCTCAGAATTTGTCTGATTCTCTTGGT-	TRUE	FALSE	FALSE	88	0	1	6	0.00449593
TTACATGATGCAGAAAGTTGATATCCCTCCGCTTCTTACTCTTTTTTTTTTTCTCCCCCATCATACAGGTGAATATGACCATCTCCCAGAACAGGCCTTCTATATGGTGGGACCCATTGAAGAAGCTGTGGCAAAAGCTGATAAGCTTGCTGAAGAGCATTCATCGTGAGGGGTCTTTGTCCTCTGTACTGTCTCTCTCCTTGCCCCTAACCCAAAAAGCTTCATTTTTCTGTGTAGGCTGCACAAGAGCCTTGATTGAAGATATATTCTTTCTGAACAGTATTTAAGGTTTCCAATAAAATGTACACCCCTCAGAATTTGTCTGATTCTCTTGGT-	FALSE	TRUE	FALSE	0	0	0	6	0.00449593
TTACATGATGCAGAAAGTTGATATCCCTCCGCTTCTTAC-CCTTTTTTTTTTCTCCCCCATCATACAGGTGAATATGACCATCTCCCAGAACAGGCCTTCTATATGGTGGGACCCATTGAAGAAGCTGTGGCAAAAGCTGATAAGCTGGCTGAAGAGCATTCATCGTTGAGGGGTCTTTGTCCTCTGTACTGTCTCTCTCCTTGCCCCTAACCCAAAAAGCTTCATTTTTCTGTGTAGGCTGCACAAGAGCCTTGATTGAAGATATATTCTTTCTGAACAGTATTTAAGGTTTCCAATAAAATGTACACCCCTCAGAATTTGTCTGATTCTCTTGGT-	TRUE	FALSE	FALSE	0	1	0	6	0.00449593
TTACATGATGCAGAAAGTTGATATCCCTCCGCTTCTTACTC-TTTTTTTTTTCTCCCCCATCATACAGGTGAATATAACCATCTCCCAGAACAGGCCTTCTATATGGTGGGACCCATTGAAGAAGCTGTGGCAAAAGCTGATAAGCTGGCTGAAGAGCATTCATCGTGAGGGGTCTTTGTCCTCTGTACTGTCTCTCTCCTTGCCCCTAACCCAAAAAGCTTCATTTTTCTGTGTAGGCTGCACAAGAGCCTTGATTGAAGATATATTCTTTCTGAACAGTATTTAAGGTTTCCAATAAAATGTACACCCCTCAGAATTTGTCTGATTCTCTTGGT-	FALSE	TRUE	FALSE	0	0	0	6	0.00449593
TTACATGATGCAGAAAGTTGATATCCCTCCGCTTCTTACTC-TTTTTTTTTTCTCCCCCATCATACAGGTGAATATGACCATCTCCCAGAACAGGCCTTCTATATGGTGGAACCCATTGAAGAAGCTGTGGCAAAAGCTGATAAGCTGGCTGAAGAGCATTCATCGTTGAGGGGTCTTTGTCCTCTGTACTGTCTCTCTCCTTGCCCCTAACCCAAAAAGCTTCATTTTTCTGTGTAGGCTGCACAAGAGCCTTGATTGAAGATATATTCTTTCTGAACAGTATTTAAGGTTTCCAATAAAATGTACACCCCTCAGAATTTGTCTGATTCTCTTGGT-	TRUE	FALSE	FALSE	0	1	0	6	0.00449593
TTACATGATGCAGAAAGTTGATATCCCTCCGCTTCTTACTCTTTTTTTTTTTCTCCCCCATCATACAGGTGAATATGACCATCTCCCAGAACAGGCCTTCTATATGGTGGGACCCATTGAAGAAGCTGTGGCAAAAGCTGATAAGCTGGCTGAAGAGCATTCATCGTTGAGGGGTCTTTGTCCTCTGTACTGTCTCTCTCCTTGCCCCTAACCCAAAAGGCTTCATTTTTCTGTGTAGGCTGCACAAGAGCCTTGATTGAAGATATATTCTTTCTGAACAGTATTTAAGGTTTCCAATAAAATGTACACCCCTCAGAATTTGTCTGATTCTCTTGGT-	TRUE	FALSE	FALSE	0	1	0	6	0.00449593
TTACATGATGCAGAAAGTTGATATCCCTCCGCTTCTTACTCTTTTTTTTTTTCTCCCCCATTATACAGGTGAATATGACCATCTCCCAGAACAGGCCTTCTATATGGTGGGACCCATTGAAGAAGCTGTGGCAAAAGCTGATAAGCTGGCTGAAGAGCATTCATCGTGAGGGGTCTTTGTCCTCTGTACTGTCTCTCTCCTTGCCCCTAACCCAAAAAGCTTCATTTTTCTGTGTAGGCTGCACAAGAGCCTTGATTGAAGATATATTCTTTCTGAACAGTATTTAAGGTTTCCAATAAAATGTACACCCCTCAGAATTTGTCTGATTCTCTTGGT-	FALSE	TRUE	FALSE	0	0	0	6	0.00449593
TTACATGATGCAGAAAGTTGATATCCCTCCGCTTCTTACTC-TTTTTTTTTTCTCCCCCATCATACAGGTGAATATGACCATCTCCCAGAACAGGCCTTCTATATGGTGGGACCCATTGAAGAAGCTGTGGCAAAAGCTGATAAGCTGGCTGAAGAGCATTCATCGTGAGGGGTCTTTGTCCTCTGTACTGTCTCTCTCCTTGCCCCTAACCCAAAAAGCTTCATTTTTCTGTGTAGGCTGCACAAGAGCCTTGATTGAAGATATATTCTTTCTGAACAGTATTTAAGGTTTCCAATAAAATGTACACACCTCAGAATTTGTCTGATTCTCTTGGT-	FALSE	TRUE	FALSE	0	0	0	6	0.00449593
TTACATGATGCAGAAAGTTGATATCCCTCCGCTTCTTACTC-TTTTTTTTTTCTCCCCCATCATACAGGTGAATATGACCATCTCCCAGAACAGGCCTTCTATATGGTGGGACCCATTGAAGAAGCTGTGGCAAAAGCTGATAAGCTGGCTGAAGAGCATTCATCGTTGAGGGGTCTTTGTCCTCTTTACTGTCTCTCTCCTTGCCCCTAACCCAAAAAGCTTCATTTTTCTGTGTAGGCTGCACAAGAGCCTTGATTGAAGATATATTCTTTCTGAACAGTATTTAAGGTTTCCAATAAAATGTACACCCCTCAGAATTTGTCTGATTCTCTTGGT-	TRUE	FALSE	FALSE	0	1	0	6	0.00449593
TTACATGATGCAGAAAGTTGATATCCCTCCGCTTCTTACTCTTTTTTTTTTTCTCCCCCATCATACAGGTGAATATGACCATCTCCCAGAACAGGCCTTCTATATGGTGGGACCCATTGAAGAAGCTGTGGCAAAAGCTGATAAGCTGGCTGAAGAGCATTCATCGTTGAGGGGTCTTTGTCCTCTGTACTGTCTCTCTCCCTGCCCCTAACCCAAAAAGCTTCATTTTTCTGTGTAGGCTGCACAAGAGCCTTGATTGAAGATATATTCTTTCTGAACAGTATTTAAGGTTTCCAATAAAATGTACACCCCTCAGAATTTGTCTGATTCTCTTGGT-	TRUE	FALSE	FALSE	0	1	0	6	0.00449593
TTACATGATGCAGAAAGTTGATATCCCTCCGCTTCTTACTCTTTTTTTTTTTTTCTCCCCCATCATACAGGTGAATATGACCATCTCCCAGAACAGGCCTTCTATATGGTGGGACCCATTGAAGAAGCTGTGGCAAAAGCTGATAAGCTGGCTGAAGAGCATTCATC-------------GTCCTCTGTACTGTCTCTCTCCTTGCCCCTAACCCAAAAAGCTTCATTTTTCTGTGTAGGCTGCACAAGAGCCTTGATTGAAGATATATTCTTTCTGAACAGTATTTAAGGTTTCCAATAAAATGTACACCCCTCAGAATTTGTCTGATTCTCTTGGT-	TRUE	FALSE	FALSE	13	0	0	6	0.00449593
TTACATGATGCAGAAAGTTGATATCCCTCCGCTTCTTACTCTTTTTTTTTTTCTCCCCCATCATACAGGTGAATATGACCATCTCCCAGAACAGGCCTTCTATATGGTGGGACCCATTGAAGAAGCTGTGGCAAAAGCTGGTAAGCTGGCTGAAGAGCATTCATCGTGAGGGGTCTTTGTCCTCTGTACTGTCTCTCTCCTTGCCCCTAACCCAAAAAGCTTCATTTTTCTGTGTAGGCTGCACAAGAGCCTTGATTGAAGATATATTCTTTCTGAACAGTATTTAAGGTTTCCAATAAAATGTACACCCCTCAGAATTTGTCTGATTCTCTTGGT-	FALSE	TRUE	FALSE	0	0	0	6	0.00449593
TTACATGATGCAGAAAGTTGATATCCCTCCGCTTCTTACTCTTTTTTTTTTTCTCCCCCATCATACAGGTGAATATGACCATCTCCCAGAACAGGCCTTCTATATGGTGGGACCCATTGAAGAAGCTGTGGCAAAAGCTGATAAGCTGGCTGAAGAGCATTCATCGTGGGGATCCGACTATAAGGACCACGACGGAGACTACAAGGATCATGATATTGATTACAAAGACGATGACGATAAGTAAGAGGGGTCTTTGTCCTCTGTACTGTCTCTCTCCTTGCCCCTAACCCATAAAGCTTCATTTTTCTGTGTAGGCTGCACAAGAGCCTTGATTGAAGATATATTCTTTCTGAACAGTATTTAAGGTTTCCAATAAAATGTACACCCCTCAGAATTTGT…	FALSE	FALSE	TRUE	1	77	1	6	0.00449593
TTACATGATGCAGAAAGTTGATATCCCTCCGCTTCTTACTC-TTTTTTTTTTCTCCCCCATCATACAGGTGAATATGACCATCTCCCAGAACAGGCCTTCTATTTGGTGGGACCCATTGAAGAAGCTGTGGCAAAAGCTGATAAGCTGGCTGAAGAGCATTCATCGTTGAGGGGTCTTTGTCCTCTGTACTGTCTCTCTCCTTGCCCCTAACCCAAAAAGCTTCATTTTTCTGTGTAGGCTGCACAAGAGCCTTGATTGAAGATATATTCTTTCTGAACAGTATTTAAGGTTTCCAATAAAATGTACACCCCTCAGAATTTGTCTGATTCTCTTGGT-	TRUE	FALSE	FALSE	0	1	0	6	0.00449593
TTACATGATGCAGAAAGTTGATATCCCTCCGCTTCTTACTCTTTTTTTTTTTCTCCCCCATCATACAGGTGAATATGACCATCTCCCAGAACAGGCCTTCTATATGGTGGGACCCATTGAAGAAGCTGTGGCAAAAGCTGATAAGCTGGCT------------------------TTTG-CCTCTGTACTGTCTCTCTCCTTGCCCCTAACCCAAAAAGCTTCATTTTTCTGTGTAGGCTGCACAAGAGCCTTGATTGAAGATATATTCTTTCTGAACAGTATTTAAGGTTTCCAATAAAATGTACACCCCTCAGAATTTGTCTGATTCTCTTGGT-	TRUE	FALSE	FALSE	24	0	0	6	0.00449593
TTACATGATGCAGAAAGTTGATATCCCTCCGCTTCTTACTCTTTTTTTTTTTTCTCCCCCATCATACAGGTGAATATGACCATCTCCCAGAACAGGCCTTTTATATGGTGGGACCCATTGAAGAAGCTGTGGCAAAAGCTGATAAGCTGGCTGAAGAGCATTCATCGTGAGGGGTCTTTGTCCTCTGTACTGTCTCTCTCCTTGCCCCTAACCCAAAAAGCTTCATTTTTCTGTGTAGGCTGCACAAGAGCCTTGATTGAAGATATATTCTTTCTGAACAGTATTTAAGGTTTCCAATAAAATGTACACCCCTCAGAATTTGTCTGATTCTCTTGGT-	FALSE	TRUE	FALSE	0	0	0	6	0.00449593
TTACATGATGCAGAAAGTTGATATCCCTCCGCTTCTTACTC-TTTTTTTTTTCTCCCCCATCATACAGGTGAATATGACCATCTCCCAGAACAGGCCTTCTATATGGTGGGACCCATTGAAGAAGCTGTGGAAAAAGCTGATAAGCTGGCTGAAGAGCATTCATCGTTGAGGGGTCTTTGTCCTCTGTACTGTCTCTCTCCTTGCCCCTAACCCAAAAAGCTTCATTTTTCTGTGTAGGCTGCACAAGAGCCTTGATTGAAGATATATTCTTTCTGAACAGTATTTAAGGTTTCCAATAAAATGTACACCCCTCAGAATTTGTCTGATTCTCTTGGT-	TRUE	FALSE	FALSE	0	1	0	6	0.00449593
TTACATGATGCAGAAAGTTGATATCCCTCCGCTTCTTACTCTTTTTTTTTTTCTCCCCCATCTTACAGGTGAATATGACCATCTCCCAGAACAGGCCTTCTATATGGTGGGACCCATTGAAGAAGCTGTGGCAAAAGCTGATAAGCTGGCTGAAGAGCATTCATCGTTGAGGGGTCTTTGTCCTCTGTACTGTCTCTCTCCTTGCCCCTAACCCAAAAAGCTTCATTTTTCTGTGTAGGCTGCACAAGAGCCTTGATTGAAGATATATTCTTTCTGAACAGTATTTAAGGTTTCCAATAAAATGTACACCCCTCAGAATTTGTCTGATTCTCTTGGT-	TRUE	FALSE	FALSE	0	1	0	6	0.00449593
TTACATGATGCAGAAAGTTGATATCCCTCCGCTTCTTACTC-TTTTTTTTTTCTCCCCCATCATACAGGTGAATATGACCATCTCCCAGAACAGGCCTTCTTTATGGTGGGACCCATTGAAGAAGCTGTGGCAAAAGCTGATAAGCTGGCTGAAGAGCATTCATCGTTGAGGGGTCTTTGTCCTCTGTACTGTCTCTCTCCTTGCCCCTAACCCAAAAAGCTTCATTTTTCTGTGTAGGCTGCACAAGAGCCTTGATTGAAGATATATTCTTTCTGAACAGTATTTAAGGTTTCCAATAAAATGTACACCCCTCAGAATTTGTCTGATTCTCTTGGT-	TRUE	FALSE	FALSE	0	1	0	6	0.00449593
TTACATGATGCAGAAAGTTGATATCCCTCCGCTTCTTACTC-TTTTTTTTTTCTCCCCCATCATACAGGTGAATATGACCATCTCCCAGAACAGGCCTTCTATATGGTGGGACCCATTGAAGAAGCTGTGGCAAAAGCTGATAAGCTGGCTGAAGAGCATTCATGATGAATGCAGAGGTCTTTGTCCTCTGTACTGTCTCTCTCCTTGCCCCTAACCCAAAAAGCTTCATTTTTCTGTGTAGGCTGCACAAGAGCCTTGATTGAAGATATATTCTTTCTGAACAGTATTTAAGGTTTCCAATAAAATGTACACCCCTCAGAATTTGTCTGATTCTCTTGGT-	TRUE	FALSE	FALSE	0	0	1	6	0.00449593
TTACATGATGCAGAAAGTTGATATCCCTCCGCTTCTTACTCTTTTTTTTTTTCTCCCCCATCATACAGGTGAATATGACCATCTCCCAGAACAGGCCTTCTATATGATGGGACCCATTGAAGAAGCTGTGGCAAAAGCTGATAAGCTGGCTGAAGAGCATTCATCGTGAGGGGTCTTTGTCCTCTGTACTGTCTCTCTCCTTGCCCCTAACCCAAAAAGCTTCATTTTTCTGTGTAGGCTGCACAAGAGCCTTGATTGAAGATATATTCTTTCTGAACAGTATTTAAGGTTTCCAATAAAATGTACACCCCTCAGAATTTGTCTGATTCTCTTGGT-	FALSE	TRUE	FALSE	0	0	0	6	0.00449593
TTACATGATGCAGAAAGTTGATATCCCTCCGCTTCTTACTC-TTTTTTTTTTCTCCCCCATCATACAGGTGAATATGACCATCTCCCAGAACAGGCCTTCTATATGGTGGGACCCATTGAAGAAGCTGTGGCAAAAGTTGATAAGCTGGCTGAAGAGCATTCATCGTGAGGGGTCTTTGTCCTCTGTACTGTCTCTCTCCTTGCCCCTAACCCAAAAAGCTTCATTTTTCTGTGTAGGCTGCACAAGAGCCTTGATTGAAGATATATTCTTTCTGAACAGTATTTAAGGTTTCCAATAAAATGTACACCCCTCAGAATTTGTCTGATTCTCTTGGT-	FALSE	TRUE	FALSE	0	0	0	6	0.00449593
TTACATGATGCAGAAAGTTGCTATCCCTCCGCTTCTTACTCTTTTTTTTTTTTTCTCCCCCATCATACAGGTGAATATGACCATCTCCCAGAACAGGCCTTCTATATGGTGGGACCCATTGAAGAAGCTGTGGCAAAAGCTGATAAGCTGGCTGAAGAGCATTCATCGTGAGGGGTCTTTGTCCTCTGTACTGTCTCTCTCCTTGCCCCTAACCCAAAAAGCTTCATTTTTCTGTGTAGGCTGCACAAGAGCCTTGATTGAAGATATATTCTTTCTGAACAGTATTTAAGGTTTCCAATAAAATGTACACCCCTCAGAATTTGTCTGATTCTCTTGGT-	FALSE	TRUE	FALSE	0	0	0	6	0.00449593
TTACATGATGCAGAAAGTTGATATCCCTCCGCTTCTTACTCTTTTTTTTTTTTCTCCCCCATCATACAGTTGAATATGACCATCTCCCAGAACAGGCCTTCTATATGGTGGGACCCATTGAAGAAGCTGTGGCAAAAGCTGATAAGCTGGCTGAAGAGCATTCATCGTTGAGGGGTCTTTGTCCTCTGTACTGTCTCTCTCCTTGCCCCTAACCCAAAAAGCTTCATTTTTCTGTGTAGGCTGCACAAGAGCCTTGATTGAAGATATATTCTTTCTGAACAGTATTTAAGGTTTCCAATAAAATGTACACCCCTCAGAATTTGTCTGATTCTCTTGGT-	TRUE	FALSE	FALSE	0	1	0	6	0.00449593
TTACATGATGCAGAAAGTTGATATCCCTCCGCTTCTTACTC-TTTTTTTTTTCTCCCCCATCATACAGGTGAATATGACCATCTCCCAGAACAGGCCTTCTATATGGTGGGACCCATTGAAGAAGCTGTGGCAAAAGCTGATAAGCTGGCTGAAGAGCATTCATCGTGAGGGGTCTTTGTCCTCTGTACTGTCTCTCTCCTTGTCCCTAACCCAAAAAGCTTCATTTTTCTGTGTAGGCTGCACAAGAGCCTTGATTGAAGATATATTCTTTCTGAACAGTATTTAAGGTTTCCAATAAAATGTACACCCCTCAGAATTTGTCTGATTCTCTTGGT-	FALSE	TRUE	FALSE	0	0	0	6	0.00449593
TTACATGATGCAGAAAGTTGATATCCCTCCGCTTCTTACTC-TTTTTTTTTTCTCCCCCATCATACAGGTGAATATGACCATCTCCCAGAACAGGCCTTCTATATGGTGGGACCCATTGAAGAAGCTGTGGCAAAAGCTGATAAGCTTGCTGAAGAGCATTCATCGTTGAGGGGTCTTTGTCCTCTGTACTGTCTCTCTCCTTGCCCCTAACCCAAAAAGCTTCATTTTTCTGTGTAGGCTGCACAAGAGCCTTGATTGAAGATATATTCTTTCTGAACAGTATTTAAGGTTTCCAATAAAATGTACACCCCTCAGAATTTGTCTGATTCTCTTGGT-	TRUE	FALSE	FALSE	0	1	0	6	0.00449593
TTACATGATGCAGAAAGTTGATATCCCTCCGCTTCTTACTC-TTTTTTTTTTCTCCCCCATCATACAGGTGAATATGACCATCTCCCAGAACAGGCCTTCTATATGGTGGGACCCATTGAAGAAGCTGTGGCAAAAGCGGATAAGCTGGCTGAAGAGCATTCATCGTGAGGGGTCTTTGTCCTCTGTACTGTCTCTCTCCTTGCCCCTAACCCAAAAAGCTTCATTTTTCTGTGTAGGCTGCACAAGAGCCTTGATTGAAGATATATTCTTTCTGAACAGTATTTAAGGTTTCCAATAAAATGTACACCCCTCAGAATTTGTCTGATTCTCTTGGT-	FALSE	TRUE	FALSE	0	0	0	6	0.00449593
TTACATGATGCAGAAAGTTGATATCCCTCCGCTTCTTACTC-TTTTTTTTTTCTCCCCCATCATACAGGTGAATATGACCATCTCCCAGAACAGGCCTTCTATATGGTGGGACCCATTGAAGAAGCTGTGGCAAAAGCTAATAAGCTGGCTGAAGAGCATTCATCGTGAGGGGTCTTTGTCCTCTGTACTGTCTCTCTCCTTGCCCCTAACCCAAAAAGCTTCATTTTTCTGTGTAGGCTGCACAAGAGCCTTGATTGAAGATATATTCTTTCTGAACAGTATTTAAGGTTTCCAATAAAATGTACACCCCTCAGAATTTGTCTGATTCTCTTGGT-	FALSE	TRUE	FALSE	0	0	0	6	0.00449593
TTACATGATGCAGAAAGTTGATATCCCTCCGCTTCTTACTCTTTTTTTTTTTTCTCCCCCATCATACAGGTGAATATGACCATCTCCCAGAACAGGCCTTCTATATGTTGGGACCCATTGAAGAAGCTGTGGCAAAAGCTGATAAGCTGGCTGAAGAGCATTCATCGTTGAGGGGTCTTTGTCCTCTGTACTGTCTCTCTCCTTGCCCCTAACCCAAAAAGCTTCATTTTTCTGTGTAGGCTGCACAAGAGCCTTGATTGAAGATATATTCTTTCTGAACAGTATTTAAGGTTTCCAATAAAATGTACACCCCTCAGAATTTGTCTGATTCTCTTGGT-	TRUE	FALSE	FALSE	0	1	0	6	0.00449593
TTACATGATGCAGAAAGTTGATATCCCTCCGCTTCTTACTCTTTTTTTTTTTCTCCCCCATCATACAGGTGAATATGACCATCTCCCATAACAGGCCTTCTATATGGTGGGACCCATTGAAGAAGCTGTGGCAAAAGCTGATAAGCTGGCTGAAGAGCATTCATCGTTGAGGGGTCTTTGTCCTCTGTACTGTCTCTCTCCTTGCCCCTAACCCAAAAAGCTTCATTTTTCTGTGTAGGCTGCACAAGAGCCTTGATTGAAGATATATTCTTTCTGAACAGTATTTAAGGTTTCCAATAAAATGTACACCCCTCAGAATTTGTCTGATTCTCTTGGT-	TRUE	FALSE	FALSE	0	1	0	6	0.00449593
TTACATGATGCAGAAAGTTGATATCCCTCCGCTTCTTACTCTTTTTTTTTTTCTCCCCCATCATACAGGTGAATATGACCATCTCCCAGAACAGGCCTTCTATATGGTGGGACCCATTGAAGAAGCTGTGGCAAAAGCTGATAAGCTGGCTGAAGAGCATTCATCGTGGGGATCCGACTATAAGGACCACGACGGAGACTACAAGGATCATGATATTGATTACAAAGACGATGACGATAAGTAAGAGGGGTCTTTGTCCTCTGTACTTTCTCTCTCCTTGCCCCTAACCCAAAAAGCTTCATTTTTCTGTGTAGGCTGCACAAGAGCCTTGATTGAAGATATATTCTTTCTGAACAGTATTTAAGGTTTCCAATAAAATGTACACCCCTCAGAATTTGT…	FALSE	FALSE	TRUE	1	77	1	6	0.00449593
TTACATGATGCAGAAAGTTGATATCCCTCCGCTTCTTACTCTTTTTTTTTTTTTCTCCCCCATCATACAGGTGAATATGACCATCTCCCAGAACAGGCCTTCTATATGGTGGGACCCATTGAAGAAGCTGTGGCAAAAGCTGATAAGCTGGCTGAAGAGCATTCATC--GAGGGGTCTTTGTCCTCTGTACTGTCTCTCTCCTTGCCCCTAACCCAAAAAGCTTCATTTTTCTGTGTAGGCTGCACAAGAGCCTTGATTGAAGATATATTCTTTCTGAACAGTATTTAAGGTTTCCAATAAAATGTACACCCCTCAGAATTTGTCTGATTCTCTTGGT-	TRUE	FALSE	FALSE	2	0	0	6	0.00449593
TTACATGATGCAGAAAGTTGATATCCCTCCGCTTCTTACTCTTTTTTTTTTTCTCCCCCATCATACAGGTGAATAGGACCATCTCCCAGAACAGGCCTTCTATATGGTGGGACCCATTGAAGAAGCTGTGGCAAAAGCTGATAAGCTGGCTGAAGAGCATTCATCGTGAGGGGTCTTTGTCCTCTGTACTGTCTCTCTCCTTGCCCCTAACCCAAAAAGCTTCATTTTTCTGTGTAGGCTGCACAAGAGCCTTGATTGAAGATATATTCTTTCTGAACAGTATTTAAGGTTTCCAATAAAATGTACACCCCTCAGAATTTGTCTGATTCTCTTGGT-	FALSE	TRUE	FALSE	0	0	0	6	0.00449593
TTACATGATGCAGAAAGTTGATATCCCTCCGCTTCTTACTC-TTTTTTTTTTCTCCCCCATCATACAGGTGAATATGACCATCTCCCAGAACAGGCCTTCTATATGGTGGGACCCATTGAAGAAGCTGTGGCCAAAGCTGATAAGCTGGCTGAAGAGCATTCATCGTGAGGGGTCTTTGTCCTCTGTACTGTCTCTCTCCTTGCCCCTAACCCAAAAAGCTTCATTTTTCTGTGTAGGCTGCACAAGAGCCTTGATTGAAGATATATTCTTTCTGAACAGTATTTAAGGTTTCCAATAAAATGTACACCCCTCAGAATTTGTCTGATTCTCTTGGT-	FALSE	TRUE	FALSE	0	0	0	6	0.00449593
TTACATGATGCAGAAAGTTGATATCCCTCCGCTTCTTACTC-TTTTTTTTTTCTCCCCCATCATACAGGTGAATATGACCATCTCCCAGAACAGGCCTTCTATATGGTGGGACCCATTGAAGAAGCTGTGGCAAAAGCTGATAAGCTGGCTGAAGAGCATTCATCGT-----CTCTTTGTC-------------CTCTCCTTGCCCCTAACCCAAAAAGCTTCATTTTTCTGTGTAGGCTGCACAAGAGCCTTGATTGAAGATATATTCTTTCTGAACAGTATTTAAGGTTTCCAATAAAATGTACACCCCTCAGAATTTGTCTGATTCTCTTGGT-	FALSE	TRUE	FALSE	0	0	0	6	0.00449593
TTACATGATGCAGAAAGTTGATATCCCTCCGCTTCTTACTCTTTTTTTTTTTCTCCCACATCATACAGGTGAATATGACCATCTCCCAGAACAGGCCTTCTATATGGTGGGACCCATTGAAGAAGCTGTGGCAAAAGCTGATAAGCTGGCTGAAGAGCATTCATCGTTGAGGGGTCTTTGTCCTCTGTACTGTCTCTCTCCTTGCCCCTAACCCAAAAAGCTTCATTTTTCTGTGTAGGCTGCACAAGAGCCTTGATTGAAGATATATTCTTTCTGAACAGTATTTAAGGTTTCCAATAAAATGTACACCCCTCAGAATTTGTCTGATTCTCTTGGT-	TRUE	FALSE	FALSE	0	1	0	6	0.00449593
TTACATGATGCAGAAAGTTGATATCCCTCCGCTTCTTACTCTTTTTTTTTTTCTCCCCCATCATACAGGTGAATATGACCATCTCCCAGAACAGGCCTTCTATATGGTGGGACCCATTGAAGAAGCTGTGGCAAAAGCTGATAAGCTGGCTGAAGAGCATTCATCGTTGAGGGGTCTTTGTCCTCTGTACTGTCTCTCTCCTTGCCCCTAACCCAAAAAGCTTCATTTTTCTGTGTAGGCTGCACAAGAGCCTTGATTGAAGATATATTCTTTCTGAACAGTATTTAAGGTTTCCAATAAAATGTAAACCCCTCAGAATTTGTCTGATTCTCTTGGT-	TRUE	FALSE	FALSE	0	1	0	6	0.00449593
TTACATGATGCAGAAAGTTGATATCCCTCCGCTTCTTACTCTTTTTTTTTTTCTCCCCCATCATACAGGTGAATATGACCATCTCCCAGAACAGGCCTTCTATATGGTGGGACCCATTGAAGAAGCTGTGGCAAAAGCTGATAAGCTGGCTGAAGAGCATTCATCGTTGAGGGGTCTTTGTCCTTTGTACTGTCTCTCTCCTTGCCCCTAACCCAAAAAGCTTCATTTTTCTGTGTAGGCTGCACAAGAGCCTTGATTGAAGATATATTCTTTCTGAACAGTATTTAAGGTTTCCAATAAAATGTACACCCCTCAGAATTTGTCTGATTCTCTTGGT-	TRUE	FALSE	FALSE	0	1	0	6	0.00449593
TTACATGATGCAGAAAGTTGATATCCCTCCGCTTCTTACTC-TTTTTTTTTTCTCCCCCATCATACAGGTGAATATGACCATCTCCCAGAACAGGCCTTCTATATGGTGGGACCCATTGAAGAAGCTGTGGCAAAAGCTGATAAGCTGGCTGAAGAGCATTCATCGTGAGGGGTCTTTGTCCTCTGTACTGTCTCTCTCCTTGCCCCTAACCCAAAAAGCTTCATTTTTCTGTGTAGGCTGCACAAGAGCCTTGATTGAAGATATATTCTTTCTGAACAGTATTTAAGGTTTCCAATAAAATGTATACCCCTCAGAATTTGTCTGATTCTCTTGGT-	FALSE	TRUE	FALSE	0	0	0	6	0.00449593
TTACATGATGCAGAAAGTTGATATCCCTCCGCTTCTTACTCTTTTTTTTTTTCTCCCCCCTCATACAGGTGAATATGACCATCTCCCAGAACAGGCCTTCTATATGGTGGGACCCATTGAAGAAGCTGTGGCAAAAGCTGATAAGCTGGCTGAAGAGCATTCATCGTGAGGGGTCTTTGTCCTCTGTACTGTCTCTCTCCTTGCCCCTAACCCAAAAAGCTTCATTTTTCTGTGTAGGCTGCACAAGAGCCTTGATTGAAGATATATTCTTTCTGAACAGTATTTAAGGTTTCCAATAAAATGTACACCCCTCAGAATTTGTCTGATTCTCTTGGT-	FALSE	TRUE	FALSE	0	0	0	6	0.00449593
TTACATGATGCAGAAAGTTGATATCCCTCCGCTTCTTACTCTTTTTTTTTTTCTCCCCCATCATACAGGTGAATATGACCATCTCCCAGAACAGGCCTTCTATATGGTGGGACCCATTGAAGAAGCTGTGGCAAAAGCTGATAAGCTGGCTGAAGAGCATTCATCGTTGAGGGGTCTTTGTCTTCTGTACTGTCTCTCTCCTTGCCCCTAACCCAAAAAGCTTCATTTTTCTGTGTAGGCTGCACAAGAGCCTTGATTGAAGATATATTCTTTCTGAACAGTATTTAAGGTTTCCAATAAAATGTACACCCCTCAGAATTTGTCTGATTCTCTTGGT-	TRUE	FALSE	FALSE	0	1	0	6	0.00449593
TTACATGATGCAGAAAGTTGATATCCCTCCGCTTCTTACTC-TTTTTTTTTTCTCCCCCATCATACAGGTGAATATGACCATCTCCCAGAACAGGCCTTCTATATGGTGGGACCCATTGAAGAAGCTGTGGCAAAAGCTGATAAGCTGGCTGAAGAGCATTCATCGGTGAGGGGTCTTTGTCCTCTGTACTGTCTCTCTCCTTGCCCCTAACCCAAAAAGCTTCATTTTTCTGTGTAGGCTGCACAAGAGCCTTGATTGAAGATATATTCTTTCTGAACAGTATTTAAGGTTTCCAATAAAATGTACACCCCTCAGAATTTGTCTGATTCTCTTGGT-	FALSE	TRUE	FALSE	0	0	0	6	0.00449593
TTACATGATGCAGAAAGTTGATATCCCTCCGCTTCTTACTCTTTTTTTTTTTCTCCCCCATCATACAGGTGAATATGACCATCTCCCAGAACAGGCCTTCTATATGGTGGGACCCATTGAAGAAGCTGTGGCAAAAGCTGATAAGCTGGCTGAAGAGCATTCATCGTTGAGGGGTCTTTGTCCTCTGTACTGTCTCTCTCCTTGCCCCTAACCCAAAAAGCTTCATTTTTCTGTGTATGCTGCACAAGAGCCTTGATTGAAGATATATTCTTTCTGAACAGTATTTAAGGTTTCCAATAAAATGTACACCCCTCAGAATTTGTCTGATTCTCTTGGT-	TRUE	FALSE	FALSE	0	1	0	6	0.00449593
TTACATGATGCAGAAAGTTGATATCCCTCCGCTTCTTACTCTTTTTTTTTTTCTCCCCCATCATACAGGTGAATATGACCATCTCCCAGAACAGGCCTTCTATATGGTGGGACCCATTGAAGAAGCTGTGGCAAAAGCTGATAAGCTGGCTGAAGAGCATTCATCGTTGAGGGGTCTTTGTCCTCTGTACTGTCTCTCTCCTTGCCCCTAACCCAAAAAGCTTCATTTTTCTGTGTAGTCTGCACAAGAGCCTTGATTGAAGATATATTCTTTCTGAACAGTATTTAAGGTTTCCAATAAAATGTACACCCCTCAGAATTTGTCTGATTCTCTTGGT-	TRUE	FALSE	FALSE	0	1	0	6	0.00449593
TTACATGATGCAGAAAGTTGATATCCCTCCGCTTCTTACTCTTTTTTTTTTTCTCCCCCATCATACAGGTGAATATGACCATCTCCCAGAACAGGCCTTCTATATGGTGGGACCCATTGAAGAAGCTGTGGCAAAAGCTGATAAGCTGGCTGAAGAGCATTCATCGTTGAGGGGTCTTTGTCCTCTGTACTGTCTCTCTCCTTGCCCCTAACCCAAAAAGCTTCATTTTTCTGTGTAGGCTGCACAAGAGCCTTGATTGAAGATATATTCTTTCTGAACAGTATTTAAGGTTTCCAATAAAATGTACACCCCCCAGAATTTGTCTGATTCTCTTGGT-	TRUE	FALSE	FALSE	0	1	0	6	0.00449593
TTACATGATGCAGAAAGTTGATATCCCTCCGCTTCTTACTCTTTTTTTTTTTCTCCCCCATCATACAGGTGAATATGACCATCTCCCAGAACAGGCCTTCTATATGGTGGGACCCATTGAAGAAGCTGTGGCAAAAGCTGATAAGCTGGCTGAAGAGCATTCATCGTTGAGGGGTCTTTGTTCTCTGTACTGTCTCTCTCCTTGCCCCTAACCCAAAAAGCTTCATTTTTCTGTGTAGGCTGCACAAGAGCCTTGATTGAAGATATATTCTTTCTGAACAGTATTTAAGGTTTCCAATAAAATGTACACCCCTCAGAATTTGTCTGATTCTCTTGGT-	TRUE	FALSE	FALSE	0	1	0	6	0.00449593
TTACATGATGCAGAAAGTTGATATCCCTCCGCTTCTTACTCTTTTTTTTTTTCTCCCCCATCATACAGGTGAATATGACCATCTCCCAGAACAGGCCTTCTATAAGGTGGGACCCATTGAAGAAGCTGTGGCAAAAGCTGATAAGCTGGCTGAAGAGCATTCATCGTGAGGGGTCTTTGTCCTCTGTACTGTCTCTCTCCTTGCCCCTAACCCAAAAAGCTTCATTTTTCTGTGTAGGCTGCACAAGAGCCTTGATTGAAGATATATTCTTTCTGAACAGTATTTAAGGTTTCCAATAAAATGTACACCCCTCAGAATTTGTCTGATTCTCTTGGT-	FALSE	TRUE	FALSE	0	0	0	6	0.00449593
TTACATGATGCAGAAAGTTGATATCCCTCCGCTTCTTACTCTTTTTTTTTTTCTCCCCCATCATACAGGTGAATATGACCATCTCCCAGAACAGGCCTTCTATATGGTGGGACCCATTGAAGAAGCTGTGGCAAAAGCTGATAAGCTGGCTGAAGAGCATTCATCGTGGGGATCCGACTATAAGGACCACGACGGAGACTACAAGGATCATGATATTGATTACAAAGACGATGACGATAAGTAAGAGGGGTCTTTGTCCTCTTTACTGTCTCTCTCCTTGCCCCCCAAACTGAGGGGTCTTTGTCCTCTGTACTGTCTCTCTCCTTGCCCCTAACCCAAAAAGCTTCATTTTTCTGTGTAGGCTGCACAAGAGCCTTGATTGAAGATATATTCTTTCTG…	FALSE	FALSE	FALSE	1	124	0	6	0.00449593
TTACATGATGCAGAAAGTTGATATCCCTCCGCTTCTTACTCTTTTTTTTTTTCTCCCCCATCATACAGGTGAATATGACCATCTCCCAGAACAGGCCTTCTATATGGTGGGACCCATTGAAGAAGCTGTGGCAAAAGCTGATAAGCTGGCTGAAGAGCATTCATCGTTGAGGGGTTTTTGTCCTCTGTACTGTCTCTCTCCTTGCCCCTAACCCAAAAAGCTTCATTTTTCTGTGTAGGCTGCACAAGAGCCTTGATTGAAGATATATTCTTTCTGAACAGTATTTAAGGTTTCCAATAAAATGTACACCCCTCAGAATTTGTCTGATTCTCTTGGT-	TRUE	FALSE	FALSE	0	1	0	6	0.00449593
TTACATGATGCAGAAAGTTGATATCCCTCCGCTTCTTACTCTTTTTTTTTTTTCTCCCCCATCATACAGGTGAATATGACCATCTCCCAGAACAGGCCTTCTATATGGTGGGACCCATTGAAGAAGCTGTGGCAAAAGCTGATAAGCTTGCTGAAGAGCATTCATCGTGAGGGGTCTTTGTCCTCTGTACTGTCTCTCTCCTTGCCCCTAACCCAAAAAGCTTCATTTTTCTGTGTAGGCTGCACAAGAGCCTTGATTGAAGATATATTCTTTCTGAACAGTATTTAAGGTTTCCAATAAAATGTACACCCCTCAGAATTTGTCTGATTCTCTTGGT-	FALSE	TRUE	FALSE	0	0	0	6	0.00449593
TTACATGATGCAGAAAGTTGATATCCCTCCGCTTCTTACTC-TTTTTTTTTTCTCCCCCATCATACAGGTGAATATGACCATCTCCCAGAACAGGCCTTCTATATGGTGGGACCCATTGAAGAAGCTGTGGCAAAAGCTGATAAGCTGGCTGAAGAGCATTCATCGTTGAGGGGTCTTTGTCCTCTGTACTGTCTCTCTCCTTGCCCCTACCCCAAAAAGCTTCATTTTTCTGTGTAGGCTGCACAAGAGCCTTGATTGAAGATATATTCTTTCTGAACAGTATTTAAGGTTTCCAATAAAATGTACACCCCTCAGAATTTGTCTGATTCTCTTGGT-	TRUE	FALSE	FALSE	0	1	0	6	0.00449593
TTACATGATGCAGAAAGTTGTTATCCCTCCGCTTCTTACTCTTTTTTTTTTTCTCCCCCATCATACAGGTGAATATGACCATCTCCCAGAACAGGCCTTCTATATGGTGGGACCCATTGAAGAAGCTGTGGCAAAAGCTGATAAGCTGGCTGAAGAGCATTCATCGTGAGGGGTCTTTGTCCTCTGTACTGTCTCTCTCCTTGCCCCTAACCCAAAAAGCTTCATTTTTCTGTGTAGGCTGCACAAGAGCCTTGATTGAAGATATATTCTTTCTGAACAGTATTTAAGGTTTCCAATAAAATGTACACCCCTCAGAATTTGTCTGATTCTCTTGGT-	FALSE	TRUE	FALSE	0	0	0	6	0.00449593
TTACA-GATGCAGAAAGTTGATATCCCTCCGCTTCTTACTCTTTTTTTTTTTCTCCCCCATCATACAGGTGAATATGACCATCTCCCAGAACAGGCCTTCTATATGGTGGGACCCATTGAAGAAGCTGTGGCAAAAGCTGATAAGCTGGCTGAAGAGCATTCATCGTTGAGGGGTCTTTGTCCTCTGTACTGTCTCTCTCCTTGCCCCTAACCCAAAAAGCTTCATTTTTCTGTGTAGGCTGCACAAGAGCCTTGATTGAAGATATATTCTTTCTGAACAGTATTTAAGGTTTCCAATAAAATGTACACCCCTCAGAATTTGTCTGATTCTCTTGGT-	TRUE	FALSE	FALSE	0	1	0	6	0.00449593
TTACATGATGCAGAAAGTTGATATCCCTCCGCTTCTTACTCTTTTTTTTTTTCTCCCCCATCATACAGGTGAATATGGCCATCTCCCAGAACAGGCCTTCTATATGGTGGGACCCATTGAAGAAGCTGTGGCAAAAGCTGATAAGCTGGCTGAAGAGCATTCATCGTGAGGGGTCTTTGTCCTCTGTACTGTCTCTCTCCTTGCCCCTAACCCAAAAAGCTTCATTTTTCTGTGTAGGCTGCACAAGAGCCTTGATTGAAGATATATTCTTTCTGAACAGTATTTAAGGTTTCCAATAAAATGTACACCCCTCAGAATTTGTCTGATTCTCTTGGT-	FALSE	TRUE	FALSE	0	0	0	6	0.00449593
TTACATGATGCAGAAAGTTGATATCCCTCCGCTTCTTACTCTTTTTTTTTTTTCTCCCCCATCATACAGGTGAATATGACCATCTCCCAGAACAGGCCTTCTATATGGTGGGACCCATTGAAGAAGCTGTGGCAAAAGCTGATAAGCTG------------------------------GTCCTCTGTACTGTCTCTCTCCTTGCCCCTAACCCAAAAAGCTTCATTTTTCTGTGTAGGCTGCACAAGAGCCTTGATTGAAGATATATTCTTTCTGAACAGTATTTAAGGTTTCCAATAAAATGTACACCCCTCAGAATTTGTCTGATTCTCTTGGT-	TRUE	FALSE	FALSE	30	0	0	6	0.00449593
TTACATGATGCAGAAAGTTGATATCCCTCCGCTTCTTACTC-TTTTTTTTTTCTCCCCCATCATACAGGTGAATATGACCATCTCCCAGAACAGGCCTTCTATATGGTGGGACCCATTGAAGAAGCTGTGGCAAAAGCTGATAAGCTGGCTGAAGAGCATTCATCGTGGGGGGTCTTTGTCCTCTGTACTGTCTCTCTCCTTGCCCCTAACCCAAAAAGCTTCATTTTTCTGTGTAGGCTGCACAAGAGCCTTGATTGAAGATATATTCTTTCTGAACAGTATTTAAGGTTTCCAATAAAATGTACACCCCTCAGAATTTGTCTGATTCTCTTGGT-	FALSE	TRUE	FALSE	0	0	0	6	0.00449593
TTACATGATGCAGAAAGTTGATATCCCTCCGCTTCTTACTC-TTTTTTTTTTCTCCCCCATCATACAGGTGAATATGACCATCTCCCAGAACAGGCCTTCTATATGGTGGGACCCATTGAAGAAGCTGTGGCAAAAGCTGATAAGCTGGCTGAAGAGCATTCATCGTTGAGGGGTCTTTGTCCTCTGTACTGTCTCTCTCCTTGCCCCTAACCCAAAAAGCTTCATTTTTCTGTGTAGGCTGCACAAGAGCCTTGATTGAAGATATATTCTTTCTGAACAGTATTTAAGGTTTCCAATAAAATGTACACCCCTAAGAATTTGTCTGATTCTCTTGGT-	TRUE	FALSE	FALSE	0	1	0	6	0.00449593
TTACATGATGCAGAAAGTGGATATCCCTCCGCTTCTTACTCTTTTTTTTTTTCTCCCCCATCATACAGGTGAATATGACCATCTCCCAGAACAGGCCTTCTATATGGTGGGACCCATTGAAGAAGCTGTGGCAAAAGCTGATAAGCTGGCTGAAGAGCATTCATCGTTGAGGGGTCTTTGTCCTCTGTACTGTCTCTCTCCTTGCCCCTAACCCAAAAAGCTTCATTTTTCTGTGTAGGCTGCACAAGAGCCTTGATTGAAGATATATTCTTTCTGAACAGTATTTAAGGTTTCCAATAAAATGTACACCCCTCAGAATTTGTCTGATTCTCTTGGT-	TRUE	FALSE	FALSE	0	1	0	6	0.00449593
TTACATGATGCAGAAAGTTGATATCCCTCCGCTTCTTACTCTTTTTTTTTTTCTCCCCCATCATACAGGTGAATATGACCATCTCCCAGAACAGGCCTTCTATATGGTGGGACCCATTGAAGAAGCTGTGGCAAAAGCTGATAAGCTGGCTGAAGAGCATTCATCGTGAGGGGTCTTTGTCCTCTGTACTGTCTCTCTCCTTGCCCCTAACCCAAAAAGCTTCATTTTTCTGTGCAGGCTGCACAAGAGCCTTGATTGAAGATATATTCTTTCTGAACAGTATTTAAGGTTTCCAATAAAATGTACACCCCTCAGAATTTGTCTGATTCTCTTGGT-	FALSE	TRUE	FALSE	0	0	0	6	0.00449593
TTACATGATGCAGAAAGTTGATATCCCTCCGCTTCTTACTCTTTTTTTTTTTTCTCCCCCATCATACAGGTGAATATGACCATCTCCCAGAACAGGCCTTCTATATGGTGGGACCCATTGAAGAAGCTGTGGCAAAAGCTGATAAGCTGGCTGAAGAGCATTCATCGTGAGGGGTCTTTGTCCTCTGTACTTTCTCTCTCCTTGCCCCTAACCCAAAAAGCTTCATTTTTCTGTGTAGGCTGCACAAGAGCCTTGATTGAAGATATATTCTTTCTGAACAGTATTTAAGGTTTCCAATAAAATGTACACCCCTCAGAATTTGTCTGATTCTCTTGGT-	FALSE	TRUE	FALSE	0	0	0	6	0.00449593
TTACATGATGCAGAAAGTTGATATCCCTCCGCTTCTTACTCTTTTTTTTTTCCTCCCCCATCATACAGGTGAATATGACCATCTCCCAGAACAGGCCTTCTATATGGTGGGACCCATTGAAGAAGCTGTGGCAAAAGCTGATAAGCTGGCTGAAGAGCATTCATCGTTGAGGGGTCTTTGTCCTCTGTACTGTCTCTCTCCTTGCCCCTAACCCAAAAAGCTTCATTTTTCTGTGTAGGCTGCACAAGAGCCTTGATTGAAGATATATTCTTTCTGAACAGTATTTAAGGTTTCCAATAAAATGTACACCCCTCAGAATTTGTCTGATTCTCTTGGT-	TRUE	FALSE	FALSE	0	1	0	6	0.00449593
TTACATGATACAGAAAGTTGATATCCCTCCGCTTCTTACTCTTTTTTTTTTTCTCCCCCATCATACAGGTGAATATGACCATCTCCCAGAACAGGCCTTCTATATGGTGGGACCCATTGAAGAAGCTGTGGCAAAAGCTGATAAGCTGGCTGAAGAGCATTCATCGTGAGGGGTCTTTGTCCTCTGTACTGTCTCTCTCCTTGCCCCTAACCCAAAAAGCTTCATTTTTCTGTGTAGGCTGCACAAGAGCCTTGATTGAAGATATATTCTTTCTGAACAGTATTTAAGGTTTCCAATAAAATGTACACCCCTCAGAATTTGTCTGATTCTCTTGGT-	FALSE	TRUE	FALSE	0	0	0	6	0.00449593
TTACATGATGCAGAAAGTTGATATCCCTCCGCTTCTTACTCTTTTTTTTTTTCTCCCCCATCATACAGGTGAATATGACCATCTCCCAGAACAGGCCTTCTATATGGTGGGACCCATTGAAGAAGCTGTGGCAAAAGCTGATAAGCTGGCTGAAGAGCATTCATCGTGGGGATCCGACTATAAGGACCACGACGGAGACTACAAGGATCATGATATTGATTACAAAAACGATGACGATAAGTAAGAGGGGTCTTTGTCCTCTGTACTGTCTCTCTCCTTGCCCCTAACCCAAAAAGCTTCATTTTTCTGTGTAGGCTGCACAAGAGCCTTGATTGAAGATATATTCTTTCTGAACAGTATTTAAGGTTTCCAATAAAATGTACACCCCTCAGAATTTGT…	FALSE	FALSE	TRUE	1	77	0	6	0.00449593
TTACATGATGCAGAAAGTTGATATCCCTCCGCTTCTTACTCTTTTTTTTTTTCTCCCCCATCATACCGGTGAATATGACCATCTCCCAGAACAGGCCTTCTATATGGTGGGACCCATTGAAGAAGCTGTGGCAAAAGCTGATAAGCTGGCTGAAGAGCATTCATCGTGAGGGGTCTTTGTCCTCTGTACTGTCTCTCTCCTTGCCCCTAACCCAAAAAGCTTCATTTTTCTGTGTAGGCTGCACAAGAGCCTTGATTGAAGATATATTCTTTCTGAACAGTATTTAAGGTTTCCAATAAAATGTACACCCCTCAGAATTTGTCTGATTCTCTTGGT-	FALSE	TRUE	FALSE	0	0	0	6	0.00449593
TTACATGATACAGAAAGTTGATATCCCTCCGCTTCTTACTCTTTTTTTTTTTCTCCCCCATCATACAGGTGAATATGACCATCTCCCAGAACAGGCCTTCTATATGGTGGGACCCATTGAAGAAGCTGTGGCAAAAGCTGATAAGCTGGCTGAAGAGCATTCATCGTTGAGGGGTCTTTGTCCTCTGTACTGTCTCTCTCCTTGCCCCTAACCCAAAAAGCTTCATTTTTCTGTGTAGGCTGCACAAGAGCCTTGATTGAAGATATATTCTTTCTGAACAGTATTTAAGGTTTCCAATAAAATGTACACCCCTCAGAATTTGTCTGATTCTCTTGGT-	TRUE	FALSE	FALSE	0	1	0	6	0.00449593
[truncated: 23,798 more rows]

## Sheet: ATP5B-CtIP
Aligned_Sequence	NHEJ	UNMODIFIED	HDR	n_deleted	n_inserted	n_mutated	#Reads	%Reads
[truncated: 29,500 more rows]

## Sheet: ATP5B-MS2-CtIP
Aligned_Sequence	NHEJ	UNMODIFIED	HDR	n_deleted	n_inserted	n_mutated	#Reads	%Reads
[truncated: 27,377 more rows]

[truncated: 6 more sheets: PARP1-mock, PARP1-CtIP, PARP1-MS2-CtIP, RPL11-mock, RPL11-CtIP, RPL11-MS2-CtIP]
