# Supplementary material for: Biased genome editing using the local accumulation of DSB repair molecules system
Source: Nat Commun. 2018 Aug 16;9:3270. doi: 10.1038/s41467-018-05773-6 (PMC6095859; doi:10.1038/s41467-018-05773-6)
Supplement: Supplementary file 7 — Supplementary Data 4 [file 41467_2018_5773_MOESM7_ESM.xlsx]

## Sheet: CtIP vector
CtIP vector (Uppercase letters: coding sequence of CtIP)
ATGAACATCTCGGGAAGCAGCTGTGGAAGCCCTAACTCTGCAGATACATCTAGTGACTTTAAGGACCTTTGGACAAAACTAAAAGAATGTCATGATAGAGAAGTACAAGGTTTACAAGTAAAAGTAACCAAGCTAAAACAGGAACGAATCTTAGATGCACAAAGACTAGAAGAATTCTTCACCAAAAATCAACAGCTGAGGGAACAGCAGAAAGTCCTTCATGAAACCATTAAAGTTTTAGAAGATCGGTTAAGAGCAGGCTTATGTGATCGCTGTGCAGTAACTGAAGAACATATGCGGAAAAAACAGCAAGAGTTTGAAAATATCCGGCAGCAGAATCTTAAACTTATTACAGAACTTATGAATGAAAGGAATACTCTACAGGAAGAAAATAAAAAG…

## Sheet: MS2-CtIP vector
MS2-CtIP vector (Uppercase letters: coding sequence of MS2-CtIP)
ATGGCTTCAAACTTTACTCAGTTCGTGCTCGTGGACAATGGTGGGACAGGGGATGTGACAGTGGCTCCTTCTAATTTCGCTAATGGGGTGGCAGAGTGGATCAGCTCCAACTCACGGAGCCAGGCCTACAAGGTGACATGCAGCGTCAGGCAGTCTAGTGCCCAGAAgAGAAAGTATACCATCAAGGTGGAGGTCCCCAAAGTGGCTACCCAGACAGTGGGCGGAGTCGAACTGCCTGTCGCCGCTTGGAGGTCCTACCTGAACATGGAGCTCACTATCCCAATTTTCGCTACCAATTCTGACTGTGAACTCATCGTGAAGGCAATGCAGGGGCTCCTCAAAGACGGTAATCCTATCCCTTCCGCCATCGCCGCTAACTCAGGTATCTACAGCGCTGGA…

## Sheet: PITCh donor (CANX,PARP1,ATP5B)
PITCh donor vector (CANX-mNeonGreen, PARP1-mKate2, ATP5B-TagBFP, lowercase letters: microhomologies)
CCGCGCCCTATAGTGAGTCGTATTACACTAGCTCACTGGCCGTCGTTTTACAACGTCGTGACTGGGAAAACCCTGGCGTTACCCAACTTAATCGCCTTGCAGCACATCCCCCTTTCGCCAGCTGGCGTAATAGCGAAGAGGCCCGCACCGATCGCCCTTCCCAACAGTTGCGCAGCCTGAATGGCGAATGGCGCCTGTAGTAATATTTTCTCCTTACGCATCTGTGCGGTATTTCACACCGCATATGGTGCACTCTCAGTACAATCTGCTCTGATGCCGCATAGTTAAGCCAGCCCCGACACCCGCCAACACCCGCTGACGCGCCCTGACGGGCTTGTCTGCTCCCGGCATCCGCTTACAGACAAGCTGTGACCGTCTCCGGGAGCTGCATGTGTCAGA…

## Sheet: PITCh donor (FBL,PARP1,ATP5B)
PITCh donor vector (FBL-mNeonGreen, PARP1-mKate2, ATP5B-TagBFP, lowercase letters: microhomologies)
CCGCGCCCTATAGTGAGTCGTATTACACTAGCTCACTGGCCGTCGTTTTACAACGTCGTGACTGGGAAAACCCTGGCGTTACCCAACTTAATCGCCTTGCAGCACATCCCCCTTTCGCCAGCTGGCGTAATAGCGAAGAGGCCCGCACCGATCGCCCTTCCCAACAGTTGCGCAGCCTGAATGGCGAATGGCGCCTGTAGTAATATTTTCTCCTTACGCATCTGTGCGGTATTTCACACCGCATATGGTGCACTCTCAGTACAATCTGCTCTGATGCCGCATAGTTAAGCCAGCCCCGACACCCGCCAACACCCGCTGACGCGCCCTGACGGGCTTGTCTGCTCCCGGCATCCGCTTACAGACAAGCTGTGACCGTCTCCGGGAGCTGCATGTGTCAGA…
